# Supplementary material for: Glycoproteome Profiling of Human Serum for Hepatocellular Carcinoma Biomarker Discovery
Source: J Proteome Res. 2026 Jun 17;25(7):3705–15. doi: 10.1021/acs.jproteome.6c00258 (PMC13339751; doi:10.1021/acs.jproteome.6c00258)
Supplement: Supplementary file 2 [file pr6c00258_si_002.xlsx]

## Sheet: N-linked
Table S1: N-linked glycopeptides from HCC and CIRR Groups.
Sequence	Modifications	# PSMs	Master Protein Accessions	Protein Accessions	Theo. MH+ [Da]	Sequence Length	#CRR	#HCC	Remove	Sample_F1 CIRR	Sample_F2 CIRR	Sample_F3 CIRR	Sample_F4 CIRR	Sample_F5 CIRR	Sample_F6 CIRR	Sample_F7 CIRR	Sample_F8 CIRR	Sample_F9 CIRR	Sample_F10 CIRR	Sample_F11 CIRR	Sample_F12 CIRR	Sample_F13 CIRR	Sample_F14 CIRR	Sample_F15 CIRR	Sample_F16 CIRR	Sample_F17 CIRR	Sample_F18 CIRR	Sample_F19 CIRR	Sample_F20 CIRR	Sample_F21 HCC	Sample_F22 HCC	Sample_F23 HCC	Sample_F24 HCC	Sample_F25 HCC	Sample_F26 HCC	Sample_F27 HCC	Sample_F28 HCC	Sample_F29 HCC	Sample_F30 HCC	Sample_F31 HCC	Sample_F32 HCC	Sample_F33 HCC	Sample_F34 HCC	Sample_F35 HCC	Sample_F36 HCC	Sample_F37 HCC	Sample_F38 HCC	Sample_F39 HCC	Sample_F40 HCC
VFHIHNESWVLLTPK	1xHexNAc(2)Hex(4) [N6]	11	O75882	O75882	2874.36	15	19	0	1		310061	739218	314924	4692755	8.21027e+06	1.48992e+06	184676	2685373	536118	168537	842372	1.09118e+06	2.91306e+06	1.03157e+06	2.47527e+06	134419	639311	2.43923e+06	1.86447e+06
AGLQAFFQVQECNK	1xCarbamidomethyl [C12]; 1xHexNAc(4)Hex(5)Fuc(1)NeuAc(2) [N13]	15	A5PL27	A5PL27	3990.62	14	17	0	1	3.51169e+06	2.7319e+06	2.55069e+06		6182811	2.71877e+06	7.18194e+06	115639	643249		199488	177563	1.98535e+06	4.01742e+06	1.00147e+07	5.03323e+06		4.83173e+06	2.51982e+06	1.83378e+06
TNSTFVQALVEHVK	1xHexNAc(2)Hex(2)Fuc(1) [N2]	2	P07602	P07602	2449.16	14	17	2	1	332481	313570	271611		687846	2484807	417928		163037	352896	101276	970814	404576	1.31166e+06	1563280	1.26947e+06		490873	669237	443260		265068														119388
VYSGILNQSEIK	1xHexNAc(4)Hex(5)NeuAc(1) [N7]	3	P03951	P03951	3264.4	12	16	1	1		1.07207e+06	1.89425e+06	269199	586799	544276		83818.2		1.46552e+06	172319	451157	172259	462534	715117	762675		1.39826e+06	661017	623159									459525
LDVDQALNR	1xHexNAc(3)Hex(4)NeuAc(1) [N8]	1	I3L145	I3L145	2592.09	9	14	0	1	1.66115e+06		1860317	253236	3.4946e+06	2881817	2.97434e+06		1518040			203449	823285	1.79439e+06		1.41747e+06		859514	784201	466619
VTACHSSQPNATLYK	1xCarbamidomethyl [C4]; 1xHexNAc(5)Hex(5)Fuc(1)NeuAc(1) [N10]	2	P05543	P05543	3939.62	15	12	0	1	340137	4.95765e+06	6318411		2678414	2733990	6.96031e+06		559184	540129		2.50081e+06	3709795						6.51158e+06	5.46279e+06
LGHCPDPVLVNGEFSSSGPVNVSDK	1xCarbamidomethyl [C4]; 1xHexNAc(4)Hex(5)NeuAc(2) [N21]	29	P20851	P20851	4816.02	25	17	10	1	9.84842e+06	3.62909e+06	1.9195e+07	1.89296e+06	2.85524e+07	4.41111e+06	3.12548e+07		5.13315e+06	1.88466e+06		834238	4.70428e+06	6.94991e+06	1.37038e+07	14954741		9.25384e+06	1.01356e+07	9.06366e+06		2.926e+06	171912		1.22809e+06	352410	8486863			578555	977369	2.39483e+06	1.44162e+06			2.32892e+06
LHINHNNLTESVGPLPK	1xHexNAc(5)Hex(5)Fuc(1) [N7]	18	P51884	P51884	3854.73	17	16	12	1		3.69093e+06	4.69609e+06	1.04013e+06			1.24951e+06		3.75031e+06	3416643	1.31991e+06	4277894	2.81862e+06	3.31941e+06	5978890	2.18819e+06	886538	2.42773e+06	5571474	5.63146e+06	1.43234e+06	1.00317e+06	198150			1.61503e+06		198143	555274	190186	566732	1074836				1.06933e+06	182613		160760
HYTNSSQDVTVPCR	1xCarbamidomethyl [C13]; 1xHexNAc(5)Hex(5)Fuc(1)NeuAc(2) [N4]	11	P0DOX2	P0DOX2	4217.66	14	7	10	1	5.55505e+06			6.16026e+06	8.22218e+06	2.23446e+06					2048005								1.38329e+07	1.35556e+07	215256		1.1961e+06	242139	147229		330549	1.02787e+06	275138	393770		346295			137025
VFHIHNESWVLLTPK	1xHexNAc(2)Hex(7) [N6]	4	O75882	O75882	3360.51	15	14	2	1		874093	1.24508e+06		6.00445e+06	739630	3.05469e+06		1.00284e+06			522743	902586	4.20245e+06	3.12463e+06	4325076		404234	2514317	2.10225e+06					412232						187197
LANLTQGEDQYYLR	1xHexNAc(5)Hex(6)Fuc(2)NeuAc(2) [N3]	3	A0A384NKS6	A0A384NKS6	4545.85	14	11	1	1			1.06144e+06		4.5244e+06	5013707	1.73297e+06						422433	1.06201e+06	248068	1.06092e+06		1.16899e+06	3.04808e+06	3.40774e+06																154641
NWSLPNR	1xHexNAc(4)Hex(5)Fuc(1)NeuAc(1) [N1]	3	P55058	P55058	2946.19	7	18	10	1		2.01295e+06	1.04105e+06	254342	1561357	1.09665e+06	648549	352332	266104	1.34432e+06		565800	1.16789e+06	2.75683e+06	951489	1.35215e+06	746859	1.60495e+06	1345684	1309493	303198		377054	126045		410560	174374		151128					47735.3	173291	139186			68661
FNETTEK	1xHexNAc(5)Hex(6)Fuc(1)NeuAc(2) [N2]	6	P43652	P43652	3584.37	7	3	13	1													993036	311948				547897			160268		357997	345151		313493		63218.5	242151			250313			462909	204413	192171	120920	61220	60942.8
PALEDLLLGSEANLTCTLTGLR	1xCarbamidomethyl [C16]; 1xHexNAc(3)Hex(5)NeuAc(1) [N13]	3	P0DOX2	P0DOX2	4067.84	22	1	0	1							1.90684e+06
VFHIHNESWVLLTPK	1xHexNAc(2)Hex(5) [N6]	75	O75882	O75882	3036.41	15	16	12	1	2.75314e+06	5.14054e+06	1.192e+07		62861760	7210060	27832291		12885269	2.89332e+06		4.38446e+06	1.13929e+07	28889017	1.48406e+07	30393541		4025686	21398610	1.83558e+07	659888	511278	815553		3.95857e+06	964247	3.34189e+06			921390	702719	222553	447106			483931	180567
EHEGAIYPDNTTDFQR	1xHexNAc(3)Hex(4)NeuAc(1) [N10]	13	A5PL27	A5PL27	3441.39	16	6	4	1		1.05534e+06												1.42373e+06	1.09922e+06	1.43335e+06		1.32933e+06		762785												489666			206842	478130		193574
AVNITSENLIDDVVSLIR	1xHexNAc(4)Hex(5)NeuAc(2) [N3]	18	P02748	P02748	4175.85	18	2	0	1			3.39743e+06				31737750
PALEDLLLGSEANLTCTLTGLR	1xCarbamidomethyl [C16]; 1xHexNAc(5)Hex(5)Fuc(2) [N13]	13	P0DOX2	P0DOX2	4475.01	22	7	0	1	973760		4135157		4329642	1.14282e+06	5.62761e+06							6.43156e+06						1311739
LGACNDTLQQLMEVFK	1xCarbamidomethyl [C4]; 1xHexNAc(4)Hex(5)NeuAc(2) [N5]	29	P01008	P01008	4071.68	16	9	0	1					29448652		606346						1.13501e+06	1.18962e+06	2064412	1.05861e+06		1.38691e+06	845225	838282
TIHDLHLFIENIDFNK	1xHexNAc(4)Hex(5)NeuAc(1) [N15]	18	P04114	P04114	3882.69	16	16	5	1	643024	1.34199e+06	5970370		8.33086e+06	503946	3035083		1.00874e+06	199409		673902	978389	2.84369e+06	3.8442e+06	7.53516e+06		1.25883e+06	5.11898e+06	3.70636e+06					159402		1383312			20197.6		91535.4				259470
EHEGAIYPDNTTDFQR	1xHexNAc(2)Fuc(1) [N10]	2	A5PL27	A5PL27	2445.06	16	0	2	1																						942287				301567
SLTFNETYQDISELVYGAK	1xHexNAc(4)Hex(5)NeuAc(2) [N5]	30	P01008	P01008	4382.83	19	12	0	1		2054928	52820706		140754838	5188470	135630520						20087872	9139071	1639201	95845076		7944021	44239963	26818738
FSDGLESNSSTQFEVK	1xHexNAc(2)Hex(7) [N8]	12	P0C0L4	P0C0L4	3315.34	16	8	2	1		14673854		1639353							2.12752e+06		1.95576e+06			8994130	405132	2.79014e+06	2.24459e+07						351561	8849489
QVLFLDTVYGNCSTHFTVK	1xCarbamidomethyl [C12]; 1xHexNAc(2)Hex(5) [N11]	32	P04114	P04114	3445.52	19	16	1	1	2810081	575146	1.68122e+07	156776	3.5789e+07	6500051	10701010		4.2641e+06			815396	3.24825e+06	9184517	5.74644e+06	11064154		1654519	1.6517e+06	1856371							3132207
AALAAFNAQNNGSNFQLEEISR	1xHexNAc(4)Hex(5)NeuAc(1) [N11]	33	P02765	P02765	4278.83	22	18	12	1	1.33739e+06	3.10468e+06	2.07673e+07	145144	25319087	4.04733e+06	36146400	113410	2.20581e+06	869346		1.08794e+06	12598567	1.55182e+07	2.72075e+06	3.18856e+07		6.62039e+06	8.11883e+06	6.1755e+06	108594	2.11576e+06	565942		1615370		8.1742e+06	62599.5		285209		342414	1.01292e+06			461263	38756.5	48315.1
PALEDLLLGSEANLTCTLTGLR	1xCarbamidomethyl [C16]; 1xHexNAc(5)Hex(4)Fuc(2) [N13]	3	P0DOX2	P0DOX2	4312.96	22	0	0	1
LGACNDTLQQLMEVFK	1xCarbamidomethyl [C4]; 1xHexNAc(4)Hex(5)Fuc(2)NeuAc(1) [N5]	2	P01008	P01008	4072.7	16	0	0	1
FNSSYLQGTNQITGR	1xHexNAc(2)Hex(5) [N2]	23	P04114	P04114	2902.25	15	12	15	1					2.0561e+06	428574		1.29612e+06	775622	1.01166e+06		1.29004e+06		3034914	983299	2446116		1.8409e+06	2.5101e+06	2106235			492777	302833		1.48144e+06	944464	108368	750026	1.22602e+06	689880	668665	831343		1133405	461334	147973	246514		147512
HYTNSSQDVTVPCR	1xCarbamidomethyl [C13]; 1xHexNAc(4)Hex(5)Fuc(1)NeuAc(1) [N4]	34	P0DOX2	P0DOX2	3723.48	14	7	6	1	1.09215e+07			16948827	17129617	5.05631e+06					7.99755e+06								52398234	48571992			1.63806e+06	494285			1262094	4107624	413266	2.31445e+06
HYTNSSQDVTVPCR	1xCarbamidomethyl [C13]; 1xHexNAc(5)Hex(5)Fuc(1)NeuAc(1) [N4]	30	P0DOX2	P0DOX2	3926.56	14	7	9	1	8.34797e+06			1.59381e+07	2.24326e+07	4.81237e+06					9.87768e+06								33072456	33054181	215894	428037	3.20833e+06	1.04456e+06	130551		1797269	3.53403e+06	811475	1.54553e+06
VVLHPNYSQVDIGLIK	1xHexNAc(4)Hex(5)NeuAc(2) [N6]	32	P00738	P00738	3999.78	16	14	9	1	23171004		1.401e+07	1.35355e+06	33885719		26440422		6.19148e+06	4.73081e+06	274009		3.00941e+06		1.09242e+07	3.16254e+06	1.30111e+06		2.22752e+07	1.47292e+07		3.26273e+06			3312098		5.02722e+06			981640	1.36309e+06		2337828			8.05784e+06			257891	206591
EHEGAIYPDNTTDFQR	1xHexNAc(1) [N10]	3	A5PL27	A5PL27	2095.92	16	2	8	1					1.1803e+06									339796							222235	1.03936e+06	128612			82233.9	374904				113290	1.80829e+06				81691.6
EHEGAIYPDNTTDFQR	1xHexNAc(3)Hex(4)Fuc(1)NeuAc(1) [N10]	6	A5PL27	A5PL27	3587.44	16	13	10	1	465399	463175	679377	202646				194899			300111	335116		456484	1.27868e+06	935208		744183	525007	479999	318816	192935		165511					364933		153139	241524		68019.2	191948	148493		170420
NCGVNCSGDVFTALIGEIASPNYPK	2xCarbamidomethyl [C2; C6]; 1xHexNAc(4)Hex(5)NeuAc(2) [N5]	21	P09871	P09871	4888.02	25	0	0	1
PALEDLLLGSEANLTCTLTGLR	1xCarbamidomethyl [C16]; 1xHexNAc(4)Hex(5)NeuAc(1) [N13]	18	P0DOX2	P0DOX2	4270.92	22	0	0	1
VENTTVYYLVLDVQESDCSVLSR	1xCarbamidomethyl [C18]; 1xHexNAc(4)Hex(5)Fuc(2)NeuAc(1) [N3]	8	B2R8I2	B2R8I2	4895.1	23	11	1	1	2.78147e+06	647291	4.16853e+06		1.05607e+07	815996	1.3069e+07	230171	100086					7.01282e+06	627898	5.65728e+06																		50922.2
SVVAPATDGGLNLTSTFLR	1xHexNAc(4)Hex(5)Fuc(1)NeuAc(1) [N12]	12	P41222	P41222	3978.76	19	7	0	1		952440				1.95146e+06						257056		631922	1.67141e+06				27868524	2.84315e+07
VFHIHNESWVLLTPK	1xHexNAc(2)Hex(3) [N6]	1	O75882	O75882	2712.3	15	11	1	1			408678		1.87333e+06		1107487	86511.3				126759	1.32004e+06	822471	744740	992189			585349	1.00176e+06																84003.3
HYTNSSQDVTVPCR	1xCarbamidomethyl [C13]; 1xHexNAc(5)Hex(4)Fuc(1) [N4]	21	P0DOX2	P0DOX2	3473.42	14	8	7	1	1.75357e+06			8.09855e+06	3.16767e+06	1209368					9.09121e+06			262871					1.60718e+07	16475056		115938	764874	183309			411643	1.92143e+06	425822	540676
VLSNNSDANLELINTWVAK	1xHexNAc(4)Hex(5)NeuAc(2) [N4]	56	E9PGN7	E9PGN7	4305.86	19	20	12	1	1.6668e+07	2.44221e+07	43069136	3.42427e+06	2.02376e+08	13225643	95351300	149842	2.88202e+06	850661	621451	1.04024e+06	3.58594e+07	3.97323e+07	3.51929e+07	5.94603e+07	28520.9	27106724	36429274	1.81393e+07		16359.4	1754972		4.19557e+06	124720	5.63793e+06	114457	8446.25	135038	77907	15481.2	1.18529e+06			6.31294e+06
SVVAPATDGGLNLTSTFLR	1xHexNAc(4)Hex(5)Fuc(1)NeuAc(2) [N12]	11	P41222	P41222	4269.85	19	16	4	1		273973		61664.5	541014	2.26354e+06	574079		107191	24157.2	46444.2	60297.1	1.08255e+06	4.15153e+06	4.06214e+06	1.26758e+06		1.69046e+06	5.58522e+07	3.50404e+07					114446		830454					292718				83734.4
VLSNNSDANLELINTWVAK	1xHexNAc(4)Hex(5)Fuc(1)NeuAc(2) [N4]	66	E9PGN7	E9PGN7	4451.92	19	19	9	1	1.07257e+07	2.31521e+07	2.52185e+07	5.2154e+06	5.67455e+07	1.69186e+07	51017329	64988.3	967275	1.14939e+06	324830	1.01969e+06	2.0533e+07	2.53258e+07	5.01557e+07	3.52036e+07		1.74168e+07	3.31796e+07	1.53296e+07			1.00708e+06		3.63315e+06	479161	2.79709e+06	29987.2		44882.1	69238.8		297577			2.12595e+06
AALAAFNAQNNGSNFQLEEISR	1xHexNAc(4)Hex(5)Fuc(1)NeuAc(2) [N11]	31	P02765	P02765	4715.98	22	19	13	1	6552098	6.62388e+06	3.03179e+07	668685	23504782	14353401	51767786	116933	4.17643e+06	739980	104101	1.13664e+06	1.44571e+07	1.64519e+07	2.65578e+07	3.36994e+07		8.47932e+06	13521662	7.06604e+06		1.69797e+06	137674		4.15739e+06	222052	5.9478e+06	21819.1	60862.7	97995.1	78015.5	1.79548e+06	1.3618e+06		39477.1	659871
LPTQNITFQTESSVAEQEAEFQSPK	1xHexNAc(4)Hex(5)NeuAc(1) [N5]	18	Q14624	Q14624	4723.03	25	18	6	1	1.5602e+06	1.10807e+06	7.80274e+06	197317	7.10271e+06	1.54488e+06	6.55064e+06		1.00149e+06	230714	38134.1	147740	2.56651e+06	4.30407e+06	5.98972e+06	6.08406e+06		2.71841e+06	3.32639e+06	2.0981e+06		557650			628204		1.79902e+06					344773	260111			246709
HYTNSSQDVTVPCR	1xCarbamidomethyl [C13]; 1xHexNAc(5)Hex(5)Fuc(1) [N4]	21	P0DOX2	P0DOX2	3635.47	14	13	8	1	2.12141e+06			7497450	8.95393e+06	1.70563e+06			83332.5	214743	7158857	134838	230898		210091	250758			1.6247e+07	16832135		274953	1.17959e+06	306623			761898	1873424	408922	617217	73451.2
DLQSLEDILHQVENK	1xHexNAc(4)Hex(5)NeuAc(1) [N14]	42	P02679	P02679	3694.58	15	18	7	1	8.61883e+06	3.72466e+06	12676379	1.13586e+06	29806060	6.37694e+06	1.95335e+07	48898.5	2.47586e+06	1.29131e+06		2.48919e+06	3.74064e+06	5929298	2.30821e+06	15148100		6793842	24335300	11343301		875156			2.60218e+06		4.31024e+06			267598	179285	1.33135e+06				1.5128e+06
DLQSLEDILHQVENK	1xHexNAc(4)Hex(5)NeuAc(2) [N14]	33	P02679	P02679	3985.68	15	18	6	1	4.49054e+06	2.47251e+06	6624228	493368	2.17276e+07	3362831	1.33262e+07		843093	258468	42822.4	618806	4.65768e+06	6303138	4.22326e+06	13485345		4.57602e+06	6.28926e+06	4.72697e+06		285268	72447.1		2.40209e+06		903678					315466				926332
TLYETEVFSTDFSNISAAK	1xHexNAc(4)Hex(5)NeuAc(2) [N14]	31	P05543	P05543	4327.79	19	18	7	1	1.62994e+06	7.23175e+06	21626379	747066	41476980	4.56345e+06	40595605		224729	71494.1	187609	371939	1.59274e+07	1.10951e+07	6.6106e+06	2.28189e+07		6.57654e+06	12657996	7.71875e+06			424857		1.64906e+06	67490.7	656603					91586.7	615484			1.46822e+06
LDAPTNLQFVNETDSTVLVR	1xHexNAc(4)Hex(5)Fuc(1)NeuAc(1) [N11]	32	A0A384MR03	A0A384MR03	4291.89	20	18	13	1	1095936	5.80113e+06	5.06106e+06	1.44914e+06		1.81017e+06		418041	1.11623e+06	4922943	530867	2.90113e+06	11763289	8.10681e+06	6.46474e+06	9.03075e+06	327163	9.56956e+06	6.25576e+06	4.124e+06	112874	1.79033e+06	1.57983e+06		1.05443e+07	2.3319e+06	976399	211575	566874	133624	1.41273e+06	1.88815e+07	1.74688e+06			2.95132e+06
LGHCPDPVLVNGEFSSSGPVNVSDK	1xCarbamidomethyl [C4]; 1xHexNAc(4)Hex(5)Fuc(2)NeuAc(1) [N21]	11	P20851	P20851	4817.04	25	18	12	1	5.38278e+06	3.10979e+06	1.34564e+07	2.04979e+06	2.25343e+07	3.55634e+06	20836787		4.34632e+06	1.34452e+06	166942	496504	3.62011e+06	4.2461e+06	9.67255e+06	14315607		6.28654e+06	9.75388e+06	7326836		1.55588e+06	497931		1.37403e+06	748243	6.03822e+06	83577.5		412666	1.00712e+06	1.28838e+06	1.81228e+06			701988		102339
SWPAVGNCSSALR	1xCarbamidomethyl [C8]; 1xHexNAc(3)Hex(4)NeuAc(1) [N7]	20	P02790	P02790	2953.21	13	14	7	1	814471		5.22473e+06		3.02714e+06		1.33097e+06		2.38461e+06	960095			908701	1.9681e+06	1.57196e+06	2.55887e+06	212495	2.91462e+06	1966449	904729							796430			920365	571776		222485		99778.2	934542			119210
VTQVYAENGTVLQGSTVASVYK	1xHexNAc(4)Hex(5)NeuAc(2) [N8]	4	P27169	P27169	4518.96	22	13	11	1	661069		1.29429e+06		6.86164e+06		5.62461e+06		638855	214955	126464	263806	1.46834e+06	1495128		3.76702e+06		780956	613886			1.72989e+06	582121			173473	2.06146e+06	56514.4	163287	229899	89882.1	313664	249592			820630
SVVAPATDGGLNLTSTFLR	1xHexNAc(4)Hex(5)Fuc(3)NeuAc(1) [N12]	4	P41222	P41222	4270.87	19	13	3	1		273973				574830			65762.8	24157.2	46444.2	60297.1	1.08255e+06	2.86252e+06	2.84194e+06	1.26758e+06		1.39442e+06	3.26631e+07	1.70548e+07							519798					145095				83734.4
ENLTAPGSDSAVFFEQGTTR	1xHexNAc(5)Hex(6)Fuc(1)NeuAc(2) [N2]	21	A5PL27	A5PL27	4842.96	20	20	10	1	3.11368e+06	3.54266e+06	2.56381e+06	1.36524e+06	3.69511e+06	2.6279e+06	3.47588e+06	350338	902342	2.07284e+06	1.70343e+06	1.34838e+06	5.56093e+06	6484325	6492158	6.45736e+06	390383	10358428	2.54079e+06	1.04158e+06	162296	195200	1.88095e+06	217712	790133	1.75507e+06			985869			456864	398781			2220136
VLSNNSDANLELINTWVAK	1xHexNAc(5)Hex(6)NeuAc(3) [N4]	27	E9PGN7	E9PGN7	4962.09	19	17	5	1	877259	5.61476e+06	5.66209e+06	112346	3.64086e+07	5.09488e+06	1.61393e+07		43498	95713.6	111065		1.17389e+07	1.0997e+07	4807687	1.89478e+07		5.51585e+06	1.54894e+07	1.81703e+07			94155.5		207252		56113						96078.5			194854
SVVAPATDGGLNLTSTFLR	1xHexNAc(5)Hex(5)Fuc(1)NeuAc(2) [N12]	4	P41222	P41222	4472.93	19	8	1	1						199659							233587	626826	175127	343118		106696	6.68186e+06	4.9998e+06					230641
TLYETEVFSTDFSNISAAK	1xHexNAc(5)Hex(6)NeuAc(3) [N14]	18	P05543	P05543	4984.02	19	13	2	1	251366	2258001	6.0956e+06		5.30458e+06	546130	7.38244e+06						7.67108e+06	3.44228e+06	1.43928e+06	7.14845e+06		1.69703e+06	6.27148e+06	4.94704e+06					282608											241727
VENTTVYYLVLDVQESDCSVLSR	1xCarbamidomethyl [C18]; 1xHexNAc(4)Hex(5)NeuAc(2) [N3]	3	B2R8I2	B2R8I2	4894.07	23	8	1	1	2.78147e+06		4.16853e+06		3.10277e+06		2.75903e+06	63896.2	100086					7.01282e+06		5.65728e+06																		50922.2
NISDGFDGIPDNVDAALALPAHSYSGR	1xHexNAc(4)Hex(5)Fuc(2)NeuAc(1) [N1]	8	P04004	P04004	4978.12	27	14	4	1	4511046	395456	6346451		3.12183e+07	1864666	46250205		474049			24101.6		2.53304e+06	559523	3.86528e+06		658272	728760	582402		48573.5			832366		746052									123169
SLTFNETYQDISELVYGAK	1xHexNAc(4)Hex(5)NeuAc(1) [N5]	23	P01008	P01008	4091.74	19	18	4	1	3.47963e+06	1.33182e+06	1.7209e+07	81816.5	3.46704e+07	7.32236e+06	27312381	17195.9	399923	17328.8		130412	388959	7.69534e+06	858905	15079941		1.43986e+06	10321321	6.62566e+06		16781.9			210026		549676									131741
FNSSYLQGTNQITGR	1xHexNAc(3)Hex(4) [N2]	2	P04114	P04114	2943.27	15	4	4	1													270044		1.05372e+06	1.21229e+06		416468								263057			141911						317846	250635
AALAAFNAQNNGSNFQLEEISR	1xHexNAc(4)Hex(5)Fuc(1)NeuAc(1) [N11]	14	P02765	P02765	4424.89	22	16	8	1	1.57164e+06	1.26559e+06	4.75977e+06		3.57695e+06	2.53104e+06	8.48309e+06		761160	105543		146343	3.70231e+06	1.96958e+06	3.59149e+06	8.51294e+06		3.14181e+06	1.38518e+06	400478		611334	108107		1.29412e+06	145739	1.02865e+06					281175	110787			249437
AVNITSENLIDDVVSLIR	1xHexNAc(4)Hex(5)Fuc(2)NeuAc(1) [N3]	4	P02748	P02748	4176.87	18	0	0	1
SLTFNETYQDISELVYGAK	1xHexNAc(4)Hex(5)Fuc(1)NeuAc(1) [N5]	8	P01008	P01008	4237.8	19	13	1	1		1.52762e+06	2631986		11243923	1.13149e+06	3.74556e+06		263864			83583.9	162724	6.02208e+06	1.02373e+06	16003332		2.75828e+06		82190.3																32021.8
PALEDLLLGSEANLTCTLTGLR	1xCarbamidomethyl [C16]; 1xHexNAc(5)Hex(3) [N13]	9	P0DOX2	P0DOX2	3858.79	22	6	0	1		446546			2.23332e+06		2060215							3.43969e+06					473946	899717
TVLTPATNHMGNVTFTIPANR	1xHexNAc(2)Hex(5) [N12]	25	P01024	P01024	3471.58	21	17	9	1	3.76262e+06	1537047	1.01086e+07		1.35046e+07	2.04765e+06	1.46358e+07		926130	1.09996e+06	49804.9	80239.1	819721	2.3053e+06	524724	6.03047e+06		1.54655e+06	3.77965e+06	1.39084e+06	733932	1.14422e+06	114104		2.78778e+06		1.86608e+06			1.32549e+06	71259.9	946284	1.18918e+06
YTGNASALFILPDQDK	1xHexNAc(5)Hex(6)NeuAc(3) [N4]	59	P01011	P01011	4613.88	16	19	13	1	9.00116e+06	5.29319e+06	1.59482e+07	838036	3.42943e+07	7.52252e+06	2.56048e+07		914689	733665	374938	279228	3.08907e+06	1.09471e+07	4.55934e+06	9298551	267736	2.55743e+06	2.48599e+07	2.87661e+07		88096.1	427126		3.26566e+06	1.67233e+06	3.45437e+06	329816		25319.3	39135.5	102780	2.43799e+06	104581		2.65627e+06		45713.3
QVLFLDTVYGNCSTHFTVK	1xCarbamidomethyl [C12]; 1xHexNAc(2)Hex(7) [N11]	7	P04114	P04114	3769.63	19	8	1	1			2.17204e+06		8956306		4.31831e+06						1.81638e+06	4.26884e+06	1.41831e+06	6.64065e+06				517052							994738
VFHIHNESWVLLTPK	1xHexNAc(3)Hex(6)NeuAc(1) [N6]	23	O75882	O75882	3692.64	15	16	6	1	747097	1.14656e+06	3.52939e+06		18839424	2.42968e+06	1.04656e+07		1769509	854323		541685	2.55391e+06	4.31882e+06	3.43316e+06	7.48401e+06		2.01427e+06	4.58207e+06	2613142			230732		1.03952e+06	115857	1.57661e+06				214775					304770
VFHIHNESWVLLTPK	1xHexNAc(3)Hex(6) [N6]	22	O75882	O75882	3401.54	15	16	5	1	270423	1.17883e+06	1.37779e+06		1.04168e+07	759363	5.22043e+06		1.52825e+06	675587		604407	1427597	6986351	2.16986e+06	4339844		1.24292e+06	4.2531e+06	3.09227e+06			128712		528756	169994	310973				208230
CNDTIPEDFQEFQTQNFDR	1xCarbamidomethyl [C1]; 1xHexNAc(2)Hex(9) [N2]	9	P35443	P35443	4268.65	19	9	1	1	2.1222e+06	5.83792e+06								303763			597763		563182		667581	1.43159e+06	905715	712815					1.06636e+06
AALAAFNAQNNGSNFQLEEISR	1xHexNAc(4)Hex(5)Fuc(3)NeuAc(1) [N11]	14	P02765	P02765	4717	22	14	4	1		1.69297e+06	8.9232e+06		1.02483e+07	6.43252e+06	1.87141e+07		374746			49502.2	1.43809e+06	2.17213e+06	5.52346e+06	5231877		2.22878e+06	772020	1.85958e+06					203736	122418	1.30355e+06									133160
SVVAPATDGGLNLTSTFLR	1xHexNAc(5)Hex(5)Fuc(3) [N12]	8	P41222	P41222	4182.86	19	2	0	1																			10916977	1.1477e+07
SLTFNETYQDISELVYGAK	1xHexNAc(3)Hex(6)NeuAc(1) [N5]	11	P01008	P01008	4050.71	19	13	1	1	519317	369497	4.45981e+06		1.09226e+07	1.24705e+06	6.8936e+06		192535			16965.2		2.26538e+06		3.04077e+06		444190	2.17555e+06	1.28575e+06							93944.6
VGQLQLSHNLSLVILVPQNLK	1xHexNAc(4)Hex(5)NeuAc(2) [N9]	17	E9PGN7	E9PGN7	4518.14	21	20	2	1	511790	2.02182e+06	6.29503e+06	149594	64966934	1.81586e+06	39891661	248971	600472	25119.3	18649.6	75083	910320	5.22904e+06	4.51676e+06	1.31823e+07	18339.2	1.63769e+06	4.40227e+06	4.68241e+06		19019.9					882376
HGIQYFNNNTQHSSLFTLNEVK	1xHexNAc(4)Hex(5)NeuAc(2) [N8]	21	B4E1C2	B4E1C2	4796.04	22	15	11	1	8.17626e+06	3.91744e+06		163560	1.46602e+08				1.79993e+07	1.87208e+06		3.51095e+06	1.75227e+06	3.80962e+07	1.16975e+07	6.62946e+07	79625.2	9.64396e+06	2.81496e+07	1.34789e+07	195672	10559059			5.25511e+06			127791	117373		3.17898e+06	5.58069e+06	2.33749e+06		73030	2.7115e+06		142717
HCDGNVSSCGDHPSEGCFCPPDK	4xCarbamidomethyl [C2; C9; C17; C19]; 1xHexNAc(4)Hex(5)Fuc(1)NeuAc(2) [N5]	10	P04275	P04275	4969.81	23	14	10	1		4399443	3.0466e+06	2.10657e+06			1.12217e+06			2925375		861728	5.48933e+06	1.22063e+06	3.70293e+06	606735	326504	1.03598e+06	3.33898e+06	2517878			270542		4994019	183490	227322		176338		1.63833e+06	7649121	366411					94669.9	162933
FNLTETSEAEIHQSFQHLLR	1xHexNAc(4)Hex(5)NeuAc(2) [N2]	12	P01011	P01011	4604.97	20	16	9	1	1.46024e+06		6.97664e+06	640345	3.52016e+07	929450	1.3194e+07		402452	75958.2		229096	360896	2.73748e+06	782548	5.49585e+06		1.36311e+06	3.80708e+06	2.27976e+06		429872	67630.9		4019294	341461	851930		37582.8		160125	3.66183e+06				325919
FSLLGHASISCTVENETIGVWR	1xCarbamidomethyl [C11]; 1xHexNAc(4)Hex(5)NeuAc(2) [N15]	8	B4E1D8	B4E1D8	4681	22	4	0	1					1.65384e+07		9.17595e+06									299270			348721
VTQNLTLIEESLTSEFIHDIDR	1xHexNAc(4)Hex(5)Fuc(3)NeuAc(1) [N4]	5	P36955	P36955	4925.16	22	0	0	1
VLSNNSDANLELINTWVAK	1xHexNAc(4)Hex(5)Fuc(3)NeuAc(1) [N4]	28	E9PGN7	E9PGN7	4452.94	19	20	12	1	7.69036e+06	1.67367e+07	1.93061e+07	4.36156e+06	3.22082e+07	1.09025e+07	32895259	83668	1.09371e+06	1.07398e+06	417291	857266	1.85353e+07	2.10186e+07	4.08204e+07	27894711	20019	1.55056e+07	2.87298e+07	1.23611e+07		13410.7	675163		2.32934e+06	498458	2.02042e+06	75663	11228	58484.6	91505.6	26680.4	424755			1.81473e+06
SLTFNETYQDISELVYGAK	1xHexNAc(4)Hex(5)Fuc(1)NeuAc(2) [N5]	12	P01008	P01008	4528.89	19	2	0	1							3.45881e+06									4164633
LDAPTNLQFVNETDSTVLVR	1xHexNAc(4)Hex(5)Fuc(1) [N11]	14	A0A384MR03	A0A384MR03	4000.79	20	13	8	1		4.04162e+06		280297					280695	1.92782e+06	93220.3	1.0231e+06	4.86957e+06	3.78782e+06	1.38234e+06	3.84592e+06		3.45871e+06	2.97247e+06	676060		196123			1.76195e+06	592509			215240		704961	5255936				235093			34298.8
YLGNATAIFFLPDEGK	1xHexNAc(4)Hex(5)Fuc(1)NeuAc(2) [N4]	34	P01009	P01009	4106.73	16	19	8	1	1.48106e+06	4.81483e+06	4.2221e+06	356001	6.29965e+06	3.4552e+06	5.43195e+06	18818	1.33972e+06	93531.6	208010	339458	8.08537e+06	4.85424e+06	6.92235e+06	7.17158e+06		4.36411e+06	3.4955e+06	2.4107e+06			98750.2		593838	128385	142982	29394.3	6629.06			114418				740582
LPPGLLANFTLLR	1xHexNAc(4)Hex(5)NeuAc(2) [N8]	42	P02750	P02750	3629.63	13	19	6	1	8.42814e+06	1.49951e+06	20093176	973391	2.3583e+07	3.18702e+06	1.17196e+07		842407	474048	140829	1.12546e+06	4.10205e+06	8.31533e+06	7.60105e+06	8.83707e+06	21544	8970311	3814295	3.8783e+06		113504	155318		1.1857e+06		1.0454e+06					60796.1				352348
DQCIVDDITYNVNDTFHK	1xCarbamidomethyl [C3]; 1xHexNAc(4)Hex(5)Fuc(1)NeuAc(1) [N13]	31	A0A384MR03	A0A384MR03	4256.72	18	19	12	1	1.46911e+06	9.13359e+06	1.0146e+07	783906	3.10703e+06	3.87139e+06	5.22804e+06	264699	1.95272e+06	4.67718e+06	477801	2.49847e+06	2.00573e+07	1.27448e+07	1.72004e+07	1.67828e+07		1.88192e+07	8.94868e+06	4.85128e+06	43346.2	1.86606e+06	920672		12516801	1.47553e+06	1.10397e+06		38817.8		1.01134e+06	31952241	1.36205e+06			2.87293e+06	30956.2
DQCIVDDITYNVNDTFHK	1xCarbamidomethyl [C3]; 1xHexNAc(4)Hex(5)NeuAc(1) [N13]	52	A0A384MR03	A0A384MR03	4110.66	18	19	11	1	16504863	8.47981e+06	63511400	2.01181e+06	2.49684e+07	1.43926e+07	28957516	334972	5.86298e+06	6.86498e+06	82050.7	3.77084e+06	1.79407e+07	13166755	1.92773e+07	21473753		16917166	26510219	23127034		1.12101e+07	1.27068e+06		61117404	1.811e+06	18399152			1.30233e+06	3.27156e+06	75826798	8.75807e+06			5138970			57268.4
ELHHLQEQNVSNAFLDK	1xHexNAc(5)Hex(6)NeuAc(2) [N9]	49	A5PL27	A5PL27	4591.91	17	11	18	1						17445644			2.70756e+06		4.17027e+06	8.59358e+06		33552640	639271	3.54201e+07	805582	2.35266e+07	4.36465e+07	45060978	12410607	6.70674e+06	9420211	1.1645e+06		221646	2.01876e+07	2.21517e+06	3.07742e+06	125036	175155	179269	3.25483e+06		3.64792e+06	1.11426e+06	3.69901e+06	2.5063e+06	687335	1.76792e+06
EHEGAIYPDNTTDFQR	1xHexNAc(1)Fuc(1) [N10]	2	A5PL27	A5PL27	2241.98	16	0	5	1																						551950					143945		76291.8			1.38921e+06			60058
HGIQYFNNNTQHSSLFTLNEVK	1xHexNAc(4)Hex(5)Fuc(2)NeuAc(1) [N8]	10	B4E1C2	B4E1C2	4797.06	22	10	12	1	9.05609e+06				134391760				5.67381e+06			1.46318e+06		3.54549e+07	4.32454e+06	4.92131e+07		9.76163e+06	24755376	2.30182e+07		9514036	149192		5.42615e+06			127791	117373		3.08565e+06	5.2118e+06	2.33749e+06		73030	2.75271e+06	51535.1	142717
NNATVHEQVGGPSLTSDLQAQSK	1xHexNAc(5)Hex(6)NeuAc(2) [N2]	6	P04004	P04004	4951.07	23	13	12	1	503789		3399986		5.13033e+06	667554	4793960			774873			513694	1.09679e+06	347222	2.85442e+06		624983	1.03488e+06	929120		560759	1.25185e+06		423325	349609	3.15974e+06			1.50535e+06	976232	382044	609862		110398	1.51404e+06		269715
VTQNLTLIEESLTSEFIHDIDR	1xHexNAc(4)Hex(5)Fuc(2)NeuAc(1) [N4]	3	P36955	P36955	4779.1	22	0	0	1
SLTFNETYQDISELVYGAK	1xHexNAc(4)Hex(5)Fuc(3)NeuAc(1) [N5]	2	P01008	P01008	4529.91	19	0	0	1
VGQLQLSHNLSLVILVPQNLK	1xHexNAc(4)Hex(5)NeuAc(1) [N9]	3	E9PGN7	E9PGN7	4227.04	21	2	0	1					1.26896e+06										2.03278e+06
VTQNLTLIEESLTSEFIHDIDR	1xHexNAc(4)Hex(5)Fuc(1)NeuAc(2) [N4]	3	P36955	P36955	4924.14	22	0	0	1
INNDFNYEFYNSTWSYVK	1xHexNAc(2)Hex(5) [N11]	34	P10643	P10643	3520.45	18	19	5	1	1.00933e+07	2.00658e+07	79656260	3606422	33398824	28377795	60065026		4.84683e+06	1.02889e+06	357913	1.2326e+06	1.70927e+07	49308048	5.35305e+07	94143470	186557	2.55306e+07	7.10446e+07	4.23203e+07			862698		5500687	1.07532e+06	1.41407e+06									1.80308e+06
TIHDLHLFIENIDFNK	1xHexNAc(4)Hex(5)NeuAc(2) [N15]	36	P04114	P04114	4173.79	16	18	4	1	3.72989e+06	5.01095e+06	1.62739e+07	384814	29926130	8.84755e+06	7180506	184660	2.23733e+06	363926		2.45523e+06	6.74008e+06	1.57552e+07	1.73247e+07	8.99167e+06		6.21435e+06	1.35929e+07	8.49103e+06					104343		2.97624e+06					177757				380632
AQLLQGLGFNLTER	1xHexNAc(4)Hex(5)NeuAc(2) [N10]	27	P08185	P08185	3764.63	14	18	8	1	6.91904e+06	3.54846e+06	11440336	1.15541e+06	5.37064e+07	3.96667e+06	29892254		1.29342e+06	571940	122105	1.4173e+06	4.61287e+06	12042989	7.51574e+06	20369481		4.32995e+06	17293497	10553507		477669	111728		1.27695e+06		7470519			113553		354612	351880			1.54177e+06
VTQNLTLIEESLTSEFIHDIDR	1xHexNAc(4)Hex(5)NeuAc(2) [N4]	5	P36955	P36955	4778.08	22	0	0	1
SLTFNETYQDISELVYGAK	1xHexNAc(4)Hex(6)Fuc(1) [N5]	1	P01008	P01008	4108.75	19	5	0	1			515468		2.54903e+06									210695		563023			283739
EHEGAIYPDNTTDFQR	1xHexNAc(2) [N10]	1	A5PL27	A5PL27	2299	16	7	4	1			446701	340808				91159.3						139985		418968		305429	417357		157657	1.07759e+06								107879								50531.2
TIHDLHLFIENIDFNK	1xHexNAc(4)Hex(5)Fuc(2)NeuAc(1) [N15]	7	P04114	P04114	4174.81	16	18	3	1	658177	4.62345e+06	12839300	166618	24100516	6190902	6120801	184660	1.96434e+06	363926		2.01987e+06	6.25608e+06	12161000	14150340	7.26879e+06		4728899	11556610	7301901							2.97624e+06					177757				380632
DQCIVDDITYNVNDTFHK	1xCarbamidomethyl [C3]; 1xHexNAc(4)Hex(5)Fuc(1) [N13]	13	A0A384MR03	A0A384MR03	3965.63	18	16	10	1		4.51644e+06	3.28035e+06	153691	1.08669e+06	769521	1.14796e+06			2.32868e+06	118213	1.24436e+06	1.27294e+07	8.07274e+06	2720885	6.93376e+06		6542081	5.50644e+06	6742928		865938	420731		5080724	580593	659398		114501		360493	1.3033e+07				768212		34454.4
ENLTAPGSDSAVFFEQGTTR	1xHexNAc(5)Hex(6)NeuAc(2) [N2]	10	A5PL27	A5PL27	4696.9	20	20	13	1	5359542	1.35069e+06	891931	388801	2492649	3305903	3.95626e+06	122479	1.12969e+06	958543	256796	317041	4.14034e+06	6.05596e+06	1.1611e+06	2.27746e+06	48449.1	5023445	9.5679e+06	4.75678e+06	192388	286549	2.49002e+06	40428.2	1.04138e+06	369407	1.00928e+06	821553	419180		350314	1.27135e+06	1.11616e+06			2.44718e+06
PALEDLLLGSEANLTCTLTGLR	1xCarbamidomethyl [C16]; 1xHexNAc(5)Hex(5)Fuc(2)NeuAc(1) [N13]	2	P0DOX2	P0DOX2	4766.11	22	0	0	1
ELHHLQEQNVSNAFLDK	1xHexNAc(6)Hex(7)Fuc(1) [N9]	19	A5PL27	A5PL27	4520.91	17	10	15	1	4.26091e+06	3050072	2.08811e+06		4963649	7.05219e+06		875298			962524		616635	5.84822e+06		3.25182e+06					2.01571e+06	3.00936e+06		96661.5		1.0682e+06	1.61524e+06	730859	1.15818e+06	300750	2.03479e+06	1.75354e+06		233539	1.15249e+06	1.11396e+06		692310		221568
ENLTAPGSDSAVFFEQGTTR	1xHexNAc(5)Hex(6)Fuc(2)NeuAc(1) [N2]	1	A5PL27	A5PL27	4697.92	20	20	13	1	5359542	1.35069e+06	891931	388801	2492649	3305903	3.95626e+06	122479	1.12969e+06	958543	256796	317041	3864158	5102615	1.1611e+06	2.27746e+06	48449.1	5023445	8756641	4617913	192388	286549	2.49002e+06	40428.2	1.04138e+06	369407	1.00928e+06	821553	419180		350314	1.27135e+06	1.11616e+06			2.44718e+06
VVGVPYQGNATALFILPSEGK	1xHexNAc(4)Hex(5)NeuAc(2) [N9]	6	P05154	P05154	4364.94	21	0	0	1
LDAPTNLQFVNETDSTVLVR	1xHexNAc(5)Hex(5)NeuAc(2) [N11]	7	A0A384MR03	A0A384MR03	4640	20	9	5	1	4742796					1.29442e+06				70849		164846	1293595		1.28392e+06			338822	9.35952e+06	5265397		326838			3.62812e+06		83086.9				44799.7	3.06727e+06
LHINHNNLTESVGPLPK	1xHexNAc(6)Hex(7)Fuc(3) [N7]	20	P51884	P51884	4674.03	17	18	13	1		3.943e+06	1.11946e+06	343085	3297583	1.47894e+06	3.31831e+06		563217	5378001	464879	444646	6405427	2.99656e+06	4.11588e+06	5597957	952509	1.01836e+06	8560788	8.02375e+06	211092		370333		271017	1.56039e+06	996648	671484	253356		1.17827e+06	1.51819e+06			449256	251504			822910	158399
VLSNNSDANLELINTWVAK	1xHexNAc(4)Hex(5)Fuc(1)NeuAc(1) [N4]	25	E9PGN7	E9PGN7	4160.83	19	17	2	1	1.89871e+06	4.34782e+06	2.50456e+06	580922	4.77596e+06	4045666	5735868			815334	62017.9	618182	4.57496e+06	5.11861e+06	8.37015e+06	6.53322e+06		5.02746e+06	5.63173e+06	3.20623e+06			163496													422425
PVTPIAQNQTTLGSSR	1xHexNAc(4)Hex(5)NeuAc(2) [N8]	16	Q9NZP8	Q9NZP8	3874.66	16	17	7	1	893769	1.55307e+06	5.56248e+06	1.07185e+06	1662256				2.10006e+06	936258	393429	2.39217e+06	1.19729e+06	5540271	1.41337e+06	8.26848e+06	428976	4.87526e+06	2.55634e+06	2.34401e+06	1163237		884305	338939				88234.6		265637					546274		614886
QSVPAHFVALNGSK	1xHexNAc(3)Hex(6)NeuAc(1) [N11]	19	B4E1Z4	B4E1Z4	3327.43	14	12	12	1	708309	2.32547e+06	2.69263e+06	1.03987e+06	6.86751e+06	2728193	8.31763e+06			1.21163e+06			2.15048e+06		1.72871e+06				2.43375e+06	2.02973e+06	1.72156e+06	1.20378e+06	1.02154e+06	681265	1.10596e+06	520315	1.59277e+06	496606		635784	1.03646e+06							141949		318190
QVLFLDTVYGNCSTHFTVK	1xCarbamidomethyl [C12]; 1xHexNAc(2)Hex(8) [N11]	2	P04114	P04114	3931.68	19	5	0	1			1.68483e+06		3.92417e+06		2.13374e+06							1.5214e+06		2.26281e+06
FSDGLESNSSTQFEVK	1xHexNAc(2)Hex(6) [N8]	3	P0C0L4	P0C0L4	3153.29	16	5	2	1										1.49694e+06		690734						981709	642047	1.17467e+06							1.02833e+06			463152
NNATVHEQVGGPSLTSDLQAQSK	1xHexNAc(1) [N2]	2	P04004	P04004	2584.25	23	0	2	1																						546832										794358
ADGTVNQIEGEATPVNLTEPAK	1xHexNAc(4)Hex(5)Fuc(2)NeuAc(1) [N16]	8	P05090	P05090	4459.91	22	14	5	1	624092		2.38778e+06		1.48844e+06					340583	108477	540100	679892	907342	3382532	3.09932e+06	109833	2.63914e+06	2.04225e+06	1.74878e+06						1427427	610890		422475	96195								151297
VGQLQLSHNLSLVILVPQNLK	1xHexNAc(4)Hex(5)Fuc(2)NeuAc(1) [N9]	5	E9PGN7	E9PGN7	4519.16	21	18	3	1	2.0997e+06	2.02182e+06	5.10134e+06	428780	42879588	3.24028e+06	28633556	249457	123937	62305.4		169334	594013	4.56134e+06	1.27493e+06	10494214		3307263	3.91114e+06	4328925		22312.5			119182		882376
FEVDSPVYNATWSASLK	1xHexNAc(4)Hex(5)NeuAc(2) [N9]	6	P04114	P04114	4118.7	17	14	1	1	974402	1.02977e+06	5.24512e+06		3.43262e+06	837102	3.44685e+06		140245				480348	755540	320743	313163		260364	386902	350900							69882.2
INNDFNYEFYNSTWSYVK	1xHexNAc(2)Hex(6) [N11]	6	P10643	P10643	3682.5	18	16	3	1	639566	2.38278e+06	4.81717e+06	207344	4.12998e+06	3.08583e+06	7445126		438330		86783.3	268073		4770867	5.74668e+06	5.90171e+06		3.2407e+06	5871247	1674188	97121.6										105358					158375
VVLHPNYSQVDIGLIK	1xHexNAc(4)Hex(5)Fuc(2)NeuAc(1) [N6]	23	P00738	P00738	4000.8	16	15	11	1	23171004		1.401e+07	2.20537e+06	33885719	2.22287e+06	26440422		6.10606e+06	5.86705e+06	274009		3.73933e+06		1.04808e+07	6.05869e+06	1.30111e+06		21501358	14359438		3.26273e+06			3312098		5.02722e+06			981640	1.36309e+06	260707	3.22641e+06			7963164		157140	343992	281787
HEEGHMLNCTCFGQGR	2xCarbamidomethyl [C9; C11]; 1xHexNAc(4)Hex(5)NeuAc(2) [N8]	16	A0A384MR03	A0A384MR03	4137.56	16	14	6	1	889755	822917	4.85467e+06	452589	3.19147e+06		2.57911e+06			614183			4.03455e+06	2.09832e+06	1.56301e+06	4.20484e+06		1.66137e+06	1.50075e+06	1.3156e+06	420591		324170		5.05014e+06							4839858	908753			210979
DQCIVDDITYNVNDTFHK	1xCarbamidomethyl [C3]; 1xHexNAc(4)Hex(5)Fuc(3)NeuAc(1) [N13]	3	A0A384MR03	A0A384MR03	4548.84	18	10	5	1		609095		243094	2.02633e+06	288183	771210		123105	86478.7			738864		386770	605206						377136			4.20284e+06	66683.3					25853.3	2.3701e+06
NCGVNCSGDVFTALIGEIASPNYPK	2xCarbamidomethyl [C2; C6]; 1xHexNAc(4)Hex(5)Fuc(2)NeuAc(1) [N5]	2	P09871	P09871	4889.04	25	2	0	1					6.71515e+06		3.1626e+06
LGACNDTLQQLMEVFK	1xCarbamidomethyl [C4]; 1xHexNAc(4)Hex(5)NeuAc(1) [N5]	4	P01008	P01008	3780.59	16	10	1	1			1.34717e+06		2.05541e+06	567312	1.93529e+06						110239	273274	119316	913023			384285	321481					104339
YLGNATAIFFLPDEGK	1xHexNAc(3)Hex(4)NeuAc(1) [N4]	10	P01009	P01009	3304.44	16	14	3	1		239858			518254	350838	599505		111471		19013.2	47704.4	866324	762369	1.22193e+06	1.35353e+06		930921	730088	194346					106468		27680.4									42886.6
PALEDLLLGSEANLTCTLTGLR	1xCarbamidomethyl [C16]; 1xHexNAc(4)Hex(5)NeuAc(2) [N13]	1	P0DOX2	P0DOX2	4562.01	22	0	0	1
VIDFNCTTSSVSSALANTK	1xCarbamidomethyl [C6]; 1xHexNAc(3)Hex(4)NeuAc(1) [N5]	7	B2R8I2	B2R8I2	3563.52	19	11	4	1	416287		1.27742e+06		694427	384701	1.09558e+06		2.26429e+06			272300		368930				637367	901074	314528		796067					326721			160867		662841
VLSNNSDANLELINTWVAK	1xHexNAc(5)Hex(6)Fuc(1)NeuAc(2) [N4]	7	E9PGN7	E9PGN7	4817.05	19	17	4	1	1.2322e+06	1.35167e+06	811501	302011	4.54773e+06	1503607	2031801		144777	159912		53329.5	2.01678e+06	3.37073e+06	2.70969e+06	3.83952e+06		2.97108e+06	2.14432e+06	1.29195e+06			168155		259660	53648.6										452896
ELHHLQEQNVSNAFLDK	1xHexNAc(5)Hex(5)Fuc(1)NeuAc(2) [N9]	15	A5PL27	A5PL27	4575.91	17	20	13	1	2.49332e+06	1.16741e+06	2.99918e+06	400402	3.40136e+06	1.43023e+06	2184463	137678	730497	1.12647e+06	972292	1.9057e+06	1.06034e+06	5.07141e+06	2.21855e+06	3.05529e+06	716063	2.32018e+06	2.44248e+06	4.68715e+06	762333	295734	263000			289048	341364		548440			382381			134076	703672	195034	175402	97966.4	109048
ALPQPQNVTSLLGCTH	1xCarbamidomethyl [C14]; 1xHexNAc(5)Hex(5)NeuAc(2) [N7]	13	P02790	P02790	4143.73	16	12	5	1	13722616			210893					1.95716e+06	263464	20894.4			962598	1.96288e+06	508344	51691.7	1.61301e+06	12389757	1.0355e+07	302664								91449.5		512133	1.25374e+06				655690
PALEDLLLGSEANLTCTLTGLR	1xCarbamidomethyl [C16]; 1xHexNAc(4)Hex(6)Fuc(1) [N13]	2	P0DOX2	P0DOX2	4287.93	22	0	0	1
HANWTLTPLK	1xHexNAc(3)Hex(6)NeuAc(1) [N3]	9	P27169	P27169	3053.3	10	16	11	1	731375	710452	2.77494e+06		17697992	965904	4986704		1.16408e+06			753040	2.54121e+06	2.6929e+06	3135661	9712888	120292	2.57333e+06	1.71408e+06	1797813	668005	275053	1.00041e+06	352932	509452		718200	329522					529895		265019	913568		186423
CSDGWSFDATTLDDNGTMLFFK	1xCarbamidomethyl [C1]; 1xHexNAc(4)Hex(5)NeuAc(2) [N15]	5	P02790	P02790	4732.85	22	3	0	1					959776		1.54824e+06									511580
FNSSYLQGTNQITGR	1xHexNAc(3)Hex(5)NeuAc(1) [N2]	19	P04114	P04114	3396.42	15	16	13	1	3.38579e+06	3.35186e+06		1.32282e+06		1.47711e+06		1.90484e+06	973111	3.33138e+06		2119935	3.13156e+06	5.67806e+06	6.07006e+06	7.234e+06	414338	5.46847e+06	8.0881e+06	663164		939659	1.265e+06	827686		6.33329e+06			1.75535e+06	1.42617e+06	1.79134e+06			132096	1.48372e+06	1.7544e+06	592939	215691		1.13766e+06
SHEIWTHSCPQSPGNGTDASH	1xCarbamidomethyl [C9]; 1xHexNAc(4)Hex(5)Fuc(2)NeuAc(1) [N15]	4	I3L145	I3L145	4510.76	21	14	4	1		2585329	6.94809e+06	1.06215e+06	2.08262e+07	732769	1.76545e+07			1.04827e+06			4.50924e+06	4.13123e+06	3.01745e+06	8938559		3.56575e+06	3658570	4836714	449097		915628			711868										883302
VFHIHNESWVLLTPK	1xHexNAc(3)Hex(5)NeuAc(1) [N6]	4	O75882	O75882	3530.58	15	14	2	1			1.20555e+06		6.4482e+06	1.11158e+06	4.66313e+06		1.46505e+06	221247		296167	1.07128e+06	1.11139e+06	572080	2730988		463006	1.30421e+06	1.18357e+06			197154				594495
ENLTAPGSDSAVFFEQGTTR	1xHexNAc(3)Hex(4)NeuAc(1) [N2]	6	A5PL27	A5PL27	3675.54	20	12	4	1		489817	983032		875765		466458		394489				301822	1.28296e+06	1.23368e+06	786132		560362	831638	294026			179073			63601.9				121530						470359
HYTNSSQDVTVPCR	1xCarbamidomethyl [C13]; 1xHexNAc(4)Hex(5)Fuc(1)NeuAc(2) [N4]	8	P0DOX2	P0DOX2	4014.58	14	14	11	1	9.03405e+06	665350		8.59549e+06	1.02371e+07	2.87824e+06				486501	2.815e+06		727617	808690	571604	769420		443451	2.17766e+07	2.17333e+07			958715			386212	303674	1.44182e+06	238510	761793					188357	198463	170073	116746		94519.8
PALEDLLLGSEANLTCTLTGLR	1xCarbamidomethyl [C16]; 1xHexNAc(3)Hex(6)NeuAc(1) [N13]	2	P0DOX2	P0DOX2	4229.89	22	0	0	1
AALAAFNAQNNGSNFQLEEISR	1xHexNAc(3)Hex(4)NeuAc(1) [N11]	2	P02765	P02765	3913.7	22	0	0	1
NVSCPQLEVPVCPSGFQLSCK	3xCarbamidomethyl [C4; C12; C20]; 1xHexNAc(4)Hex(5)Fuc(1)NeuAc(1) [N1]	5	P04275	P04275	4465.86	21	8	6	1		335722		265688					103089	1605303		132244	4004442		612619			305353							2.78778e+06	535762	110657				558110	5.03822e+06				137945
VNQNLVYESGSLNFSK	1xHexNAc(4)Hex(5)Fuc(2)NeuAc(1) [N13]	9	P04114	P04114	4004.69	16	20	13	1	1.8364e+07	26642576	22350708	5.24829e+06	54558557	1.63315e+07	2.5538e+07	2.0962e+06	6.01594e+06	4.00612e+06	1.11656e+06	3.79609e+06	29667384	22593105	30151347	36265628	850159	22493779	17957087	12213850	138375	2888650	4.53505e+06		5.21183e+06	6598052	15995828	660431	814775	1161336		7.45405e+06	5.58846e+06			7.54406e+06			35812.3
ISEENETTCYMGK	1xCarbamidomethyl [C9]; 1xHexNAc(4)Hex(5)NeuAc(2) [N5]	12	P08603	P08603	3766.42	13	16	13	1	2.04793e+06	2.30485e+06	7.11856e+06	1.28688e+06	1.8622e+07	968428	10487846			234840		297681	640825	3.55714e+06	2.53927e+06	6.39401e+06		2.72284e+06	2.23707e+06	417601	766679	720966	346758		1.416e+06		401459	363557	411232	936875	226762	1.08808e+06	1.21785e+06	89213.5		267562
CNDTIPEDYETHQLR	1xCarbamidomethyl [C1]; 1xHexNAc(2)Hex(10) [N2]	10	P49747	P49747	3917.52	15	11	8	1		2.54278e+06		705468				187356		4.52203e+06			1.2281e+06	968773	1126802		1.72883e+06	3.23179e+06	2.5522e+06	2.62814e+06	1.19991e+06		307021	458355		1.39273e+06		300297	529315						581227				611661
AALAAFNAQNNGSNFQLEEISR	1xHexNAc(5)Hex(6)NeuAc(2) [N11]	3	P02765	P02765	4935.06	22	8	1	1		229721	2.07925e+06				2.26424e+06						604493	1.80698e+06		836518			2.66182e+06	485038							157009
SWPAVGNCSSALR	1xCarbamidomethyl [C8]; 1xHexNAc(4)Hex(5)Fuc(2)NeuAc(1) [N7]	18	P02790	P02790	3610.46	13	7	2	1			521380		647214		583884					3.5355e+06	205374		950208			543090													202762							2.77966e+06
LGSYPVGGNVSFECEDGFILR	1xCarbamidomethyl [C14]; 1xHexNAc(4)Hex(5)NeuAc(2) [N9]	14	E7ETN3	E7ETN3	4520.87	21	15	3	1	3.06324e+06	1.48577e+06	2.97389e+06	147346	1.10514e+07	1.99776e+06	1.19722e+07					47651.2	2.92192e+06	2.08027e+06	2.50164e+06	3.69022e+06		746912	2.99458e+06	2.11583e+06					547584			22189.7								69101.1
DQCIVDDITYNVNDTFHK	1xCarbamidomethyl [C3]; 1xHexNAc(4)Hex(5)Fuc(2)NeuAc(1) [N13]	8	A0A384MR03	A0A384MR03	4402.78	18	8	0	1			641211	97599.2			588294					97749	2.94453e+06		435935			412381	360689
VTQNLTLIEESLTSEFIHDIDR	1xHexNAc(4)Hex(5)Fuc(1) [N4]	7	P36955	P36955	4341.95	22	8	0	1			234818		1.19144e+06		853489						93224.3	771909		283790			1.96346e+06	1.81401e+06
PEINSTTHPGADLQENFCR	1xCarbamidomethyl [C18]; 1xHexNAc(4)Hex(5)NeuAc(1) [N4]	20	P00734	P00734	4099.67	19	17	9	1	1.83674e+06	1.13906e+06			1.90153e+06	1.82925e+06	4.03009e+06	448173	1.76568e+06	986459	198080	1.91946e+06	2.26996e+06	3781655	3.55743e+06	5.53149e+06		3.24091e+06	4568971	4.05643e+06			365884	70458.9		231438		112366	694524			1.50156e+06					672473	174295	431220
SLTFNETYQDISELVYGAK	1xHexNAc(4)Hex(5)Fuc(2)NeuAc(1) [N5]	7	P01008	P01008	4383.85	19	0	0	1
NNATVHEQVGGPSLTSDLQAQSK	1xHexNAc(5)Hex(6)Fuc(4) [N2]	14	P04004	P04004	4953.11	23	11	11	1	1.28659e+06	944729		278618		1.64713e+06		229456	451961			647020		2.69332e+06				1.64312e+06	2762377	2.90276e+06	455906	1.09097e+06			1.28465e+06	577958		127761	328978			1.08319e+06		204271	275709		229228			106229
IDSTGNVTNELR	1xHexNAc(2)Hex(8) [N6]	24	O75882	O75882	3021.24	12	11	17	1			7.0707e+06		5072055			613337	6.19305e+06	719887		2.85192e+06	7.54436e+06	925638	5.0599e+06	9.78875e+06		8.56735e+06				3.46637e+06	251384	1.543e+06		511875	1785868	216915	2.1077e+06	522036	3.1252e+06	2.74361e+06	1.27451e+06	747210	1.53532e+06	1.75177e+06	309170	1.53719e+06		1403973
ADGTVNQIEGEATPVNLTEPAK	1xHexNAc(4)Hex(5)NeuAc(2) [N16]	5	P05090	P05090	4458.89	22	20	11	1	624092	1508648	4.12989e+06	1.69442e+06	1.48844e+06	696068	820723	603055	378432	882666	108477	1.5838e+06	1.54292e+06	3.07383e+06	3382532	3.09932e+06	303329	2.63914e+06	2.04225e+06	3.25347e+06		232790			104240	2.40147e+06	1.40971e+06	172948	689283	96195		250521				1.3665e+06		816428	57949.9
YTGNASALFILPDQDK	1xHexNAc(6)Hex(7)NeuAc(3) [N4]	14	P01011	P01011	4979.01	16	10	7	1	1.27559e+06		3.04053e+06		1.69911e+06	2.89266e+06	2.70381e+06		220817							365071		86333	6.08937e+06	3.55117e+06		8132.41	41483.4		549614	63772.5	472705						156084			113137
NNATVHEQVGGPSLTSDLQAQSK	1xHexNAc(5)Hex(6)Fuc(2)NeuAc(1) [N2]	1	P04004	P04004	4952.09	23	13	12	1	503789		3399986		5.13033e+06	667554	4793960			774873			513694	1.09679e+06	347222	2.85442e+06		624983	1.03488e+06	929120		560759	1.25185e+06		423325	349609	3.15974e+06			1.50535e+06	976232	382044	609862		110398	1.51404e+06		269715
AGLQAFFQVQECNK	1xCarbamidomethyl [C12]; 1xHexNAc(4)Hex(5)NeuAc(1) [N13]	17	A5PL27	A5PL27	3553.47	14	17	10	1	2.32596e+06	1.1101e+06	4.60273e+06		8704279	2.76098e+06	8.35268e+06		1.3313e+06		390515	364460	3153422	4280370	1.05667e+06	5.44321e+06	94355.1	2.87939e+06	2.57203e+06	1.24244e+06	174306	1.25942e+06	490536		1.52739e+06	262816	3.70273e+06		112098	117825		1.20197e+06				966500
HYTNSSQDVTVPCR	1xCarbamidomethyl [C13]; 1xHexNAc(5)Hex(3)Fuc(1) [N4]	8	P0DOX2	P0DOX2	3311.36	14	5	3	1	285904			2.30418e+06							4.30295e+06								3816460	4.10629e+06			87581.2					344738	78520.1
NFTENDLLVR	1xHexNAc(3)Hex(4)NeuAc(1) [N1]	21	P00734	P00734	2769.17	10	16	11	1	988158	669898	2.24824e+06	304684					1.27629e+06	523564	414544	969818	1.89881e+06	1.59795e+06	1.72009e+06	2225361	359490	1.27481e+06	1.7481e+06	1.06921e+06							464498		161347	320240	529666	514476	255021		158986	997580	108875	361695		89705
SLTFNETYQDISELVYGAK	1xHexNAc(3)Hex(5)NeuAc(1) [N5]	2	P01008	P01008	3888.66	19	4	0	1					3.84359e+06		1552535									1.73447e+06			132116
EGHFYYNISEVK	1xHexNAc(4)Hex(5)NeuAc(1) [N7]	3	P55058	P55058	3399.38	12	8	7	1		446270						125237		801220		444396		4.43273e+06		725228	129280	1.1531e+06			169751	198191	386260			361123			135248						130104				62065.4
VTQNLTLIEESLTSEFIHDIDR	1xHexNAc(4)Hex(5)Fuc(1)NeuAc(1) [N4]	5	P36955	P36955	4633.04	22	9	0	1		149246			2.57141e+06		2.36953e+06						234256	1.34349e+06		3.52354e+06		117066	1.88242e+06	1.17229e+06
TLYETEVFSTDFSNISAAK	1xHexNAc(4)Hex(5)Fuc(2)NeuAc(1) [N14]	3	P05543	P05543	4328.81	19	0	0	1
YTGNASALFILPDQDK	1xHexNAc(5)Hex(6)Fuc(2)NeuAc(2) [N4]	8	P01011	P01011	4614.9	16	18	11	1	3887605	3.92128e+06	7.51972e+06	225745	8.29631e+06	5.03382e+06	6422797		946043	620917	331124	220495	3.06657e+06	1.00798e+07	3.83852e+06	7950583	243718	2.07508e+06		8445558		62764.3	27269.6		746272		1.88241e+06	101028		27087.6	46638.5	53854.5	1.05388e+06	123453		981800
VNQNLVYESGSLNFSK	1xHexNAc(4)Hex(5)NeuAc(1) [N13]	28	P04114	P04114	3712.57	16	19	12	1	1.54646e+06	4.58841e+06	13395257	879728	12017755	4.92668e+06	5.44219e+06	1.26113e+06	3.07379e+06	3006930	102941	2.32651e+06	3.36433e+06	6900275	6.80375e+06	1.11384e+07		7031488	11926541	7270036		1.17318e+06	1.32984e+06		754237	4.10111e+06	7.65725e+06		202712	574944	226543	3.06749e+06	930263			2.11392e+06			41752
FVEGSHNSTVSLTTK	1xHexNAc(2)Hex(4) [N7]	3	P04114	P04114	2661.18	15	15	13	1	1.09156e+06	1.03359e+06		670731			1.39374e+06	506494	1.21555e+06	1.38917e+06		1.00683e+06	2.13555e+06	1.5094e+06	1.80269e+06	1.59174e+06		1528595	2.06433e+06	1.40229e+06	527161	487560			391545	502807	556457	284668		759379			522308		566346	423686		295764	144670	166633
SPYYNVSDEISFHCYDGYTLR	1xCarbamidomethyl [C14]; 1xHexNAc(4)Hex(5)NeuAc(2) [N5]	12	B4E1Z4	B4E1Z4	4790.9	21	13	5	1	1.31164e+06	637460	1.99281e+06		7.60133e+06	667855	9.81748e+06						1.41677e+06	2.39099e+06	1.03809e+06	1.84239e+06		1.04906e+06	2557180	1.03035e+06			145966		74000.6		396494			23653						230731
VLSNNSDANLELINTWVAK	1xHexNAc(4)Hex(5)Fuc(2)NeuAc(1) [N4]	8	E9PGN7	E9PGN7	4306.89	19	20	12	1	10826850	16100535	26439130	1.95638e+06	82623448	5322782	50190868	46988.7	2.12604e+06	623208	479706	820002	27402034	29435904	26973708	43403692	28520.9	19385280	26556052	12098890		16359.4	916782		2.6017e+06	77218.7	3.74375e+06	114457	8446.25	87483.1	77907	15481.2	911396			4687847
PALEDLLLGSEANLTCTLTGLR	1xCarbamidomethyl [C16]; 1xHexNAc(5)Hex(5) [N13]	1	P0DOX2	P0DOX2	4182.9	22	0	0	1
LANLTQGEDQYYLR	1xHexNAc(4)Hex(5)Fuc(2)NeuAc(1) [N3]	8	A0A384NKS6	A0A384NKS6	3889.63	14	1	3	1								142966														1.7229e+06								1.42673e+06					197123
YTGNASALFILPDQDK	1xHexNAc(5)Hex(6)NeuAc(2) [N4]	13	P01011	P01011	4322.78	16	16	8	1	431741	400905	1.17517e+06		2.90195e+06	2.99927e+06	3.42482e+06		417832	226596	34376.3	135748	245979	1.62365e+06		2.28584e+06		729782	12380068	6.66808e+06					388784	580593	1.94645e+06			241465	91077.4	138544	300752			1.05375e+06
PVTPIAQNQTTLGSSR	1xHexNAc(4)Hex(5)Fuc(2)NeuAc(1) [N8]	8	Q9NZP8	Q9NZP8	3875.68	16	13	16	1	1.75633e+06	884312		856690	5.46492e+06	1.30822e+06	1719128			1.18437e+06	403844		2.43326e+06	1.46299e+06	3.49121e+06				2.59491e+06	2.6072e+06	495177	858558	390794	433789	1.04112e+06			510880	201858	910744		559661	1.03839e+06	543531		596378	289280	461110	317722	289655
YLGNATAIFFLPDEGK	1xHexNAc(4)Hex(5)Fuc(1)NeuAc(1) [N4]	25	P01009	P01009	3815.63	16	20	7	1	447437	3.22836e+06	1.60773e+06	314405	2.44373e+06	1.52257e+06	1.75333e+06	32697.8	938793	402123	376549	1.29321e+06	3.6908e+06	5.13596e+06	3430752	5.36594e+06	10077	4.40273e+06	2.4053e+06	1.44123e+06			347242		606210	251386	389720		115445			818608				425762
GLTFQQNASSMCVPDQDTAIR	1xCarbamidomethyl [C12]; 1xHexNAc(5)Hex(5)Fuc(3) [N7]	7	P0DOX6	P0DOX6	4602.91	21	5	2	1			2.57612e+06							627862					992245	2.58657e+06		1.23017e+06											86072.7			108916
IYPGVDFGGEELNVTFVK	1xHexNAc(4)Hex(5)NeuAc(2) [N13]	10	P03952	P03952	4188.78	18	15	2	1	5.24465e+06	253196	1.01572e+07		2.6271e+07	1.26247e+06	9737765		273628			73731.6	5.03981e+06	8.58021e+06	2.30793e+06	16097226		2.67366e+06	7.4948e+06	6.96183e+06							89053.6									55418.2
EHEGAIYPDNTTDFQR	1xHexNAc(2)Hex(6)Phospho(1) [N10]	4	A5PL27	A5PL27	3351.28	16	8	5	1			489501	411576						240570				783231	649569		112149	909725		364127	707146			203001				143548	324992						128008
ALPQPQNVTSLLGCTH	1xCarbamidomethyl [C14]; 1xHexNAc(5)Hex(6)Fuc(3)NeuAc(2) [N7]	6	P02790	P02790	4743.96	16	17	1	1	2.30509e+06	1072496	2.84924e+06	957301	4.02324e+06	358286	3.40959e+06	225703	1.40281e+06	197114	91776.4	26882.3	4192130	4.80515e+06	3.76168e+06	5674819		6388294											9581.96
INNDFNYEFYNSTWSYVK	1xHexNAc(2)Hex(7) [N11]	2	P10643	P10643	3844.55	18	4	0	1			3.70613e+06				1.55794e+06								613602					1.23862e+06
EHEGAIYPDNTTDFQR	1xHexNAc(2)Hex(11) [N10]	4	A5PL27	A5PL27	4081.58	16	9	4	1		647665	3.41126e+06		4.32886e+06		2.09455e+06		478788	356103					429554		324824		634018										158095			223910		146877	100839
TLYETEVFSTDFSNISAAK	1xHexNAc(5)Hex(6)Fuc(2)NeuAc(2) [N14]	3	P05543	P05543	4985.04	19	12	2	1		2258001	3.51619e+06		4.4377e+06	219057	4.56953e+06						7.67108e+06	3.44228e+06	1.43928e+06	7.14845e+06		1.61129e+06	3.41851e+06	2014588					282608											241727
ADGTVNQIEGEATPVNLTEPAK	1xHexNAc(3)Hex(4)Fuc(1) [N16]	4	P05090	P05090	3657.63	22	5	2	1		948106		468786									265356		1483536			631194								179696			529555
LDAPTNLQFVNETDSTVLVR	1xHexNAc(5)Hex(5)Fuc(3) [N11]	5	A0A384MR03	A0A384MR03	4495.99	20	15	7	1	1.74942e+06	3.47318e+06			6884276	405059	5.27682e+06	66855.3			63635.3		376322	920468	643662	655817	18104.8	412569	886320	2.89135e+06		119450					415127	200013	41799.4			1.72255e+06			11099.4			18960.9
LDAPTNLQFVNETDSTVLVR	1xHexNAc(1) [N11]	2	A0A384MR03	A0A384MR03	2435.23	20	6	3	1		1.13506e+06	568031		531402	579341						108445	370213									269666			147243							9792990
ADGTVNQIEGEATPVNLTEPAK	1xHexNAc(3)Hex(4) [N16]	8	P05090	P05090	3511.57	22	4	2	1				1.13944e+06											1.83794e+06	614890				670378								127287	315671
HYTNSSQDVTVPCR	1xCarbamidomethyl [C13]; 1xHexNAc(4)Hex(5)Fuc(3)NeuAc(1) [N4]	7	P0DOX2	P0DOX2	4015.6	14	14	10	1	9.03405e+06	665350		5.94051e+06	5664975	2.87824e+06				486501	2.55303e+06		727617	808690	571604	769420		443451	2.17766e+07	2.17333e+07			162332			179011		1.44182e+06	238510	583128					188357	198463	170073	116746		94519.8
VFHIHNESWVLLTPK	1xHexNAc(2)Hex(6) [N6]	9	O75882	O75882	3198.46	15	12	0	1				93349.4	4.55426e+06		852771		437523			528312	1.03768e+06	3200347	2389159	2.73485e+06		392614	1.37514e+06	1.28678e+06
VTACHSSQPNATLYK	1xCarbamidomethyl [C4]; 1xHexNAc(4)Hex(5)Fuc(2)NeuAc(1) [N10]	27	P05543	P05543	3882.6	15	3	3	1						4.13921e+06		1.07603e+06			1.44616e+06													2.76227e+06		3.7587e+06									1.47327e+06
ENLTAPGSDSAVFFEQGTTR	1xHexNAc(5)Hex(6)Fuc(2)NeuAc(2) [N2]	13	A5PL27	A5PL27	4989.02	20	19	8	1	3.57061e+06	2.52315e+06	2.14712e+06	168922	1.13588e+07	6.67526e+06	5.14596e+06	108937	121252	261517	138172		4.98747e+06	2.63139e+06	690744	3.91024e+06	88458.9	4.85079e+06	5.43497e+06	4.65031e+06			1.08691e+06	93259.1	848924	701002		469035	112574						71629.7	486541
PALEDLLLGSEANLTCTLTGLR	1xCarbamidomethyl [C16]; 1xHexNAc(5)Hex(5)Fuc(1) [N13]	8	P0DOX2	P0DOX2	4328.96	22	3	0	1							19205104								544554			272476
HYTNSSQDVTVPCR	1xCarbamidomethyl [C13]; 1xHexNAc(4)Hex(4)Fuc(1) [N4]	2	P0DOX2	P0DOX2	3270.34	14	4	0	1				348183							447960								742290	848046
ELHHLQEQNVSNAFLDK	1xHexNAc(2) [N9]	1	A5PL27	A5PL27	2428.16	17	0	1	1																						471625
DIVEYYNDSNGSHVLQGR	1xHexNAc(4)Hex(5)NeuAc(1) [N]	17	A0A140VK00	A0A140VK00	3979.63	18	12	15	1		493476	2.43938e+06	410551	6.91435e+06	2.18289e+06	2.2204e+06			1.0476e+06	457329			1.9814e+06			541169	3.64706e+06		1.42098e+06	587024			312986		764841	8.13357e+06	140106	650952	1.99441e+06	1.69752e+06	2.69469e+06	306745	109182	113917	2.99544e+06			98304.6	457345
VLSNNSDANLELINTWVAK	1xHexNAc(5)Hex(6)NeuAc(2) [N4]	6	E9PGN7	E9PGN7	4671	19	12	4	1		351680	511249		5385613	942671	2.69094e+06						1367366	1.73696e+06	374227	2.97969e+06		875841	4.18624e+06	2.40389e+06			20664.9		138422		297625									90456.2
ENLTAPGSDSAVFFEQGTTR	1xHexNAc(5)Hex(6)Fuc(4) [N2]	7	A5PL27	A5PL27	4698.94	20	10	10	1		2.61745e+06	1.98099e+06	731069	4.86941e+06			175196			577723	768522			2.75056e+06	5.54481e+06	119894				391715	634345		175508	2.83478e+06	742311	2.42922e+06			177869				103398	79757.9			136854
VIDFNCTTSSVSSALANTK	1xCarbamidomethyl [C6]; 1xHexNAc(2) [N5]	1	B2R8I2	B2R8I2	2421.13	19	0	0	1
INNDFNYEFYNSTWSYVK	1xHexNAc(2)Hex(4) [N11]	5	P10643	P10643	3358.39	18	6	0	1			1283521				1.93687e+06							1.17703e+06	530603	767313			510270
LHINHNNLTESVGPLPK	1xHexNAc(6)Hex(7)Fuc(3)NeuAc(1) [N7]	3	P51884	P51884	4965.13	17	12	8	1		2.00885e+06		298571						1.23176e+06		295684	2.83059e+06	4643835	2.6422e+06	1.54966e+06	700115	3.82195e+06	5929603	1.66201e+06			924487			340055		165880	274898			368021				339305		215604	119225
AALAAFNAQNNGSNFQLEEISR	1xHexNAc(2)Hex(11) [N11]	2	P02765	P02765	4553.89	22	0	0	1
CNDTIPEDYETHQLR	1xCarbamidomethyl [C1]; 1xHexNAc(6)Hex(5) [N2]	1	P49747	P49747	3919.57	15	0	0	1
ALPQPQNVTSLLGCTH	1xCarbamidomethyl [C14]; 1xHexNAc(1) [N7]	10	P02790	P02790	1938.96	16	11	5	1	307212		700258		1.67106e+06		1.00319e+06		505025					419034	215073	348483		514926	438798	161182		1.20217e+06	92850.2				785912				81985.9	2.3412e+06
ENLTAPGSDSAVFFEQGTTR	1xHexNAc(1)Fuc(1) [N2]	1	A5PL27	A5PL27	2476.14	20	0	0	1
AALAAFNAQNNGSNFQLEEISR	1xHexNAc(5)Hex(5)Fuc(3) [N11]	12	P02765	P02765	4628.99	22	13	8	1				255237	23905701	3072066	19178194	91359.9	2.20628e+06	452239	41243.7		1.11381e+07	1263248	4.92294e+06	1.769e+06		5.0711e+06				467423			1.60622e+06	82602.3		24251.8		66781.6	56785.5		272623			184473
VLSNNSDANLELINTWVAK	1xHexNAc(5)Hex(6)Fuc(2)NeuAc(2) [N4]	7	E9PGN7	E9PGN7	4963.11	19	17	5	1	877259	5.45244e+06	5.66209e+06	112346	35781055	5.25808e+06	1.56697e+07		43498	95713.6	111065		1.07154e+07	9012821	6.08444e+06	1.65009e+07		4.90047e+06	1.36708e+07	1.79437e+07			94155.5		207252		56113						96078.5			252466
IYPGVDFGGEELNVTFVK	1xHexNAc(4)Hex(5)NeuAc(1) [N13]	3	P03952	P03952	3897.68	18	10	1	1			3.46876e+06		4577212	765996	1.35995e+06		116479					498524	254261	1.28912e+06			1.37328e+06	975115							261018
LDAPTNLQFVNETDSTVLVR	1xHexNAc(1)Fuc(1) [N11]	1	A0A384MR03	A0A384MR03	2581.29	20	0	1	1																																783518
AQLLQGLGFNLTER	1xHexNAc(5)Hex(6)Fuc(3)NeuAc(2) [N10]	1	P08185	P08185	4567.93	14	8	0	1		679929	940279						50737.7				1.9509e+06	2.98329e+06	2.09175e+06	2014829		440280
ELHHLQEQNVSNAFLDK	1xHexNAc(1) [N9]	3	A5PL27	A5PL27	2225.08	17	3	3	1					1.14247e+06									176851		443004					99651.5	999119										809132
ENLTAPGSDSAVFFEQGTTR	1xHexNAc(6)Hex(6)Fuc(2)NeuAc(1) [N2]	1	A5PL27	A5PL27	4901	20	0	0	1
VIDFNCTTSSVSSALANTK	1xCarbamidomethyl [C6]; 1xHexNAc(1) [N5]	2	B2R8I2	B2R8I2	2218.05	19	1	1	1														120528																		449731
VIDFNCTTSSVSSALANTK	1xCarbamidomethyl [C6]; 1xHexNAc(3)Hex(6)NeuAc(1) [N5]	1	B2R8I2	B2R8I2	3887.63	19	5	9	1		411712							481770			437303			210142					369678		228790			434477	277482			205281	114807	317979	445164	538757			286789
IPCSQPPQIEHGTINSSR	1xCarbamidomethyl [C3]; 1xHexNAc(3)Hex(4)NeuAc(1) [N15]	4	P08603	P08603	3569.53	18	12	5	1	1.03993e+06	1.02563e+06	1.23981e+06	280714					1.14942e+06	945432				1.10324e+06	1.06572e+06	1.91508e+06		628055	2.18443e+06	1.70704e+06	202609									232823	261198					491847			111052
AAIPSALDTNSSK	1xHexNAc(4)Hex(5)NeuAc(1) [N10]	33	B4DVE1	B4DVE1	3188.34	13	11	17	1	2.28366e+06	4315556	6533033					1.48953e+06			1.84303e+06	323410	7.35101e+06	3.86704e+06	9380169	1.63451e+07		1.03099e+07			6.01294e+06	3.20749e+06	9118836		5.14688e+06	1.4831e+06		4.0844e+06	2495760	1.36334e+06	1.07566e+06	3848043		250133	1.63255e+06	7188487	3.45081e+06	1.59792e+06	829348	1.25523e+06
FNSSYLQGTNQITGR	1xHexNAc(4)Hex(5)Fuc(2)NeuAc(1) [N2]	12	P04114	P04114	3891.62	15	1	0	1										2765551
VCQDCPLLAPLNDTR	2xCarbamidomethyl [C2; C5]; 1xHexNAc(5)Hex(6)Fuc(2)NeuAc(2) [N12]	9	P02765	P02765	4633.87	15	20	11	1	473470	1.23279e+07	8.05625e+06	2.45164e+06	31831756	5.29752e+06	1.36502e+07	2.76474e+06	1.37355e+06	3.01383e+06	861536	5.00147e+06	3.16041e+07	28976313	5216143	34807682	258822	16812438	26503366	10869636	78658.1			266521		139819		142764	33326.9	17264.9			173608		496020	326670	25066	65314.9
ALPQPQNVTSLLGCTH	1xCarbamidomethyl [C14]; 1xHexNAc(5)Hex(5)Fuc(2)NeuAc(1) [N7]	3	P02790	P02790	4144.75	16	11	12	1		339935	581863						1.87369e+06	337740	52481	75661.5	505017	738502	3.13457e+06		89363	2000262			94975.3	153340			420487	147729	202866		125260	48046.2	814429		189876		23703.8			37218.3	35537.8
NTTCQDLQIEVTVK	1xCarbamidomethyl [C4]; 1xHexNAc(4)Hex(5)Fuc(2)NeuAc(1) [N1]	6	P0C0L4	P0C0L4	3854.61	14	11	8	1					5.84485e+06	806236	4.35097e+06	88895.6	489332		131865			760205	1.45074e+06	7.92885e+06			2.9107e+06	2787589		123352					455765	100930	52348.6	418427		212057				169730			74673.6
FNLTETSEAEIHQSFQHLLR	1xHexNAc(5)Hex(6)Fuc(4) [N2]	6	P01011	P01011	4972.14	20	10	6	1		171488	1.45373e+06		1.14926e+06	1.34701e+06	650561							1.3621e+06		1.13484e+06		303984	3493164	2.41944e+06			76178.8		161024	68044.5	478453					175817				180760
LHINHNNLTESVGPLPK	1xHexNAc(5)Hex(4)Fuc(1) [N7]	4	P51884	P51884	3692.68	17	9	0	1							757620		526248			722216	1.24887e+06	591789	1.01375e+06			288947	1.01993e+06	1.82808e+06
NTTCQDLQIEVTVK	1xCarbamidomethyl [C4]; 1xHexNAc(4)Hex(5)NeuAc(1) [N1]	8	P0C0L4	P0C0L4	3562.5	14	7	1	1					2422375	1.40531e+06	5284030									2.16265e+06		465587	1.05219e+06	779030							3.85347e+06
ELHHLQEQNVSNAFLDK	1xHexNAc(3)Hex(4)NeuAc(1) [N9]	2	A5PL27	A5PL27	3570.55	17	0	0	1
LDAPTNLQFVNETDSTVLVR	1xHexNAc(4)Hex(5) [N11]	3	A0A384MR03	A0A384MR03	3854.73	20	0	2	1																									1.54666e+06							2.56422e+06
HGVIISSTVDTYENGSSVEYR	1xHexNAc(4)Hex(5)NeuAc(2) [N14]	4	P05160	P05160	4517.87	21	15	9	1	1.15997e+06	1.38433e+06	1.36791e+06		2.18398e+06	531168	1.46714e+06			724515	198034	574986	1.62947e+06	1.70142e+06	1.02179e+06			2.39144e+06	3.32748e+06	960456		607804	198879		2.6047e+06	163630	2.09684e+06			387482		5.5076e+06	937204			561137
AALAAFNAQNNGSNFQLEEISR	1xHexNAc(5)Hex(6)Fuc(4) [N11]	4	P02765	P02765	4937.1	22	10	5	1		769563			4.73708e+06	1.17607e+06			233458			60698.1	1.25924e+06		360263	1.91575e+06		719883		2208254			78572.3		491374		502374				36638.9					227719
VIDFNCTTSSVSSALANTK	1xCarbamidomethyl [C6]; 1xHexNAc(4)Hex(5) [N5]	9	B2R8I2	B2R8I2	3637.56	19	6	8	1			2.28994e+06			679838			2.31752e+06	378521		189263						533166				659842					385341		304147	1.22476e+06	663584	1.19352e+06	522966			536522
ITYSIVQTNCSK	1xCarbamidomethyl [C10]; 1xHexNAc(1) [N9]	2	B4E1C2	B4E1C2	1616.78	12	0	2	1																						553985										955938
FVEGSHNSTVSLTTK	1xHexNAc(4)Hex(5)Fuc(2)NeuAc(1) [N7]	13	P04114	P04114	3812.6	15	0	3	1																							263568											275631			2.58365e+06
FVEGSHNSTVSLTTK	1xHexNAc(2)Hex(7) [N7]	5	P04114	P04114	3147.34	15	15	11	1		416315	650868		1.76625e+06	744862	1.63987e+06	334181	615648			748813	1.36361e+06	1.95679e+06	1.53404e+06	2.54577e+06		2.12807e+06	1.14862e+06	981946	236236	565423	292402			210377	375441			528111	304487		385180		544949	437176				86164.9
CATPHGDNASLEATFVK	1xCarbamidomethyl [C1]; 1xHexNAc(4)Hex(5)Fuc(1)NeuAc(1) [N8]	9	B1AHL2	B1AHL2	3877.58	17	15	13	1		2.72199e+06		1.7724e+06		1.93967e+06	2.35551e+06	337283		1.98365e+06		1.10609e+06	581262	1.40742e+06	2.51812e+06	3.0063e+06	798420	3.67324e+06	3900936	3.91073e+06	1.72072e+06		857854			2.16073e+06		627348	1.20301e+06	441620		601329			661325	170227	651434	78362.4	148151	93263.8
ELHHLQEQNVSNAFLDK	1xHexNAc(5)Hex(5)Fuc(2)NeuAc(2) [N9]	7	A5PL27	A5PL27	4721.97	17	9	6	1		3.43625e+06		556616			2953655		668602	454243	302526		965608		1.12687e+06				521449				324405				397086		148182		326781	1.10966e+06				362969
TPLTANITK	1xHexNAc(4)Hex(3)Fuc(1) [N6]	7	P0DOX2	P0DOX2	2403.09	9	8	2	1		303159		355685						318019	1.21106e+06	222946					276820	295210	428700																158465				95559.4
TLYETEVFSTDFSNISAAK	1xHexNAc(4)Hex(5)NeuAc(1) [N14]	2	P05543	P05543	4036.69	19	14	6	1		361824	1.62949e+06		3091163	549051	3.64227e+06		154393	44206			1.37344e+06	724642	642551	1.43426e+06		1.20525e+06	914694	773434		313490			295407					33322.1	128760	461099				244304
GLNVTLSSTGR	1xHexNAc(3)Hex(4)NeuAc(1) [N3]	5	P0C0L4	P0C0L4	2653.15	11	9	4	1	380056								621987	856668		253706	607340			1.91905e+06		936798	921382	490557							593906		351879	406921					103292
TPLTANITK	1xHexNAc(5)Hex(3)Fuc(1) [N6]	35	P0DOX2	P0DOX2	2606.17	9	14	12	1		1.44371e+06		2.69857e+06			483032	237954		4.43767e+06	9.13571e+06	2.69914e+06	305844	1329727	2.0678e+06		2.92942e+06	1.20605e+06	2.75997e+06	2.93558e+06	1167150		106629			545074		179539	323835	127056	304414	306664			1.0086e+06		300955		597577	92978.6
LQNNENNISCVER	1xCarbamidomethyl [C10]; 1xHexNAc(4)Hex(5)Fuc(2)NeuAc(1) [N7]	10	Q03591	Q03591	3795.53	13	8	10	1			4.75026e+06	1.28263e+06	2.12249e+06	2.10157e+06	1.40976e+06			5.43355e+06					947652	732004					727575	526686	516078	337631				193313		510293				166630		477856	119427		205461
TPLTANITK	1xHexNAc(4)Hex(4)Fuc(1) [N6]	13	P0DOX2	P0DOX2	2565.14	9	10	3	1		603996		796106						573631	1.63402e+06			476847	168630		427934	351714	1.50016e+06	1.23395e+06	391848														215459		173339
LANLTQGEDQYYLR	1xHexNAc(1) [N3]	1	A0A384NKS6	A0A384NKS6	1886.91	14	0	0	1
CATPHGDNASLEATFVK	1xCarbamidomethyl [C1]; 1xHexNAc(4)Hex(5)Fuc(1) [N8]	1	B1AHL2	B1AHL2	3586.49	17	0	0	1
SWPAVGNCSSALR	1xCarbamidomethyl [C8]; 1xHexNAc(4)Hex(5)Fuc(3)NeuAc(1) [N7]	15	P02790	P02790	3756.52	13	5	8	1				237628									289433	524626		1.34663e+06		841381						290691	330978	838692	431493	427576				356122					94930.4			596310
LANLTQGEDQYYLR	1xHexNAc(5)Hex(6)Fuc(1)NeuAc(2) [N3]	3	A0A384NKS6	A0A384NKS6	4399.8	14	9	13	1		345055		133265						385890	294316		767032	1.15868e+06	1.02967e+06	1.34268e+06		2.83076e+06			249426	281017	687279	129844	219648	251002		110763	368535		190004		172716		57045.7	1.02878e+06		98231.7
NISDGFDGIPDNVDAALALPAHSYSGR	1xHexNAc(4)Hex(5)NeuAc(2) [N1]	6	P04004	P04004	4977.09	27	8	2	1	4511046		1560709		30574830	1864666	3.70529e+07		371619					2.36579e+06		3.13031e+06									832366		184680
ALPQPQNVTSLLGCTH	1xCarbamidomethyl [C14]; 1xHexNAc(4)Hex(5) [N7]	20	P02790	P02790	3358.46	16	10	19	1			4338375	185101	1.70291e+06	602701	4.13298e+06	104093	2.13022e+06	316343								1.67681e+06	621200		103734	1.27867e+06	548481	61276	1.29925e+06	509669	3.02425e+06	157197	105033	1.17476e+06	1.64596e+06	1.45585e+06	1.72449e+06	140179	137673	1.10663e+06		118616	461916	142121
VVTVAALGTNISIHK	1xHexNAc(4)Hex(5)NeuAc(1) [N10]	7	Q9Y6R7	Q9Y6R7	3436.57	15	8	2	1		763502					2.37012e+06						208888	4.28684e+06	4000737	1.87115e+06		2.01199e+06	592204														283249				108259
ITYSIVQTNCSK	1xCarbamidomethyl [C10]; 1xHexNAc(4)Hex(5)Fuc(2)NeuAc(1) [N9]	15	B4E1C2	B4E1C2	3619.5	12	3	6	1		1.47804e+06					2.12857e+06													5172173	340667		471000			196996			615268									638250		1.07046e+06
YLGNATAIFFLPDEGK	1xHexNAc(4)Hex(5)Fuc(2)NeuAc(1) [N4]	21	P01009	P01009	3961.69	16	4	2	1							2.00533e+06					1806634			433713	614668					34546.4																			12106.1
LDAPTNLQFVNETDSTVLVR	1xHexNAc(3)Hex(4)NeuAc(1) [N11]	3	A0A384MR03	A0A384MR03	3780.7	20	3	3	1													326137	233936	428675										692616							1.72603e+06				242733
AVNITSENLIDDVVSLIR	1xHexNAc(4)Hex(5)NeuAc(1) [N3]	3	P02748	P02748	3884.75	18	1	0	1					1.40253e+06
AAIPSALDTNSSK	1xHexNAc(5)Hex(6)NeuAc(1) [N10]	17	B4DVE1	B4DVE1	3553.47	13	12	17	1		1.19944e+06			3.26209e+06	2.35996e+06	3.15554e+06			443739			1.16071e+06	1.35186e+06	2.08883e+06	6.22551e+06		2.28434e+06	4.93871e+06	4.98444e+06	1.59554e+06	930415	2.48928e+06	486282	1.69253e+06	377801	851098	1254196	506358	339313	373881	1.02468e+06			543264	2.11915e+06	532785	579578		292395
VCQDCPLLAPLNDTR	2xCarbamidomethyl [C2; C5]; 1xHexNAc(2) [N12]	1	P02765	P02765	2178.01	15	0	1	1																						456467
VFHIHNESWVLLTPK	1xHexNAc(3)Hex(5) [N6]	5	O75882	O75882	3239.49	15	11	1	1	340705	158315			1.84571e+06		539252						112984	1314901	284728	825421		262694	609753	538596							154820
SWPAVGNCSSALR	1xCarbamidomethyl [C8]; 1xHexNAc(5)Hex(5)Fuc(1)NeuAc(1) [N7]	6	P02790	P02790	3667.48	13	13	14	1	975152	534832	12938868	363036	2.19913e+07		4.64154e+06		826476	2.72993e+06		584329	4.97716e+06					7.37471e+06	882707	2.08444e+07	2142853			177761		303197	964296	360428	816317	1113376	3.99727e+07	128610		817237	768905	4040859	215482	1.31889e+06
EHEGAIYPDNTTDFQR	1xHexNAc(5)Hex(5)Fuc(1)NeuAc(2) [N10]	2	A5PL27	A5PL27	4446.75	16	13	13	1	567053				2.01744e+06		2.40796e+06	98731.1		385506	329560	622857	465641	1.5021e+06	1.08072e+06		262496		1.34894e+06	2.05721e+06	372820	443521		309681	554317	288008		140335	234939	554995			423460		235025		126226	260919	163651
EEQFNSTFR	1xHexNAc(3)Hex(3)Fuc(1) [N5]	37	Q8NF17	Q8NF17	2398.98	9	19	12	1	2.29573e+06	4.84189e+06		5.99966e+06	2.1246e+06	596449	2.22554e+06	364292	2.12907e+06	3.08628e+06	1.73122e+06	2.66206e+06	1583788	2910887	1.32082e+06	3.15992e+06	2.99604e+06	1.83428e+06	3.7201e+06	3.16779e+06	1.29626e+06			833676		1.50237e+06		1.05318e+06		521115	954640	756257			450445	763871	606984		813319	378736
YTGNASALFILPDQDK	1xHexNAc(5)Hex(6)Fuc(4) [N4]	10	P01011	P01011	4324.83	16	17	6	1	1.46836e+06	1.15815e+06	2.94899e+06	328430	5.11853e+06	863010	1.7483e+06		1.04343e+06	373090	72766.7	196174	342153	1380871	679661	1370688	42534.8	1.64667e+06					187026					55657.3	24441		101889		601534	54636.1
NHSCSEGQISIFR	1xCarbamidomethyl [C4]; 1xHexNAc(4)Hex(5)NeuAc(1) [N1]	4	O75882	O75882	3448.38	13	9	20	1	899293		1.21641e+06		5.50623e+06	1.69509e+06	2.60986e+06		684808							1.20864e+06		950876		962061	462466	983193	547408	156397	327189	546782	1.10252e+06	136760	324091	685980	723817	831984	275860	105400	166443	339038	146968	187903	83584.5	99987.8
ALPQPQNVTSLLGCTH	1xCarbamidomethyl [C14]; 1xHexNAc(2) [N7]	4	P02790	P02790	2142.04	16	1	1	1									118489													1.41396e+06
AAIPSALDTNSSK	1xHexNAc(4)Hex(5)NeuAc(2) [N10]	23	B4DVE1	B4DVE1	3479.43	13	13	17	1		1.18486e+06	6.51618e+06		696582		1.17563e+06		695750	1.04763e+06	1.39336e+06		1.6988e+07	18282664	28168449	8881751		3.87738e+06		2.02191e+06	1.36226e+07	399680	1.58248e+07	2.91047e+06	9.24438e+06		588971	3.87214e+06	594031	190678		386174	189042		1.90221e+06	1.26574e+07	4.99485e+06	3.65682e+06	1.11847e+06	1.4002e+06
RHEEGHMLNCTCFGQGR	2xCarbamidomethyl [C10; C12]; 1xHexNAc(4)Hex(5)NeuAc(2) [N9]	6	A0A384MR03	A0A384MR03	4293.66	17	8	5	1			4.05884e+06		2.8819e+06		3.7492e+06						3.99762e+06	1.08631e+06	886186	2.6569e+06				460563		565014			3.63159e+06						208844	2.44401e+06	521579
EHEGAIYPDNTTDFQR	1xHexNAc(4)Hex(4)NeuAc(1) [N10]	1	A5PL27	A5PL27	3644.47	16	0	0	1
ELHHLQEQNVSNAFLDK	1xHexNAc(2)Hex(11) [N9]	2	A5PL27	A5PL27	4210.74	17	10	1	1	881897	295211		246909	3308018		2155983				224555					586018		247013	647171	559892							284017
TPLTANITK	1xHexNAc(4)Hex(5)Fuc(1) [N6]	24	P0DOX2	P0DOX2	2727.2	9	16	7	1	869231	1.14702e+06		2.53369e+06	478872	453830	4.89111e+06	73471.1		247171	2.66023e+06		503296	752070	468047		766712	596626	6.8112e+06	6.51921e+06	1900045		210595			256454		558133		598277							520918		279789
HGVIISSTVDTYENGSSVEYR	1xHexNAc(4)Hex(5)Fuc(2)NeuAc(1) [N14]	11	P05160	P05160	4518.89	21	15	9	1	1.15997e+06	1.38433e+06	1.36791e+06		2.18398e+06	531168	1.46714e+06			724515	198034	574986	1.62947e+06	1.70142e+06	1.02179e+06			2.39144e+06	3.32748e+06	960456		607804	198879		2.6047e+06	163630	2.09684e+06			387482		5.5076e+06	937204			561137
DIVEYYNDSNGSHVLQGR	1xHexNAc(4)Hex(5)Fuc(1)NeuAc(1) [N]	10	A0A140VK00	A0A140VK00	4125.69	18	6	7	1						2.19214e+06				606189					808185		245124	465309	891121							1.44243e+06	2212330		1.05774e+06	261512	1.34922e+06	2.71537e+06							231891
YLGNATAIFFLPDEGK	1xHexNAc(5)Hex(6)Fuc(2)NeuAc(2) [N4]	2	P01009	P01009	4617.92	16	0	0	1
ENLTAPGSDSAVFFEQGTTR	1xHexNAc(1) [N2]	2	A5PL27	A5PL27	2330.08	20	4	6	1					419499		501908			137985			575962									234784									109043	921337	408234		32142.9	129368
NGSLFAFR	1xHexNAc(3)Hex(6)NeuAc(1) [N1]	9	P04004	P04004	2784.12	8	10	13	1	1.84773e+06		273474		6.13269e+06		7.9467e+06		810612				703574	409560	1.18227e+06	1.45557e+06		153035			312798	1.20212e+06	349858	64660.1	995868	216207	838512		283198	398113	204793	441541	485528			284992
AAIPSALDTNSSK	1xHexNAc(2)Hex(5) [N10]	4	B4DVE1	B4DVE1	2491.08	13	3	3	1								342294						1.00095e+06				484568					453368					276662				545223
CNDTIPEDFQEFQTQNFDR	1xCarbamidomethyl [C1]; 1xHexNAc(6)Hex(5) [N2]	1	P35443	P35443	4432.75	19	2	0	1																		569440	351558
HEEGHMLNCTCFGQGR	2xCarbamidomethyl [C9; C11]; 1xHexNAc(4)Hex(5)NeuAc(1) [N8]	1	A0A384MR03	A0A384MR03	3846.47	16	0	5	1																						228727		225536	1988434		411255					2.66498e+06
EEQFNSTYR	1xHexNAc(3)Hex(3)Fuc(1) [N5]	5	P01861	P01861	2414.97	9	7	4	1	353655	328708		739779							105846						230765		1.83777e+06	2200757	240977					219394		126173											148747
VNQNLVYESGSLNFSK	1xHexNAc(4)Hex(5)Fuc(1)NeuAc(1) [N13]	4	P04114	P04114	3858.63	16	7	2	1		1.17556e+06							333083				711383	1.36813e+06	1471309			2.35849e+06		450478						714566						220641
AALAAFNAQNNGSNFQLEEISR	1xHexNAc(5)Hex(6)Fuc(2)NeuAc(1) [N11]	1	P02765	P02765	4936.08	22	8	1	1		229721	2.07925e+06				2.26424e+06						604493	1.80698e+06		836518			2.66182e+06	485038							157009
TPLTANITK	1xHexNAc(4)Hex(5)Fuc(1)NeuAc(2) [N6]	31	P0DOX2	P0DOX2	3309.39	9	17	12	1	5.24716e+06	5782316		4.49205e+06	2.74605e+06	3.08037e+06	23577752	930146	662609		4.68352e+06	227470	848112	2.16685e+06	932463		3.57178e+06	5.21386e+06	17433248	1.62316e+07	5.25158e+06		443373		475626	1.30893e+06	209058	953809	384721	1.7568e+06		305910			278850		3.48226e+06		729394
ANLSSQALR	1xHexNAc(4)Hex(5)NeuAc(2) [N2]	61	B7Z539	B7Z539	3164.3	9	13	11	1		3.41187e+07		16827958	91611773	5.10939e+07	1.27094e+08		5.81554e+07	39919694	4.4646e+06	1.3519e+07	2.48484e+07		3.00368e+07				150997551	144850728	3.47737e+07		2.39868e+07	2.17299e+07		1.1803e+07	8.09824e+07	8.92273e+06	1.19423e+07				1.44736e+07		8.3885e+06	1.75315e+07	1.17317e+07
ALPQPQNVTSLLGCTH	1xCarbamidomethyl [C14]; 1xHexNAc(4)Hex(4)NeuAc(1) [N7]	2	P02790	P02790	3487.5	16	1	2	1																386140						2.06269e+06										447131
ELHHLQEQNVSNAFLDK	1xHexNAc(4)Hex(5) [N9]	3	A5PL27	A5PL27	3644.59	17	9	13	1					2.5965e+06				876439		334115		1.74154e+06	707318		965158	271321	1.19916e+06		1.07274e+06		329370	358357			302077	710852			396565	391175	913593	250730		82577.2	446608	163871		245525	175795
VLSNNSDANLELINTWVAK	1xHexNAc(5)Hex(6)Fuc(3)NeuAc(1) [N4]	6	E9PGN7	E9PGN7	4818.08	19	17	4	1	1.2322e+06	1.13581e+06	811501	302011	4.54773e+06	1503607	2031801		144777	159912		53329.5	2.01678e+06	3166947	2.70969e+06	3.83952e+06		2.97108e+06	2.14432e+06	1.29195e+06			168155		259660	53648.6										452896
IYSGILNLSDITK	1xHexNAc(4)Hex(5)Fuc(1)NeuAc(1) [N7]	3	P03952	P03952	3496.53	13	12	4	1	573052	403523						66434.2	57052			213349	874781	427242	1.37382e+06	778092		1.55753e+06	680410	247756									16653.1			100547				111378		89483.1
DTFVNASR	1xHexNAc(4)Hex(4)Fuc(1) [N5]	11	E9PGN7	E9PGN7	2516.03	8	15	11	1		1.10291e+06	307147	313541		109736				221206	244912	127715	190780	271571	242159	115627	75662.3	225263	301534	381177	156843					160505		99982.2	103592		88689.3	101878			65741.2		96502.2	34847.9	64186.6	56523.9
QQQHLFGSNVTDCSGNFCLFR	2xCarbamidomethyl [C13; C18]; 1xHexNAc(4)Hex(5)NeuAc(2) [N9]	3	P02787	P02787	4719.9	21	13	3	1	549819	1.34369e+06	2.58445e+06			1.311e+06	1.13434e+06		348067				1.01125e+06	449228	1.13635e+06	3.3694e+06		1.18453e+06	1.33477e+06	784421					661148		231880									263155
SWPAVGNCSSALR	1xCarbamidomethyl [C8]; 1xHexNAc(5)Hex(6)Fuc(2)NeuAc(1) [N7]	5	P02790	P02790	3975.59	13	12	16	1	1.23994e+06			202731	904058		1.4588e+06	89120.6		641518	202504		914943	1.71739e+06	725366	3292691		2172650					228621	152136	572028	117848	1.38957e+06	119037	112097		751411		441325	178942	126284	1.37647e+06	78766.4	195737	148709	172859
SWPAVGNCSSALR	1xCarbamidomethyl [C8]; 1xHexNAc(5)Hex(5)Fuc(2)NeuAc(1) [N7]	10	P02790	P02790	3813.54	13	13	16	1	2.37555e+06	1.66314e+06	2094090			1.06682e+06			7560282	688805	366322		543281	1.01782e+06	1.90293e+06	950661	639094		4.1019e+06		568041	299769		278556	374153	81102.2	979388	186031	451259	134018	1.60818e+06		382035	251999	403321	774604		125760		274471
VCQDCPLLAPLNDTR	2xCarbamidomethyl [C2; C5]; 1xHexNAc(5)Hex(6)Fuc(4) [N12]	4	P02765	P02765	4343.79	15	9	12	1	1.3546e+06		2.88007e+06	336769		1.55196e+06	3.27566e+06		1.47632e+06		400167				1.37681e+06		64256.4						771056	307058		804646	1.51738e+06	282325		407538	309276	1.00822e+06	770137	177906			197582			96042.4
DLQSLEDILHQVENK	1xHexNAc(4)Hex(5)Fuc(2)NeuAc(1) [N14]	8	P02679	P02679	3986.7	15	3	4	1		1.41366e+06						65660											1.33732e+06				45802.1							16187.9	7182.07	33510.3
GGSSGWSGGLAQNR	1xHexNAc(4)Hex(5)NeuAc(2) [N13]	10	P07357	P07357	3538.4	14	20	2	1	9335362	7.21613e+06	5.89727e+06	2.64078e+06	22664372	9416506	13639598	1.20448e+06	1433511	2.90026e+06	502101	1.12625e+06	3.18672e+06	9.81564e+06	9.06735e+06	4357682	689599	6.02021e+06	11538824	12343506												274439					117982
AALAAFNAQNNGSNFQLEEISR	1xHexNAc(5)Hex(6)Fuc(3) [N11]	3	P02765	P02765	4791.04	22	3	0	1													696805	937810		871238
IVGGTNSSWGEWPWQVSLQVK	1xHexNAc(4)Hex(5)NeuAc(2) [N6]	5	P03952	P03952	4562.96	21	7	0	1					4.07604e+06		1.23257e+06							1.29117e+06		2.27666e+06		146825	748674	599724
ANLSSQALR	1xHexNAc(4)Hex(5)NeuAc(1) [N2]	30	B7Z539	B7Z539	2873.2	9	13	12	1		1.69185e+06		870364	8.25516e+06	3.31376e+06	1.13184e+07		5.09651e+06	4.7876e+06	253009	861489	1.90135e+06		1.9314e+06				1.53106e+07	1.2599e+07	2.92859e+06	344190	2.07539e+06	2.65155e+06		894152	8.36314e+06	511357	641893				1.22374e+06		958782	1.45911e+06	946546
CNMGYEYSER	1xCarbamidomethyl [C1]; 1xOxidation [M3]	3	P08603	P08603	1324.49	10	9	3	1	1.31182e+06		410815	672781								301161	257762		328313	240629		335476		322331			72202.7										51211.4		37246.3
NPNNDQVFPNGTLAPSIPIWGGSWR	1xHexNAc(4)Hex(5)Fuc(1)NeuAc(1) [N10]	5	Q9Y6R7	Q9Y6R7	4797.08	25	11	0	1		1117195			1.40517e+06	657129	2.24146e+06						283302	2.76534e+06	443616	645353		221571	717310	280954
DIVEYYNDSNGSHVLQGR	1xHexNAc(5)Hex(6)Fuc(4)NeuAc(1) [N]	3	A0A140VK00	A0A140VK00	4929	18	7	7	1		1.05343e+06		529737		4915127				260482	424467						369859	3.17562e+06			118633		606175	114181				183192				404815	383774					239749
NFTENDLLVR	1xHexNAc(1) [N1]	3	P00734	P00734	1423.71	10	2	4	1					600195		344429															845184					329520				87452.4	1408571
AGLQAFFQVQECNK	1xCarbamidomethyl [C12]; 1xHexNAc(4)Hex(5)Fuc(2)NeuAc(1) [N13]	9	A5PL27	A5PL27	3845.58	14	7	2	1		188360	725015		2.49511e+06				112669					338019	338938					412661					120999		197230
DIENFNSTQK	1xHexNAc(3)Hex(4)NeuAc(1) [N6]	4	P43652	P43652	2744.1	10	8	2	1									295434	278844	203559	779813		1.08071e+06		941466			423219	560406																135029	78153.5
AAIPSALDTNSSK	1xHexNAc(3)Hex(6) [N10]	9	B4DVE1	B4DVE1	2856.21	13	11	10	1		435724						307727		823234	401422	916558	559681	1.41989e+06	851879			798733	1.06927e+06	1.16056e+06			393091			315539		156209	291085		228408	544170			458094	377426	163311	129697
FSDGLESNSSTQFEVK	1xHexNAc(6)Hex(4) [N8]	5	P0C0L4	P0C0L4	3641.5	16	5	3	1					7.69126e+06				3372766		180470		1.36146e+06			3.10965e+06					264285							106341					468663
NGSLFAFR	1xHexNAc(3)Hex(4)NeuAc(1) [N1]	6	P04004	P04004	2460.02	8	12	8	1	387860		874685		3.8034e+06	499411	4.73924e+06		1.71796e+06	163966			269924			1.10301e+06		412830	625693	450529	165666	890385	204390		619632		1381911			384082	207331					262624
LGNWSAMPSCK	1xCarbamidomethyl [C10]; 1xHexNAc(4)Hex(5)NeuAc(2) [N3]	6	P02749	P02749	3455.34	11	13	3	1		374848	2947574	243534	5.47874e+06	999162	2.74177e+06		704181			175068	377463	864424	813781	1.43122e+06		410984							342573		303672								146690
FNETTEK	1xHexNAc(4)Hex(5)NeuAc(1) [N2]	3	P43652	P43652	2782.08	7	6	0	1												295553	699829	752502	321770	470174		561218
FNGSVSFFR	1xHexNAc(2)Hex(5) [N2]	20	P55083	P55083	2276.94	9	17	11	1		1.4576e+06		576376	1321385	1.04709e+06	2346500	956271	1.47405e+06	1.97312e+06	617207	182621	1.19556e+06	1.56846e+06	1.85054e+06	1.17399e+06		816384	2.66827e+06	2.18038e+06	1.02833e+06	289097		142359	319453	360661			233946	224977		449370			180027			134417		105294
PALEDLLLGSEANLTCTLTGLR	1xCarbamidomethyl [C16]; 1xHexNAc(2)Hex(5) [N13]	1	P0DOX2	P0DOX2	3573.66	22	10	0	1		116056	417297		608266		305348		14696.8				212023	329062	72889	402091			279875
LDAPTNLQFVNETDSTVLVR	1xHexNAc(5)Hex(6)Fuc(1)NeuAc(2) [N11]	1	A0A384MR03	A0A384MR03	4948.11	20	9	0	1		120386			481725	431610	484679		80003.8			55156.6		2.16787e+06				300227		620864
LDAPTNLQFVNETDSTVLVR	1xHexNAc(5)Hex(5)Fuc(1)NeuAc(1) [N11]	15	A0A384MR03	A0A384MR03	4494.96	20	18	12	1	3.089e+06	1.21392e+06	21468265	1.12492e+06		7.17814e+06	7.39116e+06	84598.3	2.14906e+06	1.95171e+06	23630.8	1.2475e+06	1.62631e+07	5563923	4.30193e+06	5607059		9.20564e+06	22277646	9.24218e+06		1.70732e+06	1.32915e+06		25278429	1.04631e+06	6378594	63334.8	111647	214638	1.29703e+06	9.08472e+06	1.40413e+06			5.52128e+06
MDGASNVTCINSR	1xCarbamidomethyl [C9]; 1xHexNAc(4)Hex(5)Fuc(2)NeuAc(1) [N6]	9	P08603	P08603	3630.42	13	3	4	1				2357140									2.81797e+06				298516						1.91728e+06													1415770			409507	304004
YTGNASALFILPDQDK	1xHexNAc(1) [N4]	1	P01011	P01011	1955.96	16	0	2	1																						145449										263873
YPHKPEINSTTHPGADLQENFCR	1xCarbamidomethyl [C22]; 1xHexNAc(2)Hex(11) [N8]	3	P00734	P00734	4900	23	2	0	1			3.23359e+06		1.76409e+06
EEQFNSTFR	1xHexNAc(4)Hex(4) [N5]	1	Q8NF17	Q8NF17	2618.05	9	7	2	1		890568					514179		496032			452370		4078735			139182	331185														152484				296837
IPCSQPPQIEHGTINSSR	1xCarbamidomethyl [C3]; 1xHexNAc(5)Hex(5)NeuAc(2) [N15]	4	P08603	P08603	4428.84	18	15	12	1	3.4588e+06	1.8763e+06	2387648	543242	1.07593e+06		1.36724e+06	547422			960539		2.61046e+06	1.32687e+06	3.14033e+06	2705999	468224		6.98444e+06	8.60888e+06	717460	844378		421596	627538	1.12813e+06	1.23044e+06		781489			970937		105207	680756			228843	354878
SPDVINGSPISQK	1xHexNAc(4)Hex(5)NeuAc(2) [N6]	2	P08603	P08603	3546.47	13	11	7	1		318512	525556	162509	467448				611782		383241	696729			850886			508460	499391	837979						83078.9						133987			149981	286320	152097	65348	76464.5
ENISDPTSPLR	1xHexNAc(4)Hex(5)NeuAc(1) [N2]	14	D6RHJ6	D6RHJ6	3142.29	11	18	12	1		6.212e+06	6.79583e+06	868462	3540330	877919		450894	1.37376e+06	4.84614e+06	1.85069e+06	1.05225e+06	1.52548e+06	1.80089e+06	4386697	1.40508e+06	795284	3573339	718720	934062	578594		596056			632420		375940	957093		568573	567484			691584	494509	855838		304132	122285
TPLTANITK	1xHexNAc(5)Hex(5)Fuc(3) [N6]	13	P0DOX2	P0DOX2	3222.39	9	8	6	1	566732		2976381	852729				165727	1.11225e+06						1.65803e+06	3.49755e+06		242792								623821					448017		412545			231996		265690		140571
FEVDSPVYNATWSASLK	1xHexNAc(4)Hex(5)NeuAc(1) [N9]	1	P04114	P04114	3827.6	17	8	2	1	683196		3373473	209753	659741	580208							209787	706288						149723							574342			97464.6
GLTFQQNASSMCVPDQDTAIR	1xCarbamidomethyl [C12]; 1xHexNAc(4)Hex(5)Fuc(1)NeuAc(1) [N7]	3	P0DOX6	P0DOX6	4398.81	21	5	0	1		1.11551e+06	1.0693e+06											909028	811510	551012
EVFVHPNYSK	1xHexNAc(4)Hex(5)NeuAc(2) [N7]	18	P04070	P04070	3424.38	10	13	9	1	1.42638e+06		6331710	743294	13834036		7.45493e+06		1.12689e+06				1.66126e+06	3915328	2.15468e+06	3.20117e+06		2.87932e+06	2.5263e+06	699703					468700		2.19164e+06			1.64559e+06	1.08202e+06	934832	424385	173817		1.51317e+06		434416
NETYQLFLSYSSK	1xHexNAc(4)Hex(5)NeuAc(2) [N1]	6	P02748	P02748	3784.54	13	8	2	1			1496033		1.53428e+06	2.35706e+06	4.69821e+06		142243					298295				403686		528203							881023									83116.5
HYTNSSQDVTVPCR	1xCarbamidomethyl [C13]; 1xHexNAc(5)Hex(5)Fuc(3) [N4]	5	P0DOX2	P0DOX2	3927.58	14	0	0	1
GLNVTLSSTGR	1xHexNAc(5)Hex(4)Fuc(1) [N3]	7	P0C0L4	P0C0L4	2914.27	11	17	5	1	267788	831416		603165	1.69878e+06	493060	5.32153e+06			2.14231e+06	1875311	284382	694842	420568	372062	971050	224167	903185	1.18531e+06	1.06967e+06	203579						865531		972988	203358					62111.6
FNETTEK	1xHexNAc(3)Hex(4)NeuAc(1) [N2]	3	P43652	P43652	2416.95	7	9	9	1	368318		1.64008e+06	437861		339033						567860	894040			2.39778e+06		1.37384e+06	1.43523e+06		669158			150252			502805	233573	287467	491401						125800		282524		133701
DSVSVVLGQHFFNR	1xHexNAc(4)Hex(5)NeuAc(2) [N13]	7	Q04756	Q04756	3809.59	14	10	5	1			3.26915e+06		3.89196e+06	1.50149e+06	6.88833e+06		418185	108920		129775						662653	1.63528e+06	1.09101e+06		140567					914195			193215	81579.9	185443
GGSSGWSGGLAQNR	1xHexNAc(4)Hex(5)Fuc(2)NeuAc(1) [N13]	3	P07357	P07357	3539.42	14	19	12	1	1.94276e+06	1.92344e+06	9.18895e+06	490726	687161	793920	1.63963e+06		2725151	1.51254e+06	402448	2.32549e+06	4.26374e+06	3.42577e+06	2.28395e+06	2.61578e+06	557401	2.33682e+06	3.21705e+06	2933520		661848				282946	500604		583884	265705	493846			109978	467073	413404	183586	191983	120429
CINQSICEK	2xCarbamidomethyl [C1; C7]; 1xHexNAc(4)Hex(5)NeuAc(1) [N3]	2	O75882	O75882	3065.2	9	12	11	1	637062	212017	1.16694e+06		1.20341e+06		497511		288209		117426			486222	231751	635724			387605	588322	146709	196049					402196		87971.4	424129	294355	480748	138946		145460	155182				103808
NNLTTYK	1xHexNAc(4)Hex(5)Fuc(1)NeuAc(1) [N2]	8	P48740	P48740	2913.18	7	15	13	1			1.16669e+06	445214	738706	320252	536713	366480		580651		854770	1.52403e+06	1.05034e+06	814446	1.56896e+06	300700	1.01691e+06		965008		413925	213984	269169		152213	439444	334427	182250	185655	168388	625840		261407			199786		143978
YTGNASALFILPDQDK	1xHexNAc(5)Hex(6)Fuc(3)NeuAc(1) [N4]	9	P01011	P01011	4469.86	16	17	9	1		2.05931e+06	530438	406809		835376	669094		219629	2.395e+06	489068	526878	628573	5.70761e+06	3.45875e+06	2.26604e+06	123154	2.77672e+06	357934	208640			458718			1.76774e+06	221954		222676	57035.9	73319.7	176718				811950		48633.2
EEQFNSTYR	1xHexNAc(5)Hex(3)Fuc(1) [N5]	4	P01861	P01861	2821.13	9	14	13	1	651647	1.43053e+06		2.01677e+06	1.01923e+06	307673				177386	258292	732745	432067			1.13925e+06	1179522	713139	6.97057e+06	6.11877e+06	1.28415e+06		127072	218620		593218	647104	650450	325418	141653	192968	189451					134373		684450	103336
NCGVNCSGDVFTALIGEIASPNYPK	2xCarbamidomethyl [C2; C6]; 1xHexNAc(4)Hex(5)NeuAc(1) [N5]	3	P09871	P09871	4596.93	25	8	2	1			1.63818e+06		2.13187e+06	741325	1.5692e+06							942645		1.93909e+06			976512	636335						34133.3	28810.1
NFTENDLLVR	1xHexNAc(4)Hex(5)Fuc(2)NeuAc(1) [N1]	14	P00734	P00734	3426.42	10	2	2	1						3.98488e+06				11734513																				6499526				3789491
HANWTLTPLK	1xHexNAc(4)Hex(5)Fuc(2)NeuAc(1) [N3]	4	P27169	P27169	3386.44	10	3	0	1			1.20057e+06			769746								507338
TPLTANITK	1xHexNAc(5)Hex(5)Fuc(1)NeuAc(2) [N6]	18	P0DOX2	P0DOX2	3512.47	9	17	11	1		4.25136e+06	1.87024e+06	874692	2.28957e+06	967129	7041829	724285	648371	320604	1.77174e+06		672534	4.01913e+06	632128		1.48981e+06	5.00722e+06	3.41087e+06	3.21674e+06	1.75981e+06	549298			353531	1.27884e+06	478423				454077	193530			861596	262227	1.62276e+06		299991
FNSSYLQGTNQITGR	1xHexNAc(1) [N2]	1	P04114	P04114	1888.9	15	0	1	1																																423967
NVTAEQAR	1xHexNAc(4)Hex(5)NeuAc(2) [N1]	13	Q8IZZ5	Q8IZZ5	3093.23	8	11	17	1	2.88941e+06	5808681	2.2903e+07	4.45968e+06									574901	429325	1.82714e+06	324056		4.27039e+06	2530248	5.57725e+06	446926	326882	308799	838667	414851		160005	439264	493055		628223	326755	417336	1.008e+06	1.18352e+06	4.61031e+06	1.78842e+06	922261	489060
NGTAVCATNR	1xCarbamidomethyl [C6]; 1xHexNAc(4)Hex(5)NeuAc(2) [N1]	26	E7ETH0	E7ETH0	3268.27	10	12	20	1	1.10229e+07	7.42773e+06	1.94638e+07	3.68021e+06									3.27617e+06	1.51511e+06	3.50832e+06	399073	453345	6.58517e+06	6.68158e+06	8.75409e+06	1476195	1146057	1215697	896542	1.65569e+06	204538	1.70571e+06	850946	1.11263e+06	1.73742e+06	2.78815e+06	1.129e+06	1.63506e+06	800668	1.01225e+06	2.94302e+06	1.9046e+06	1.13612e+06	1.14439e+06	1.01869e+06
ALPQPQNVTSLLGCTH	1xCarbamidomethyl [C14]; 1xHexNAc(5)Hex(6)Fuc(3)NeuAc(1) [N7]	5	P02790	P02790	4452.86	16	13	12	1		320228		98296.8	527262			58980.6		361627	49161.1		3.65582e+06	1.58796e+06	3.18077e+06	3242961	35693.5	6.54525e+06	333170				1.03216e+06	22614.5		166423			105600		469470	83992.7	126935		81641.4	294136		36504.2	77608.1	15093.9
RHEEGHMLNCTCFGQGR	2xCarbamidomethyl [C10; C12]; 1xHexNAc(4)Hex(6)Fuc(1) [N9]	24	A0A384MR03	A0A384MR03	4019.58	17	16	13	1	3.11107e+06	1.51583e+06	11661686		8247031	2.65326e+06	1.14339e+07		2.56937e+06	1.71399e+06		1.47372e+06	3.29051e+06	4.92109e+06	3001867	4.54832e+06		147449	4.11994e+06	4.65516e+06	1.43999e+06	446803	742643		9.34751e+06	1.12643e+06	1.01494e+06	121591			1.35612e+06	7.62317e+06	1.9514e+06			867634	187591		137914
LDAPTNLQFVNETDSTVLVR	1xHexNAc(5)Hex(6)Fuc(3)NeuAc(1) [N11]	1	A0A384MR03	A0A384MR03	4949.13	20	0	0	1
LDAPTNLQFVNETDSTVLVR	1xHexNAc(5)Hex(5)Fuc(1) [N11]	10	A0A384MR03	A0A384MR03	4203.87	20	16	11	1		1.03686e+06	1.69853e+06	139227	1.02332e+06	517898	458383			720448		717801	2.51828e+06	3.08734e+06	1.6303e+06	1.37296e+06	157310	1.75572e+06	2.66683e+06	1.78205e+06		1.20688e+06	261755		4.32426e+06	417379	1.43736e+06			164846	1.16545e+06	9.23444e+06	245136		69179.1	1.56236e+06
AAIPSALDTNSSK	1xHexNAc(4)Hex(5)Fuc(1) [N10]	10	B4DVE1	B4DVE1	3043.3	13	13	13	1		2924848	2852843					498113		3.82644e+06	1.35779e+06	2.66425e+06	1.80246e+06	6521275	2.98034e+06	1.21354e+06		3015082	2.42689e+06	2.82807e+06	1.1662e+06		1.18739e+06	473581	248906	1.71799e+06		1.265e+06	1.19465e+06		1.14304e+06	1688609		293609	1.10099e+06	1.13144e+06	696490
EEQFNSTFR	1xHexNAc(4)Hex(5) [N5]	3	Q8NF17	Q8NF17	2780.1	9	2	0	1												226332		5.42775e+06
QQQHLFGSNVTDCSGNFCLFR	2xCarbamidomethyl [C13; C18]; 1xHexNAc(4)Hex(5)Fuc(2)NeuAc(1) [N9]	1	P02787	P02787	4720.92	21	10	1	1			775181		4.71427e+06	265592	4.18262e+06		107935				306459	3.73742e+06	452339			371506	466640						129253
NFTENDLLVR	1xHexNAc(4)Hex(5)Fuc(1)NeuAc(1) [N1]	22	P00734	P00734	3280.36	10	13	17	1		5.36998e+06	4.99019e+06	622623				3131146		4.06992e+06	2.09833e+06	4.1987e+06	6.55818e+06	6.43172e+06	1.18895e+07	8630941	2280026	1.93293e+07			5.55122e+06	1.37858e+06	3.25269e+06	4.41683e+06		4225408		1.27988e+06	5.34112e+06	225267	2.19535e+06	4.06131e+06		194073	3.69896e+06	2839573	3.02494e+06	2.39775e+06	1.49915e+06	1.35919e+06
LDAPTNLQFVNETDSTVLVR	1xHexNAc(5)Hex(4)Fuc(1) [N11]	2	A0A384MR03	A0A384MR03	4041.82	20	4	2	1		567692								227307		352667	471148																		205110	2.05885e+06
YTGNASALFILPDQDK	1xHexNAc(5)Hex(6)Fuc(1)NeuAc(2) [N4]	7	P01011	P01011	4468.84	16	18	9	1		2.05931e+06	530438	406809	2540614	1.24214e+06	1.11827e+06		219629	2.395e+06	489068	526878	628573	5.70761e+06	3.45875e+06	2.26604e+06	123154	2.77672e+06	357934	208640			458718			1.76774e+06	221954		222676	57035.9	73319.7	176718				811950		48633.2
AFGSNPNLTK	1xHexNAc(4)Hex(5)NeuAc(1) [N7]	10	P22792	P22792	2962.22	10	11	18	1	609157	673923	1.15723e+06		3742912		1927141					264866	800256			1.28815e+06		650789	913877	619111	545918	354704	308964		432856	246170	821869	318699	358023	586904	472552	412854	580086	318004		456431	307080	247922	344955	408045
ENETEIIK	1xHexNAc(4)Hex(5)NeuAc(2) [N2]	6	P06276	P06276	3180.27	8	8	10	1	1.36009e+06		3.82185e+06		8416882	1600823	6591913		1.81195e+06					2.51975e+06				2.78801e+06				1.98433e+06			840309		1.71577e+06			1663413	1.2706e+06	737890	888764	349510			504908	563651
DNNSIITR	1xHexNAc(4)Hex(5)NeuAc(1) [N2]	8	P06276	P06276	2846.16	8	10	15	1			2.13139e+06	134551	1.7905e+06		2.36164e+06	164999	709899		421347					647102		1.39462e+06	3.96578e+06		85272.7	411133			182687		1.00782e+06	153708		613625	474585	257900	413622	137580	89545.9	346752	165137	107106		135168
EHETCLAPELYNGNYSTTQK	1xCarbamidomethyl [C5]; 1xHexNAc(4)Hex(5)NeuAc(1) [N14]	1	P05160	P05160	4268.73	20	3	12	1								151371			499999	606220											317975	116375		496957	736687	169786	345538		747223	1.54557e+06	158944		216160			190248		218313
GHVNITR	1xHexNAc(4)Hex(5)NeuAc(1) [N4]	4	P00734	P00734	2710.12	7	2	0	1	1.60343e+06		336480
NGTLVAFR	1xHexNAc(2)Hex(6) [N1]	8	Q92954	Q92954	2255.96	8	8	16	1			1.79159e+06	298812	3.02997e+06		1.38618e+06						750238		963761	539634		514631			488615	380924	190732	177459	419254	274438	409784		127411	605137	337982	486013	353872	62822.3		368157	172613	110706
TPLTANITK	1xHexNAc(4)Hex(5)Fuc(3)NeuAc(1) [N6]	8	P0DOX2	P0DOX2	3310.41	9	7	11	1					3.8663e+06			1.57491e+06		1.00197e+06		434911	946415	2434232		772618							540088	311620	739167		371346				374652	479736			318671	283082		193479	709349	244282
AAIPSALDTNSSK	1xHexNAc(4)Hex(5) [N10]	4	B4DVE1	B4DVE1	2897.24	13	10	9	1		546882									305504	259824	630906	734800	758350	868509		544822	574733	721386	731040	304830	587117		359544	174398		388710	262628			602216				433226
GLNVTLSSTGR	1xHexNAc(4)Hex(5)Fuc(2)NeuAc(1) [N3]	14	P0C0L4	P0C0L4	3310.39	11	7	4	1		2.18561e+06				4898943						619022	610239		521727		9205470	536574			507531		980747					299909								557950
EEQFNSTFR	1xHexNAc(4)Hex(3) [N5]	3	Q8NF17	Q8NF17	2456	9	10	0	1		419800				516740			648805			368970	535021	3.01056e+06			669162	1.27996e+06	923483	841457
AALAAFNAQNNGSNFQLEEISR	1xHexNAc(5)Hex(6)Fuc(2) [N11]	1	P02765	P02765	4644.98	22	0	0	1
FVEGSHNSTVSLTTK	1xHexNAc(5)Hex(4) [N7]	1	P04114	P04114	3270.42	15	3	1	1	2.10424e+06																		2755509	2.6813e+06	492629
CENLTTGK	1xCarbamidomethyl [C1]; 1xHexNAc(4)Hex(5)Fuc(2)NeuAc(1) [N3]	21	O75882	O75882	3128.22	8	13	17	1	2.9402e+06	2.03283e+06		754356	773697				2.15732e+06		655839	1181665	1.74068e+06	1.97466e+06	1.76364e+06		419444		1.84432e+06	2105262	971611		776281	459388	1.02193e+06	494563	1.15167e+06	378931	701702	986561			765873	270852	332627	682246	495777	996620	248727	382858
ALPQPQNVTSLLGCTH	1xCarbamidomethyl [C14]; 1xHexNAc(5)Hex(6)Fuc(3) [N7]	6	P02790	P02790	4161.77	16	7	2	1			761364		1.44001e+06								1.69639e+06	863053		1.77742e+06		2.35688e+06		249156			541814									188247
YYNQSEAGSHIIQR	1xHexNAc(4)Hex(5)NeuAc(2) [N3]	1	A0A1C3PHV5	A0A1C3PHV5	3870.57	14	1	0	1					2586750
GLTFQQNASSMCVPDQDTAIR	1xCarbamidomethyl [C12]; 1xHexNAc(6)Hex(5) [N7]	2	P0DOX6	P0DOX6	4367.82	21	12	4	1		1.99864e+06	2.57898e+06		668467					1.76964e+06		436495	1.08757e+06	174277	1.38848e+06	959168		1987649	731397	880200			467397			188823			513321							443701
FSLLGHASISCTVENETIGVWR	1xCarbamidomethyl [C11]; 1xHexNAc(4)Hex(5)Fuc(2)NeuAc(1) [N15]	1	B4E1D8	B4E1D8	4682.02	22	0	0	1
FNLTETSEAEIHQSFQHLLR	1xHexNAc(5)Hex(6)NeuAc(2) [N2]	2	P01011	P01011	4970.1	20	10	5	1		171488	688353		1.22723e+06	1.10245e+06	2397742							841928		518475		303984	1905908	1.2367e+06			76178.8			68044.5	221639					503691				93184.4
YPHKPEINSTTHPGADLQENFCR	1xCarbamidomethyl [C22]; 1xHexNAc(5)Hex(5)Fuc(3) [N8]	8	P00734	P00734	4975.1	23	3	9	1						21461656		573967		16314478											6.84104e+06		6.22959e+06					732216	752556				4.74428e+06		282877	15484821			1532268	522074
CNDTIPEDYETHQLR	1xCarbamidomethyl [C1]; 1xHexNAc(6)Hex(4) [N2]	3	P49747	P49747	3757.52	15	0	0	1
FLNNGTCTAEGK	1xCarbamidomethyl [C7]; 1xHexNAc(4)Hex(5)Fuc(2)NeuAc(1) [N4]	21	E7ETH0	E7ETH0	3517.39	12	13	7	1	511089	563731	1.34342e+06			602426	2220689	182059	468505			157868			375493	851477		582410	826001	700101	177328		265439		1.24635e+06		540529				352774					174024		53141.5
GLNLTEDTYKPR	1xHexNAc(4)Hex(5)Fuc(2)NeuAc(1) [N3]	5	B4DVE1	B4DVE1	3612.52	12	12	8	1		168740	539502			463882	539999					238130	669441	820067	1.0931e+06	3.69696e+06		394333	1.33806e+06	998630	300452	215684							130880	202953		336993				613000	57181.7	215449
ENISDPTSPLR	1xHexNAc(5)Hex(4) [N2]	3	D6RHJ6	D6RHJ6	2892.22	11	1	1	1										1.66091e+06																									179840
ADGTVNQIEGEATPVNLTEPAK	1xHexNAc(3)Hex(4)NeuAc(1) [N16]	1	P05090	P05090	3802.66	22	6	3	1		249763		422368	780667							159175			454820			473228								327943	260766		135935
HGVIISSTVDTYENGSSVEYR	1xHexNAc(4)Hex(5)NeuAc(1) [N14]	1	P05160	P05160	4226.78	21	9	10	1			384923	170650					294141		86458.5	147719	202973	423891			125570	319901				1.05944e+06	135474			186387		98306.8	99685.2	133660		1.52619e+06					87180.4		66689.6	95619.7
QVHFFVNASDVDNVK	1xHexNAc(4)Hex(5)Fuc(2)NeuAc(1) [N7]	2	Q96IY4	Q96IY4	3924.64	15	11	3	1			1.34625e+06		1.68025e+06		660487		206494	151814		67486.7		345949	777894	608917			290944	237663							241954			68954		219936
DTFVNASR	1xHexNAc(3)Hex(4)Fuc(1)NeuAc(1) [N5]	2	E9PGN7	E9PGN7	2604.05	8	7	2	1		621788		228267			416673				172007				288536			357286		342982									131968						184361
YPHKPEINSTTHPGADLQENFCR	1xCarbamidomethyl [C22]; 1xHexNAc(6)Hex(6) [N8]	1	P00734	P00734	4902.06	23	1	0	1					1.25111e+06
YLGNATAIFFLPDEGK	1xHexNAc(5)Hex(6)Fuc(3)NeuAc(2) [N4]	1	P01009	P01009	4763.97	16	0	0	1
QVLFLDTVYGNCSTHFTVK	1xCarbamidomethyl [C12]; 1xHexNAc(3)Hex(6)NeuAc(1) [N11]	3	P04114	P04114	4101.75	19	11	0	1		440867	3505436		5.4013e+06	1.80053e+06	1.74641e+06		420724				510091		1.54387e+06	740912			280395	305259
FSLLGHASISCTVENETIGVWR	1xCarbamidomethyl [C11]; 1xHexNAc(4)Hex(5)Fuc(1)NeuAc(2) [N15]	1	B4E1D8	B4E1D8	4827.06	22	3	0	1			372600			362298	1.33839e+06
GFGVAIVGNYTAALPTEAALR	1xHexNAc(4)Hex(5)Fuc(2)NeuAc(1) [N9]	4	Q96PD5	Q96PD5	4296.92	21	8	0	1			575757		2.40547e+06		2.06269e+06		21173.4					331616		330588			198306	163718
DIENFNSTQK	1xHexNAc(4)Hex(5)Fuc(3)NeuAc(1) [N6]	8	P43652	P43652	3547.41	10	10	12	1			2.25776e+06		894398				1109320	360244		1.81581e+06	509494	1.99281e+06		981176	160556	2.08905e+06							224613	127282			146961	197146	537365	1.03809e+06	473913		138193	142956	97593.2		140052	285093
VLSNNSDANLELINTWVAK	1xHexNAc(5)Hex(6)Fuc(4) [N4]	5	E9PGN7	E9PGN7	4673.04	19	0	0	1
VLNFTTK	1xHexNAc(5)Hex(5) [N3]	1	P13671	P13671	2648.13	7	3	2	1			572664	747264						589735													123038																177368
SLGNVNFTVSAEALESQELCGTEVPSVPEHGR	1xCarbamidomethyl [C20]; 1xHexNAc(2)Hex(5) [N6]	2	P01023	P01023	4630.05	32	6	0	1			471360		953099		769795		184068						381009	1.31662e+06
DTFVNASR	1xHexNAc(3)Hex(3)Fuc(1) [N5]	1	E9PGN7	E9PGN7	2150.9	8	12	8	1	566358	480579	1.21334e+06	850103	3.58671e+06	1.0293e+06	635554			288986					513845			400017	543323	589903		207615					286061		137813	125536	321885			116654				84728.2	117917
NDTLLGIK	1xHexNAc(4)Hex(5)Fuc(1)NeuAc(1) [N1]	18	P22897	P22897	2933.24	8	17	12	1		1.60561e+06	1.87192e+06	529265	1.33827e+06		1.39214e+06		970625	1.82586e+06	1102074	898618	920531	1.19552e+06	757715	1.54725e+06	526626	1.00654e+06	1.31981e+06	578784	141123	744329			168314	670668	659214		139045		666981				293426	160840	139616		216572	125497
SLTFNETYQDISELVYGAK	1xHexNAc(2)Hex(11) [N5]	1	P01008	P01008	4366.8	19	6	0	1	671228					316492	1.95589e+06		16081.4							341947			401275
EGYSNISYIVVNHQGISSR	1xHexNAc(4)Hex(5)Fuc(1)NeuAc(1) [N5]	1	P49908	P49908	4182.79	19	6	3	1													310014	867179	549251			855966	543772	686662	255294				596820											484777
EGYSNISYIVVNHQGISSR	1xHexNAc(5)Hex(6)Fuc(4) [N5]	3	P49908	P49908	4695	19	4	2	1			581502				496646									393069			730611			140348														193268
DFVNASSK	1xHexNAc(4)Hex(5)Fuc(2)NeuAc(1) [N4]	21	P05546	P05546	3073.21	8	10	11	1		562430	795929	121415			6686423			661718	259572		1.68704e+06					1.37736e+06	1.94755e+06	1.81511e+06			354533	248514						257645	487924	391274			175878	534011	241452	135026	233013	220586
YTGNASALFILPDQDK	1xHexNAc(6)Hex(7)Fuc(2)NeuAc(2) [N4]	3	P01011	P01011	4980.03	16	12	7	1	206638	180425	3.33062e+06		2.1289e+06	2.42495e+06	1777508							278823	281984	917212		204855	5.26706e+06	5272405		8132.41	83923.4		711951	72767.5	472705						156084			113137
NHSCEPCQTLAVR	2xCarbamidomethyl [C4; C7]; 1xHexNAc(4)Hex(5)Fuc(2)NeuAc(1) [N1]	20	Q8IZZ5	Q8IZZ5	3777.5	13	1	0	1												2.79817e+06
EEQYNSTYR	1xHexNAc(3)Hex(4)Fuc(1) [N5]	4	P0DOX5	P0DOX5	2593.02	9	10	5	1	162447	423248	683911	598577									257160	292574	202979			375450	500536	575235	177960							157741	106661								111409		59417.1
FNGSVSFFR	1xHexNAc(2)Hex(6) [N2]	1	P55083	P55083; K7ES70	2439	9	4	1	1								136682					506968		647685				489793		271271
YNSQNQSNNQFVLYR	1xHexNAc(4)Hex(5)Fuc(1)NeuAc(2) [N5]	4	B4E1C2	B4E1C2	4225.71	15	15	7	1	439467	665134	964973						746490	482034	177865	72788.6	301900	456028	1642663	842379	85947.3	739774	1.18029e+06	920915		313618			295509		529039				90684.8	266341				156281		103101
CINQSICEK	2xCarbamidomethyl [C1; C7]; 1xHexNAc(4)Hex(5)Fuc(2)NeuAc(1) [N3]	8	O75882	O75882	3357.31	9	5	3	1				1.61974e+06							1.42644e+06	1.80599e+06		4682980			751842											654447									1.10661e+06		479598
VGQLQLSHNLSLVILVPQNLK	1xHexNAc(5)Hex(5)Fuc(3) [N9]	1	E9PGN7	E9PGN7	4577.2	21	0	0	1
GGNSNGALCHFPFLYNNHNYTDCTSEGR	2xCarbamidomethyl [C9; C23]; 1xHexNAc(4)Hex(5)Fuc(1) [N19]	1	A0A384MR03	A0A384MR03	4970.99	28	1	2	1													1.96569e+06												1.90719e+06							1780222
GVNFNVSK	1xHexNAc(4)Hex(5)Fuc(1)NeuAc(1) [N5]	8	P03952	P03952	2924.19	8	9	9	1		502022		216308	453586							166207	810402	1.23017e+06	1224021	1693594		1.9777e+06					213366	548411		233782		185173	390286						711335	280055	329005	123537
NGTLVAFR	1xHexNAc(3)Hex(5)NeuAc(1) [N1]	6	Q92954	Q92954	2588.09	8	13	15	1	425065		1.04027e+06		1.2158e+06		695105		218293	206825			565140		664020	660540	212730	1.10091e+06	1.02982e+06	785019	123767	288972	176159		267325		481528	57612.4		300006	449510	214978		73758.3	133303	442378	55017.1	97114.1	149987
GQVYLQCGTPCNLTCR	3xCarbamidomethyl [C7; C11; C15]; 1xHexNAc(4)Hex(5)Fuc(1)NeuAc(1) [N12]	5	P04275	P04275	3986.6	16	13	8	1		3.69031e+06		984713	495273	504105	1.67211e+06	355002		2.32533e+06	1.13438e+06	2.70807e+06			2.03986e+06	1.86199e+06	477559			845843				195882		862223			140598					184615	975114		169811	123890		510027
TPLTANITK	1xHexNAc(5)Hex(5)NeuAc(1) [N6]	15	P0DOX2	P0DOX2	3075.31	9	16	9	1	755592	5.0205e+06		2.60383e+06	1.9346e+06	656249	10778764	362010		890053	4426274		997696	1.16829e+06	380097		2.07905e+06	2536505	14375884	13651013	2.27947e+06					604360		1.11156e+06		748238	837451				175516	387085	1.18526e+06		552499
QNLTVTDR	1xHexNAc(4)Hex(5)Fuc(1) [N2]	2	P12111	P12111	2715.13	8	4	1	1		252336													141032				1.62644e+06	2.24702e+06															77823.8
GLNVTLSSTGR	1xHexNAc(4)Hex(5)Fuc(1)NeuAc(1) [N3]	7	P0C0L4	P0C0L4	3164.34	11	11	17	1	2.38802e+06				5135199	3.06811e+06	6122415	545976		6.44385e+06	3.67296e+06	2144868				7.03021e+06		3.97996e+06	5035724		1.23067e+06		392592	770275	528751	1.16661e+06	1.72392e+06	247015	2.46002e+06		1.07455e+06	1.16532e+06	676198		661366	415678	528788	657160	338702	521272
GLNVTLSSTGR	1xHexNAc(5)Hex(3)Fuc(1) [N3]	2	P0C0L4	P0C0L4	2752.21	11	3	0	1							867664			473369	478848
PALEDLLLGSEANLTCTLTGLR	1xCarbamidomethyl [C16]; 1xHexNAc(4)Hex(5)Fuc(1) [N13]	2	P0DOX2	P0DOX2	4125.88	22	0	0	1
VTQVYAENGTVLQGSTVASVYK	1xHexNAc(4)Hex(5)Fuc(2)NeuAc(1) [N8]	1	P27169	P27169	4519.99	22	2	2	1					4118146		2590962															425109					701692
EHEGAIYPDNTTDFQR	1xHexNAc(4)Hex(5) [N10]	5	A5PL27	A5PL27	3515.42	16	3	12	1					1.09331e+06									419297				401273			1.10047e+06	1.27185e+07	522583		224040		449065			222855	366594	963319			135721	171964	196167		185702
LGSYPVGGNVSFECEDGFILR	1xCarbamidomethyl [C14]; 1xHexNAc(4)Hex(5)Fuc(2)NeuAc(1) [N9]	2	E7ETN3	E7ETN3	4521.89	21	0	0	1
IGEADFNR	1xHexNAc(1) [N7]	1	P04275	P04275	1124.52	8	0	1	1																																1.7747e+06
VLNFTTK	1xHexNAc(4)Hex(5)Fuc(1)NeuAc(1) [N3]	1	P13671	P13671	2882.21	7	6	6	1		376591									353448		463388	435867	410767			794257						278381					273815		257816				160567	259588	195830
ALPQPQNVTSLLGCTH	1xCarbamidomethyl [C14]; 1xHexNAc(5)Hex(5)Fuc(1)NeuAc(1) [N7]	3	P02790	P02790	3998.69	16	11	13	1			38410808	3.67877e+06		8.10471e+06	96453800	545878	35649652			1621867		33032103	18197902			40408016		34638588	153142	7.02965e+06	5.2376e+06	16312.5	8905937		86166344	2.90022e+06				5.70999e+06	4503877	408825	1.52059e+06			1.25813e+06		1.77428e+06
PEINSTTHPGADLQENFCR	1xCarbamidomethyl [C18]; 1xHexNAc(6)Hex(6)NeuAc(2) [N4]	2	P00734	P00734	4958.98	19	16	8	1	877952	725310	8.26951e+06		6.55212e+06	784527	8783501		840869	258096		1.92821e+06	881696	4.2993e+06	2.92693e+06	4969480		750359	1.35712e+06	3.53544e+06	455434	2.06672e+06			2.26181e+06		1.46996e+06				615272	450012				905950			78559.9
DQCIVDDITYNVNDTFHK	1xCarbamidomethyl [C3]; 1xHexNAc(4)Hex(5)Fuc(1)NeuAc(2) [N13]	4	A0A384MR03	A0A384MR03	4547.82	18	13	7	1		609095	3.07818e+06	398544	4.36685e+06	288183	771210		455885	312760		193988	2.85305e+06	1.19004e+06	2.77181e+06	605206						377136	93700.2		4.20284e+06	151477				25063.9	86283.1	2.3701e+06
ALGFENATQALGR	1xHexNAc(5)Hex(6)Fuc(1)NeuAc(3) [N6]	10	B4DVE1	B4DVE1	4354.76	13	17	13	1	835446	5.405e+06	526657	941577	4.93904e+06	2.70146e+06	5.84275e+06	824317	178580	249807	828155	956869	1.24449e+07	11706554	20513985	1.70975e+07		1.32725e+07			2.87816e+06	1.16689e+06	1.01773e+07	684360	2.69745e+06	783434	158578	2.46209e+06	1.06946e+06			2.22694e+06			170417	9.31495e+06		3.82816e+06
LQNNENNISCVER	1xCarbamidomethyl [C10]; 1xHexNAc(4)Hex(5)Fuc(1)NeuAc(2) [N7]	2	Q03591	Q03591	3940.56	13	3	1	1						2.21498e+06									1486774					771539												324423
EHEGAIYPDNTTDFQR	1xHexNAc(5)Hex(6)Fuc(3) [N10]	4	A5PL27	A5PL27	4318.73	16	7	14	1		567330		276927	1.89312e+06	719135								259510		799054		714435			996810	257475	389764		177451	151799	199807	137481	312210		146845	575760			326771	217914		82177.9	161804
VTQVYAENGTVLQGSTVASVYK	1xHexNAc(5)Hex(6)Fuc(4) [N8]	1	P27169	P27169	4886.14	22	1	3	1																1082543						517779					849800									335508
ADGTVNQIEGEATPVNLTEPAK	1xHexNAc(5)Hex(6)Fuc(1)NeuAc(2) [N16]	3	P05090	P05090	4970.08	22	18	5	1	752139	1.20844e+06	2.14528e+06	935167	4.15103e+06	4040589	4202781	263092	786110	193367		1.9701e+06	1.43717e+06	2.51068e+06	2.82434e+06	6.80477e+06		2.39311e+06	3.0571e+06	2.01616e+06		140950					878628		61349.1	47275.3								53507.2
SVVAPATDGGLNLTSTFLR	1xHexNAc(4)Hex(5)Fuc(1) [N12]	2	P41222	P41222	3687.66	19	2	0	1																			1.69103e+06	1.11614e+06
EEQFNSTYR	1xHexNAc(4)Hex(4)Fuc(1) [N5]	7	P01861	P01861	2780.1	9	12	12	1	1.0964e+06	2.04726e+06	354190	4.45276e+06	5947812	1.08105e+06					847809					772964	525360	561809	8450279	7.05605e+06	3.39926e+06	118267	160804			629149	1.08597e+06	1.0392e+06	115857	563865	165736						125454		587354	201847
ITYSIVQTNCSK	1xCarbamidomethyl [C10]; 1xHexNAc(5)Hex(6)Fuc(4) [N9]	3	B4E1C2	B4E1C2	3985.65	12	0	0	1
ELHHLQEQNVSNAFLDK	1xHexNAc(6)Hex(6)NeuAc(1) [N9]	3	A5PL27	A5PL27	4503.89	17	0	0	1
VGQLQLSHNLSLVILVPQNLK	1xHexNAc(4)Hex(5)Fuc(3)NeuAc(1) [N9]	1	E9PGN7	E9PGN7	4665.22	21	3	0	1					847002		631587		79584
ENETEIIK	1xHexNAc(4)Hex(5)NeuAc(1) [N2]	1	P06276	P06276	2889.18	8	7	3	1			2.2035e+06		2.24698e+06		2.57062e+06		926196			842615						1553800		2.42858e+06							1.19114e+06				953337			179938
ALGFENATQALGR	1xHexNAc(5)Hex(6)Fuc(2)NeuAc(2) [N6]	2	B4DVE1	B4DVE1	4209.72	13	16	4	1	525139	2.75951e+06	1.89394e+06	213763	8562713	2.60231e+06	3.26871e+06	234481			218086	148183	4.86914e+06	4.30131e+06	3.78966e+06	6.03487e+06		3.94822e+06		3.18507e+06						564838	1.34421e+06					887978						165697
VLSNNSDANLELINTWVAK	1xHexNAc(5)Hex(6)Fuc(4)NeuAc(1) [N4]	1	E9PGN7	E9PGN7	4964.13	19	0	0	1
LANLTQGEDQYYLR	1xHexNAc(4)Hex(5)Fuc(3)NeuAc(1) [N3]	6	A0A384NKS6	A0A384NKS6	4035.68	14	19	11	1	591580		2.30705e+06	820540	1.48833e+06	709095	1.93634e+06	146287	835394	1.36828e+06	244841	732094	1.68304e+06	2.3829e+06	3.4451e+06	3.85686e+06	396761	1.54438e+06	1.50732e+06	1.516e+06		455672	854182	70603	1.17041e+06			283047	271352		397364	819605		76321.8		590120		332379
YNSQNQSNNQFVLYR	1xHexNAc(5)Hex(6)Fuc(1)NeuAc(3) [N5]	2	B4E1C2	B4E1C2	4881.94	15	2	0	1												74998.1						1.71874e+06
IGEADFNR	1xHexNAc(5)Hex(5)Fuc(1) [N7]	3	P04275	P04275	2893.16	8	8	6	1										253590	143042		1.32198e+06	551593	405765		80631.3	471753	413378		139885				280111					134756	244003	2.23626e+06			66293.2
AVNITSENLIDDVVSLIR	1xHexNAc(5)Hex(6)NeuAc(3) [N3]	2	P02748	P02748	4832.08	18	0	0	1
PALEDLLLGSEANLTCTLTGLR	1xCarbamidomethyl [C16]; 1xHexNAc(6)Hex(5)Fuc(1) [N13]	6	P0DOX2	P0DOX2	4532.04	22	2	0	1														1.65513e+06					1.72412e+06
TAFITNFTLTIDGVTYPGNVK	1xHexNAc(4)Hex(5)Fuc(2)NeuAc(1) [N6]	1	Q06033	Q06033	4477.98	21	3	0	1					3.15777e+06		4.71125e+06									1.67349e+06
HANWTLTPLK	1xHexNAc(3)Hex(5) [N3]	1	P27169	P27169	2600.15	10	10	8	1					1.35087e+06		1.18673e+06	163501	399292		120722				440451	630919	321410	657931		465068		245585	116949		156911							119318			86314.5	223865			116038	83070.5
LNAENNATFYFK	1xHexNAc(1) [N6]	2	B4E1C2	B4E1C2	1634.77	12	0	1	1																																682984
NYTLTGR	1xHexNAc(3)Hex(4)Fuc(1)NeuAc(1) [N1]	13	P10643	P10643	2519.03	7	10	7	1			565968						601563	777947	350652			226711	919236	1.40614e+06		750492	1.40976e+06	1.41186e+06	725193					650501		214992	377370						684834	467868			160868
HCDGNVSSCGDHPSEGCFCPPDK	4xCarbamidomethyl [C2; C9; C17; C19]; 1xHexNAc(4)Hex(5)Fuc(3)NeuAc(1) [N5]	4	P04275	P04275	4970.83	23	6	2	1		831709								1.31552e+06			1.60068e+06	305094	590348				630940						379528							1.20239e+06
SPYYNVSDEISFHCYDGYTLR	1xCarbamidomethyl [C14]; 1xHexNAc(4)Hex(5)Fuc(2)NeuAc(1) [N5]	3	B4E1Z4	B4E1Z4	4791.92	21	6	3	1					7.90263e+06				150893			70455.6	1.05026e+06					421198		1.44489e+06		68841.2	90450.8													109660
TAFITNFTLTIDGVTYPGNVK	1xHexNAc(4)Hex(5)NeuAc(2) [N6]	3	Q06033	Q06033	4476.96	21	6	0	1					3.63626e+06	108155	5.11575e+06							4.43764e+06		4499143			1.47112e+06
LHINHNNLTESVGPLPK	1xHexNAc(5)Hex(5)Fuc(2)NeuAc(1) [N7]	4	P51884	P51884	4291.89	17	13	4	1				471270	2990668	716575	2.4341e+06		1.22118e+06		292188	1.26529e+06			1.45599e+06	1.62405e+06	468321	757068	1.94711e+06	1.69441e+06	921396		246868			326511						284517
ELHHLQEQNVSNAFLDK	1xHexNAc(5)Hex(6)NeuAc(1) [N9]	1	A5PL27	A5PL27	4300.81	17	2	8	1																1.17063e+06	146680				224446		255436			204191	513265				295147	781171				275186				181137
AAIPSALDTNSSK	1xHexNAc(5)Hex(6)Fuc(2)NeuAc(1) [N10]	14	B4DVE1	B4DVE1	3845.58	13	11	13	1	1.83522e+06	1.00136e+06	621324			753698	1.44135e+06		395898	693778	367153	793338	1.74131e+06							4.42774e+06	463480	1.76813e+06	1.12758e+06	224889	842740	1.00564e+06				485534		940857	249305			1.73537e+06	692112		276063	545673
FNETTEK	1xHexNAc(4)Hex(5)Fuc(2)NeuAc(1) [N2]	17	P43652	P43652	3074.2	7	11	11	1		561697				279426	2.27225e+06		846878			1.00786e+06	1.62274e+06	1.8811e+06	774104			1.01646e+06	1.76195e+06	1.70495e+06		407924	1.25006e+06			190724	276209			462104	268763	329983	686582		998547	342726	1.40192e+06
FVEGSHNSTVSLTTK	1xHexNAc(3)Hex(5)Fuc(1)NeuAc(1) [N7]	3	P04114	P04114	3463.46	15	5	1	1		1.37064e+06						3.95589e+06							5145348		759223	2.12243e+06											763596
ADGTVNQIEGEATPVNLTEPAK	1xHexNAc(2)Hex(11) [N16]	1	P05090	P05090	4442.86	22	5	0	1		1.20489e+06	935653											499897		543829		438098
YLGNATAIFFLPDEGK	1xHexNAc(5)Hex(6)Fuc(1)NeuAc(3) [N4]	1	P01009	P01009	4762.95	16	0	0	1
NVTLHVPSK	1xHexNAc(4)Hex(5)Fuc(1)NeuAc(1) [N1]	2	Q02487	Q02487	3054.3	9	2	0	1																			1.82621e+06	2.02434e+06
DVQIIVFPEDGIHGFNFTR	1xHexNAc(4)Hex(5)NeuAc(2) [N16]	7	A0A5F9ZH15	A0A5F9ZH15	4408.89	19	17	2	1	894538	827373	5.70913e+06	58996.3	13732538	335360	7637505		135680	22254.9		50815	1.02882e+06	2.54119e+06	938499	3.77659e+06		493618	2.58781e+06	2.26479e+06							36943.4									83678.7
AIIANLTCK	1xCarbamidomethyl [C8]; 1xHexNAc(4)Hex(5)NeuAc(1) [N5]	1	E7EUF1	E7EUF1	2917.24	9	1	2	1														938281									156985						97344.7
ISEENETTCYMGK	1xCarbamidomethyl [C9]; 1xHexNAc(4)Hex(5)Fuc(2)NeuAc(1) [N5]	6	P08603	P08603	3767.44	13	13	10	1			1299011	155090		1.99026e+06	902861	194685	993407	957575		341722	1.55374e+06	1.07017e+06	751233				2.2515e+06	2.43384e+06			614677	243305		452540	664842			184901	341747	619962	374094		189956	463786
LETTVNYTDSQRPICLPSK	1xCarbamidomethyl [C15]; 1xHexNAc(4)Hex(5)NeuAc(2) [N6]	4	P03951	P03951	4426.88	19	16	12	1	1.47346e+06	1.26087e+06	4.63181e+06	429057	5.27043e+06	1.06484e+06	3.48045e+06		490997	661015	350140	259988	907286	1.30834e+06	1.62251e+06	3.3555e+06			1.20089e+06			600095			524796	509060	1.84717e+06	185550	272727	489581	724130	527428			120050				118912	180049
GLTFQQNASSMCVPDQDTAIR	1xCarbamidomethyl [C12]; 1xHexNAc(6)Hex(4)Fuc(2) [N7]	12	P0DOX6	P0DOX6	4497.88	21	18	13	1		1.59652e+07	1.73783e+07	919167	1.93658e+06	2.2468e+06		305843	1152541	30131416	3.65491e+06	1.81719e+06	3223850	2.97285e+06	8488818	5.34912e+06	898482	6208989	4.38247e+06	4.10342e+06	956164		997454			1.10463e+06	682702		1.65306e+06		457094	1.15743e+06		78080.2	2.16179e+06	896677	964631		202990	132704
HEEGHMLNCTCFGQGR	2xCarbamidomethyl [C9; C11]; 1xHexNAc(4)Hex(5)Fuc(2)NeuAc(1) [N8]	2	A0A384MR03	A0A384MR03	4138.58	16	0	0	1
NYTLTGR	1xHexNAc(4)Hex(4)Fuc(1) [N1]	11	P10643	P10643	2431.01	7	11	12	1		965817	690862	266507			377130	86789.8		207208	164539			396873				365612	692905	583304	507288		107373			151689		120117	199608		123693	181244			67117.8	116839		44245.8	75382.4	58087.5
ALPQPQNVTSLLGCTH	1xCarbamidomethyl [C14]; 1xHexNAc(5)Hex(6)Fuc(2) [N7]	11	P02790	P02790	4015.71	16	13	14	1	524967	1.16455e+06	3.78953e+06		9.82396e+06	1.85187e+06	1.787e+06		2.6986e+06				672699	1.92573e+06		3.64012e+06		3.33689e+06	2.62628e+06	1.13033e+06		1.06514e+06	568161		620101	217623	1.6289e+06	77669.8		468529	1.01531e+06	980812	263898		78765.7	1.00597e+06			90444.6	66726.5
NPVGLIGAENATGETDPSHSK	1xHexNAc(4)Hex(5)Fuc(2)NeuAc(1) [N10]	1	A0A5F9ZH15	A0A5F9ZH15	4299.8	21	2	1	1					1735478		871224																				320328
VLSNNSDANLELINTWVAK	1xHexNAc(4)Hex(5)NeuAc(1) [N4]	3	E9PGN7	E9PGN7	4014.77	19	15	5	1	1.24497e+06		1.36402e+06		1884565	1.869e+06	4.90963e+06	74063.8		1.59599e+06		170593	829831	1.98672e+06	2043153	2.73502e+06		2.99829e+06	1.53351e+06	1.58951e+06			326898			193653				150300						384253				64548.6
VTACHSSQPNATLYK	1xCarbamidomethyl [C4]; 1xHexNAc(5)Hex(5)NeuAc(2) [N10]	1	P05543	P05543	4084.66	15	0	0	1
YLPVNSSLLTSDCSER	1xCarbamidomethyl [C13]; 1xHexNAc(6)Hex(7)Fuc(3) [N5]	1	Q9Y6R7	Q9Y6R7	4631.89	16	3	2	1		617053												619600				468261								222683									155387
EEQYNSTFR	1xHexNAc(4)Hex(4)Fuc(1) [N5]	10	P01860	P01860	2780.1	9	12	12	1	1.0964e+06	2.04726e+06	354190	4.45276e+06	5947812	1.08105e+06					847809					772964	525360	561809	8450279	7.05605e+06	3.39926e+06	118267	160804			629149	1.08597e+06	1.0392e+06	115857	563865	165736						125454		587354	201847
DQCIVDDITYNVNDTFHK	1xCarbamidomethyl [C3]; 1xHexNAc(4)Hex(5) [N13]	2	A0A384MR03	A0A384MR03	3819.57	18	12	5	1	224053		1.74246e+06		476062	287600	554294					134703	348044		357264	483356		227255	889792	1.31134e+06		731597			3.37199e+06		168306				190160	4.49469e+06
TELFSSSCPGGIMLNETGQGYQR	1xCarbamidomethyl [C8]; 1xHexNAc(4)Hex(5)Fuc(1) [N15]	5	O95445	O95445	4300.79	23	17	11	1	1.92152e+06	2.11574e+06	3556950	284395	2652085	1.15453e+06	3.10351e+06		1.83328e+06	1.35639e+06		1.08709e+06	1.20887e+06	1.36484e+06	4.6319e+06	1.9661e+06		3372623	2.15495e+06	1.53468e+06		1.01016e+06	547595			917626	1.78269e+06		210487	411989	855249	997149	348635			2.26536e+06		175299
ENLTAPGSDSAVFFEQGTTR	1xHexNAc(5)Hex(6)Fuc(2) [N2]	2	A5PL27	A5PL27	4406.83	20	8	7	1		143934							138591			97150		477151		492479		263251	906336	1.17094e+06		92622.9	163245		181941		350291					135552				136168		88424.9
EDAAVNCTDISVQK	1xCarbamidomethyl [C7]; 1xHexNAc(4)Hex(5)NeuAc(2) [N6]	5	Q86VB7	Q86VB7	3754.49	14	5	4	1		1.09338e+06									755508			1.59151e+06				1.16426e+06	647605												340536	121251			304912	105900
MLNTSSLLEQLNEQFNWVSR	1xHexNAc(5)Hex(5)Fuc(1)NeuAc(1) [N3]	5	A0A384NKS6	A0A384NKS6	4672	20	8	0	1			2.31697e+06		2.83149e+07		1.30527e+07	149633						749595		6777241			713452	799351
AALAAFNAQNNGSNFQLEEISR	1xHexNAc(2)Hex(10) [N11]	6	P02765	P02765	4391.84	22	4	0	1				3.56762e+06		3.28898e+06										24626384		13792850
YPHKPEINSTTHPGADLQENFCR	1xCarbamidomethyl [C22]; 1xHexNAc(5)Hex(5)Fuc(1) [N8]	13	P00734	P00734	4682.98	23	16	10	1	835466	1.6374e+06	6.59805e+06		4379430	2.11343e+06	1.05908e+07		2.71021e+06	841006		1.17782e+06	1.4233e+06	1.83797e+06	1.88259e+06	3.75443e+06		237693	5.15176e+06	6.26206e+06		1.53727e+06	231943		374862	281865	369393			247873	1.75369e+06		522202			365705			73941.3
FHDVSESTHWTPFLNASVHYIR	1xHexNAc(4)Hex(5)NeuAc(2) [N15]	2	P80108	P80108	4848.05	22	2	0	1					3.00695e+06		2.31793e+06
AALAAFNAQNNGSNFQLEEISR	1xHexNAc(5)Hex(5)Fuc(1)NeuAc(1) [N11]	4	P02765	P02765	4627.97	22	16	3	1		6819115	26689140	318455	20878002	2.37964e+06	18957976		1.25246e+06	306478		1284078	7.15e+06	1.13038e+07	2.86321e+06	1.30989e+07		3.34181e+06	1.42961e+07	1.06588e+07					356604		7.15424e+06									1.12012e+06
DIENFNSTQK	1xHexNAc(4)Hex(5)Fuc(1)NeuAc(1) [N6]	6	P43652	P43652	3255.29	10	12	14	1			985293	487662			687886	451818		562464	481896	894605	1.94817e+06	1277084	1.60769e+06	2.17951e+06		1.88228e+06			727123	442850	497310	239287	485569	1.14719e+06		232591	766488			1.13491e+06			567417	634732	555426	477795	257117
YLGNATAIFFLPDEGK	1xHexNAc(5)Hex(6)NeuAc(3) [N4]	1	P01009	P01009	4616.9	16	0	0	1
VFHIHNESWVLLTPK	1xHexNAc(3)Hex(4)NeuAc(1) [N6]	1	O75882	O75882	3368.53	15	6	0	1					2.61446e+06		1.54305e+06					253854		550407		496320				250572
EHEGAIYPDNTTDFQR	1xHexNAc(5)Hex(5)Fuc(2)NeuAc(1) [N10]	4	A5PL27	A5PL27	4301.71	16	7	1	1	1.87492e+06		2.00659e+06	932987							386087				369427			558501		1.42785e+06						192232
EHEGAIYPDNTTDFQR	1xHexNAc(5)Hex(5)Fuc(2)NeuAc(2) [N10]	2	A5PL27	A5PL27	4592.81	16	0	0	1
YNSQNQSNNQFVLYR	1xHexNAc(5)Hex(6)Fuc(2)NeuAc(2) [N5]	3	B4E1C2	B4E1C2	4736.9	15	13	9	1	485247	296596					512658		285295		150474	132330	840764	580217	358410	1.9004e+06		1.64163e+06	1.79371e+06	1.67571e+06		90694.9	485429			87118	352297				83094.9	305337		68695.1		612604		67034
DQCIVDDITYNVNDTFHK	1xCarbamidomethyl [C3]; 1xHexNAc(5)Hex(6)Fuc(2) [N13]	7	A0A384MR03	A0A384MR03	4476.82	18	15	8	1	617901	409392	1.9813e+06			588297	672690		733941	546653		217034	1.12854e+06	1.62167e+06	1.68209e+06	1.42526e+06		1.12822e+06	2.24072e+06	1.42646e+06		903778		248861	4.11555e+06						165816	3.56553e+06	155286			692408		95980.5
YLGNATAIFFLPDEGK	1xHexNAc(4)Hex(5)Fuc(3)NeuAc(1) [N4]	10	P01009	P01009	4107.75	16	19	9	1	1.41868e+06	3.8182e+06	3.20809e+06	381712	6.19264e+06	3.10111e+06	5.35546e+06		1.0308e+06	71849.8	86855.4	404339	2.24077e+06	1.69245e+06	6.92235e+06	8.68287e+06	23656.3	4.36411e+06	1.50129e+06	992797			64661.5		565220	95500.7	97187.9	38413.9	6003.53			96000.5	71307.7			377070
VCQDCPLLAPLNDTR	2xCarbamidomethyl [C2; C5]; 1xHexNAc(5)Hex(6)Fuc(2)NeuAc(1) [N12]	2	P02765	P02765; B7Z8Q2	4342.77	15	5	5	1		751758					332926		985214		115005						49408.8							186553			1.79367e+06	321145									218093			81512.7
ALPQPQNVTSLLGCTH	1xCarbamidomethyl [C14]; 1xHexNAc(5)Hex(5)NeuAc(1) [N7]	5	P02790	P02790	3852.64	16	14	9	1	868057		800059				563930	75428.7	1.24277e+06	557046	118312		1.37761e+06		1.44312e+06	571307	127681	4.12714e+06	1.58796e+06	2.0318e+06	244054		211411	135903		1.16911e+06			135057		1.11574e+06	1.39199e+06				215403			87375.4
ALPQPQNVTSLLGCTH	1xCarbamidomethyl [C14]; 1xHexNAc(6)Hex(6)Fuc(1) [N7]	1	P02790	P02790	4072.73	16	7	5	1	578434					447370	2.08993e+06			208205				392408		607220		529874				245709	259942				269152				201401					139973
YTGNASALFILPDQDK	1xHexNAc(5)Hex(6)Fuc(2)NeuAc(1) [N4]	3	P01011	P01011	4323.81	16	16	10	1	431741	400905	664618		793742	814118	828346		283687	155312	34376.3	135748	245979	908768		1.93758e+06		500640	8779020	4.19355e+06		178884	103511		1.12087e+06	983022	3.53104e+06			326508	118349	138544	300752			1.56124e+06
NGSLFAFR	1xHexNAc(3)Hex(5) [N1]	2	P04004	P04004	2330.98	8	2	3	1					1.48786e+06		1.92601e+06															305698							109638						102143
KLDFIILNETK	1xHexNAc(4)Hex(5)NeuAc(2) [N8]	1	A0A7I2V2R5	A0A7I2V2R5	3538.55	11	1	0	1					1.39037e+06
EHEGAIYPDNTTDFQR	1xHexNAc(4)Hex(5)Fuc(1) [N10]	2	A5PL27	A5PL27	3661.48	16	0	7	1																					657925	276745					362852		379302		335602	991683			242998
HCDGNVSSCGDHPSEGCFCPPDK	4xCarbamidomethyl [C2; C9; C17; C19]; 1xHexNAc(5)Hex(5)Fuc(2) [N5]	8	P04275	P04275	4736.75	23	9	6	1		5.83945e+06		353613						4.50256e+06	217058	865202	7.12669e+06		2393311			543153		1.43734e+06					5.74513e+06	1.1401e+06		204534			5.87916e+06	5.95324e+06			106564
GLNLTEDTYK	1xHexNAc(4)Hex(5)NeuAc(2) [N3]	5	B4DVE1	B4DVE1	3358.35	10	2	6	1													683237		2.71551e+06						1.1374e+06							348080				340057				699042	325295	603137
GLNVTLSSTGR	1xHexNAc(5)Hex(5)Fuc(1)NeuAc(1) [N3]	7	P0C0L4	P0C0L4	3367.42	11	19	12	1	1.36774e+06	778992	648292	699212	1.2503e+07	1.90521e+06	10449312	224590	2.96357e+06	2.77971e+06	929049		1.118e+06	1.88262e+06	1.80417e+06	863968	1.08302e+06	1.26267e+06	952586	1.90814e+06	909499	887226		475548	713943	562308	1.10791e+06		1.31216e+06	678829	124010	170605			86766.8	225689
ALPQPQNVTSLLGCTH	1xCarbamidomethyl [C14]; 1xHexNAc(5)Hex(5)Fuc(3) [N7]	8	P02790	P02790	3999.71	16	2	1	1							27155760							22130480									5961947
DIVEYYNDSNGSHVLQGR	1xHexNAc(5)Hex(6)Fuc(4) [N]	5	A0A140VK00	A0A140VK00	4637.9	18	15	9	1		685093	778301		945469	511263	1.19461e+06		637662	324415	169928	579754		991764	557259	1.39717e+06		1007867	2.73808e+06	961642			413121			315963	969675	97028.2	148820	244934			445486	51796.1		745660
AFGSNPNLTK	1xHexNAc(5)Hex(6)NeuAc(2) [N7]	4	P22792	P22792	3618.45	10	7	8	1	569961				3.41342e+06	993417	2.00638e+06									1.49194e+06			2.45083e+06	2.44789e+06		555619					826632			721577		579693		77163.5		238152	147819		154352
VVLHPNYSQVDIGLIK	1xHexNAc(5)Hex(6)NeuAc(3) [N6]	1	P00738	P00738	4656.01	16	7	2	1	551297		630513		2.04634e+06		1.58885e+06		153327	50480.8										536076					154856											236009
VVLHPNYSQVDIGLIK	1xHexNAc(4)Hex(5)NeuAc(1) [N6]	5	P00738	P00738	3708.69	16	6	2	1	590479								709614	193947					192647				1323085	709210							219387									479777
FLNNGTCTAEGK	1xCarbamidomethyl [C7]; 1xHexNAc(3)Hex(4)NeuAc(1) [N4]	2	E7ETH0	E7ETH0	2860.14	12	4	2	1															305843			321337	1.08472e+06	827622											201683				80618.6
SHEIWTHSCPQSPGNGTDASH	1xCarbamidomethyl [C9]; 1xHexNAc(4)Hex(5)NeuAc(1) [N15]	1	I3L145	I3L145	4218.65	21	19	3	1	296120	1.54805e+06	1.65994e+06	493707	2.79891e+06	786574	1346224	155987		356909	135413	384622	841547	700710	465652	843222	121314	732731	965194	935093								126733		104960										82768.1
ALGFENATQALGR	1xHexNAc(5)Hex(6)Fuc(1)NeuAc(1) [N6]	4	B4DVE1	B4DVE1	3772.57	13	11	13	1		3.17504e+06						552962		2.70226e+06	793738	2.37073e+06	1.65784e+06	4.12675e+06	2.28438e+06	1.93837e+06		1.85253e+06		604423	692709	160459	1.0219e+06	213199		1.06201e+06		389105	582639			383625			739652	650542	280142	236485	150400
PEINSTTHPGADLQENFCR	1xCarbamidomethyl [C18]; 1xHexNAc(2)Hex(11) [N4]	1	P00734	P00734	4374.73	19	9	4	1		418475	1.40681e+06				789472		197392			336191	286840			834695		923262	813533		176855											239906			83584.5	321999
ELHHLQEQNVSNAFLDK	1xHexNAc(3)Hex(6)NeuAc(1) [N9]	1	A5PL27	A5PL27	3894.65	17	2	2	1					978062						126558										173519	174313
ELHHLQEQNVSNAFLDK	1xHexNAc(6)Hex(6) [N9]	1	A5PL27	A5PL27	4212.8	17	8	1	1		339311			1.46251e+06						434127	705918	239603			1.12654e+06	133357		2.10818e+06		348746
YPHKPEINSTTHPGADLQENFCR	1xCarbamidomethyl [C22]; 1xHexNAc(5)Hex(6)Fuc(2) [N8]	1	P00734	P00734	4991.09	23	5	0	1							1.13436e+06		1.16574e+06					1.09068e+06	642788	1.01958e+06
YLPVNSSLLTSDCSER	1xCarbamidomethyl [C13]; 1xHexNAc(4)Hex(5)Fuc(1)NeuAc(1) [N5]	2	Q9Y6R7	Q9Y6R7	3900.61	16	0	0	1
IYSGILNLSDITK	1xHexNAc(4)Hex(5)Fuc(2)NeuAc(1) [N7]	1	P03952	P03952	3642.59	13	0	0	1
FNSSYLQGTNQITGR	1xHexNAc(5)Hex(5)Fuc(2) [N2]	1	P04114	P04114	3803.6	15	2	0	1	854267																		956320
ANLSSQALR	1xHexNAc(4)Hex(5)Fuc(1)NeuAc(2) [N2]	21	B7Z539	B7Z539	3310.36	9	16	12	1		5.52236e+06		2528670	5.92924e+06	11010438	15534177	246937	6384490	2.90539e+06	996820	890425	1.67581e+06	460138	6.58703e+06			1.67522e+06	13728380	1.34092e+07	3394804		1973577	1.30042e+06		117482	7.12197e+06	706096	1.72563e+06	206970			1.75827e+06		1.29409e+06	775110	1.19915e+06
HYTNSSQDVTVPCR	1xCarbamidomethyl [C13]; 1xHexNAc(4)Hex(3)Fuc(1) [N4]	2	P0DOX2	P0DOX2	3108.28	14	3	0	1											410451								429378	331443
FVEGSHNSTVSLTTK	1xHexNAc(3)Hex(5)Fuc(1) [N7]	4	P04114	P04114	3172.37	15	4	7	1								1.32818e+06					834801	1.08039e+06	857167						461560		620605	384777		1.14442e+06			989239						1.12804e+06			176966
YTGNASALFILPDQDK	1xHexNAc(4)Hex(5)NeuAc(2) [N4]	2	P01011	P01011	3957.65	16	1	7	1																			422627							421133	975170	120934	26542.3		107025	210339				579398
PAPNNGTHGSLNHLLR	1xHexNAc(2)Hex(8) [N5]	2	E7EUF1	E7EUF1	3400.46	16	6	6	1						259467				204901			680820	504380		1.15484e+06	94985.4						154282			124685		113810	92394		222735					133039
HCDGNVSSCGDHPSEGCFCPPDK	4xCarbamidomethyl [C2; C9; C17; C19]; 1xHexNAc(5)Hex(5)Fuc(3) [N5]	1	P04275	P04275	4882.81	23	3	2	1		693554								441549			691486																		255948	1.39871e+06
YNSQNQSNNQFVLYR	1xHexNAc(5)Hex(6)NeuAc(3) [N5]	1	B4E1C2	B4E1C2	4735.88	15	7	3	1		296596											840764	580217		508329		1.64163e+06	1.79371e+06	528582			172595									186980				255846
VNQNLVYESGSLNFSK	1xHexNAc(4)Hex(5)Fuc(1)NeuAc(2) [N13]	1	P04114	P04114	4149.73	16	11	6	1			10006646			464451			532708	413057	101180		853690	1.21196e+06	962303	787787	100783		892336			3.04749e+06				124663	776900			124508						416258	32064.5
LHINHNNLTESVGPLPK	1xHexNAc(5)Hex(5)NeuAc(1) [N7]	5	P51884	P51884	3999.77	17	17	11	1		3.52129e+06	3093291	681686	988760	1.94102e+06	3.05432e+06			3.90917e+06	891793	3.72305e+06	1.91959e+06	4.80063e+06	5.6572e+06	1139759	736492	3.95969e+06	6.7547e+06	8651282		711951	942547		646278	649555	610788	204623	382634	351087	2.41911e+06					560154			766098
CGLVPVLAENYNK	1xCarbamidomethyl [C1]; 1xHexNAc(4)Hex(5)Fuc(2)NeuAc(1) [N12]	8	P02787	P02787	3682.54	13	6	5	1	2.6366e+06			481743		880642		109451							1709263				5577052							342151		643822		440145			241389					402359
GLNVTLSSTGR	1xHexNAc(5)Hex(5)Fuc(1)NeuAc(2) [N3]	5	P0C0L4	P0C0L4	3658.51	11	3	3	1							8.77935e+06			1372349	388961													120651			2.21531e+06		2.27403e+06
IGEADFNR	1xHexNAc(1)Fuc(1) [N7]	1	P04275	P04275	1270.58	8	0	1	1																																716181
FVEGSHNSTVSLTTK	1xHexNAc(4)Hex(4) [N7]	5	P04114	P04114	3067.34	15	10	6	1			1.86673e+06		1.78611e+06	566184	1.20996e+06	285379	1.15691e+06							836922		1372749	1.02018e+06	1.2122e+06		273274				244007	1.55608e+06			831642					73320.3	357830
FNETTEK	1xHexNAc(5)Hex(6)NeuAc(2) [N2]	5	P43652	P43652	3438.31	7	9	13	1			365396	164578	373478								647426	522704		491732		262787	703637	1.03253e+06	221116	168908	368795	154809		147485	164727	155348	214696	229999	192946				152838	429549		138967
QGGVNATQVLIQHLR	1xHexNAc(4)Hex(5)Fuc(2)NeuAc(1) [N5]	1	Q13790	Q13790	3839.71	15	0	0	1
KVNCTTQPCPTAK	2xCarbamidomethyl [C4; C9]; 1xHexNAc(5)Hex(6)Fuc(1)NeuAc(3) [N3]	3	P04275	P04275	4511.78	13	8	5	1		919264		134409						864607		157166	1.94622e+06	786055	144969			201469							923081				47288.7		544636	384552			161412
NHSCSEGQISIFR	1xCarbamidomethyl [C4]; 1xHexNAc(4)Hex(5)Fuc(2)NeuAc(1) [N1]	8	O75882	O75882	3740.5	13	1	2	1												943668																		202690			1.06388e+06
GAFISNFSMTVDGK	1xHexNAc(4)Hex(5)Fuc(2)NeuAc(1) [N6]	4	P19823	P19823	3679.5	14	8	1	1			1.85466e+06			465505	1.95181e+06		92636							541604		368980	380790	181349					118272
NLSMPLLPADFHK	1xHexNAc(4)Hex(5)NeuAc(1) [N1]	1	P05546	P05546	3396.45	13	4	0	1		183114	446651		3066760		1.01447e+06
VCQDCPLLAPLNDTR	2xCarbamidomethyl [C2; C5]; 1xHexNAc(5)Hex(5)Fuc(1) [N12]	3	P02765	P02765	3743.57	15	7	12	1	369830	1.14797e+06	2.52571e+06		1.3123e+06			197045						2.39776e+06	2.247e+06							283595	211569	162908	519767				256186	486430		676971	224697	213757			365952	450098	288807
AATCINPLNGSVCER	2xCarbamidomethyl [C4; C13]; 1xHexNAc(4)Hex(5)Fuc(2)NeuAc(1) [N9]	3	O75882	O75882	3867.57	15	15	8	1		1.89301e+06	2.77625e+06	474967	5.49099e+06	1811133	2.11941e+06			542453		550379	901490	978907	1.09551e+06	1.71301e+06		1694292	2.5208e+06	1.31606e+06		749128	657359		467798		676129			491379			434470			391166				158092
LNAENNATFYFK	1xHexNAc(4)Hex(5)Fuc(1)NeuAc(1) [N6]	4	B4E1C2	B4E1C2	3491.43	12	17	12	1	1.3519e+06	726121	666003		1.09755e+06	802762	1783101		544126	368933		284852	364194	595044	1.34148e+06	1.43852e+06	69898.2	874667	1.38747e+06	438517		580106	223313		768435	300559	1.04773e+06		183291	221881	338402	1.29081e+06	258388			182313				84383.7
ENISDPTSPLR	1xHexNAc(4)Hex(5)NeuAc(2) [N2]	16	D6RHJ6	D6RHJ6	3433.39	11	18	11	1		4.70301e+06	4.87081e+06	843270	2.55395e+06	2.14606e+06		521730	878206	4.1258e+06	1.03622e+06	1.05845e+06	901035	3.06991e+06	2.34599e+06	774709	516042	4.39783e+06	1.21529e+06	1.21218e+06	718719		593590			728098		329934	665942		222818	586935			1.30362e+06		634947		248466	185244
LQAPLNYTEFQK	1xHexNAc(4)Hex(5)Fuc(3)NeuAc(1) [N6]	3	P03952	P03952	3803.6	12	10	9	1	1.02874e+06		774999	218216		1.25806e+06				274020		304964	276761	292310	934557			574962			181224			87080.4		410280			169083				250371	71574.2		224996			57672.4	62183.2
EVFVHPNYSK	1xHexNAc(4)Hex(5)Fuc(2)NeuAc(1) [N7]	6	P04070	P04070	3425.4	10	12	18	1	2.72985e+06	385930	1.50072e+06		1.15385e+06	2.29332e+06			1.07256e+06	901343		606528	2.45824e+06				330431		1.8948e+06	3.17216e+06	321019	803321	578529	204775	931125	433296	314661		352225	608304	456507	197638	822332	432955		297998	292425	102124	228048	365915
LDAPTNLQFVNETDSTVLVR	1xHexNAc(2) [N11]	1	A0A384MR03	A0A384MR03	2638.31	20	0	1	1																						249998
ELHHLQEQNVSNAFLDK	1xHexNAc(6)Hex(6)Fuc(1)NeuAc(2) [N9]	2	A5PL27	A5PL27	4941.05	17	13	13	1	731402	3.88308e+06	1.64473e+06	671661	3.48309e+06		2.68439e+06		1.09817e+06	769647		905389			1116712	2961458		3.92131e+06	10148240		1.86039e+06	1.07397e+06	1.22263e+06	218264	840837	539883			357259		1.60686e+06	496339					263304	410272	92345.7	336174
PALEDLLLGSEANLTCTLTGLR	1xCarbamidomethyl [C16]; 1xHexNAc(6)Hex(4)Fuc(1) [N13]	3	P0DOX2	P0DOX2	4369.98	22	4	0	1							2386569							1.04524e+06		819482			1892436
FVEGSHNSTVSLTTK	1xHexNAc(2)Hex(6) [N7]	1	P04114	P04114	2985.28	15	0	0	1
FSDGLESNSSTQFEVKK	1xHexNAc(2)Hex(9) [N8]	2	P0C0L4	P0C0L4	3767.54	17	7	5	1				298551	1.18164e+06	1.97724e+06	5813512											379472	1.10304e+06	1.31056e+06	786744	821767	222588				4.18188e+06			541625
CENLTTGK	1xCarbamidomethyl [C1]; 1xHexNAc(4)Hex(5)Fuc(1)NeuAc(2) [N3]	2	O75882	O75882	3273.26	8	14	11	1		284943		289621		374455	501338	95006.4	289784	271593		195948	528977	316308	337492	764806		650949		809296			126722	98632.3		178363		131497	123688		321416			66725.6	127998	256948		129500	92875.6
IPCSQPPQIEHGTINSSR	1xCarbamidomethyl [C3]; 1xHexNAc(5)Hex(6)Fuc(4)NeuAc(1) [N15]	1	P08603	P08603	4884.03	18	0	0	1
ITYSIVQTNCSK	1xCarbamidomethyl [C10]; 1xHexNAc(4)Hex(5)Fuc(1)NeuAc(2) [N9]	6	B4E1C2	B4E1C2	3764.53	12	14	11	1	657517	444664		365716	2.01559e+06		1.4767e+06		485939			324417	432485	895447	1.90207e+06	1.25621e+06		601006	1.11744e+06	536775	296563	652944	247176		570858		816970		145813	362204	360981	902869				164098	116975
PEINSTTHPGADLQENFCR	1xCarbamidomethyl [C18]; 1xHexNAc(5)Hex(5)Fuc(3) [N4]	8	P00734	P00734	4449.83	19	15	11	1	7390993	311517	1.04882e+06		22629782	8.99936e+06	864596		1.94314e+06	305260	126443	341297	7.57887e+06		3.74372e+06		215112		903752	653840	230847			381626			391895		396134	217270	235185		461934	153500		284263		160733		497119
GLNLTEDTYKPR	1xHexNAc(4)Hex(5)NeuAc(2) [N3]	8	B4DVE1	B4DVE1	3611.5	12	12	14	1		262233		257965	7.29868e+06		2004921				229772	377892	1.59263e+06	1.34288e+06	2.13246e+06	3.18106e+06		523231		526425	986434	477206	2.28763e+06	149505	1.25118e+06		1.37131e+06	474906	111595	472541		471407			91311	1.40226e+06	356899	119833
NVSWATGR	1xHexNAc(4)Hex(5)NeuAc(1) [N1]	4	B2R888	B2R888	2804.12	8	16	7	1		2.91046e+06	1.35128e+06	465820	2.77235e+06	1.4038e+06			703801	1.18469e+06		715030	1.42481e+06	1.37951e+06	915649	1.78479e+06	416550	2244106	3109210	3637706						209821	350821	185658							162590	252540	115430		134162
TVLTPATNHMGNVTFTIPANR	1xHexNAc(2)Hex(6)Phospho(1) [N12]	2	P01024	P01024	3713.6	21	8	6	1							3.82786e+06		1.20021e+06	715483		764581			559253	843783		644020		577061	328592		229977		1.45672e+06		843682			1.95672e+06		717959
CNDTIPEDYETHQLR	1xCarbamidomethyl [C1]; 1xHexNAc(2)Hex(8) [N2]	1	P49747	P49747	3593.41	15	13	6	1			881905	480264		851349		124960	500168	903409	203797	192008	455240	518235	445342			711734		744510			297894	207267		317648			309286						145633				276474
VCQDCPLLAPLNDTR	2xCarbamidomethyl [C2; C5]; 1xHexNAc(5)Hex(5)Fuc(3) [N12]	10	P02765	P02765	4035.68	15	9	6	1	5.13168e+06			5.06802e+06	20074214	8436498	28315778	3.07659e+06		25346136				25652912				30845354				5.36235e+06	4.80596e+06	2.44292e+06								6.83448e+06	3566588			32026676
FSDGLESNSSTQFEVK	1xHexNAc(6)Hex(3) [N8]	2	P0C0L4	P0C0L4	3479.45	16	9	12	1			6.51618e+06		1.64975e+06	706508		103576					1.10054e+07	1.16915e+07	18585422	1.22132e+06				500591	12578120	192769	1.44953e+07	2811364	8685259			3.44031e+06							1.58629e+06	9616273	3.77017e+06	3.00743e+06	1.04436e+06	1.17651e+06
EHEGAIYPDNTTDFQR	1xHexNAc(6)Hex(6)Fuc(2)NeuAc(2) [N10]	1	A5PL27	A5PL27	4957.94	16	12	11	1					2.86984e+06	1.01093e+06	1510389		961004	824471		357107	1.17419e+06		829914	1.8034e+06		1.47086e+06	762647	1.15988e+06		386455	441650			323964	1.1941e+06	299677		130400		303250		124605	63006.6		79147.6			151526
AAIPSALDTNSSK	1xHexNAc(4)Hex(5)Fuc(1)NeuAc(2) [N10]	4	B4DVE1	B4DVE1	3625.49	13	2	1	1		997056													521371													106668
ELHHLQEQNVSNAFLDK	1xHexNAc(5)Hex(6)Fuc(1)NeuAc(1) [N9]	2	A5PL27	A5PL27	4446.87	17	13	7	1	494864	2.25696e+06	909228		1029316		1.23514e+06				610740			557928	1.02896e+06	1.12539e+06	321514	278559	2.6043e+06	2388922		199100			220557	270772						601899	206379			150015		104384
LQVNISGLK	1xHexNAc(2)Hex(7) [N4]	3	A0A8V8TP51	A0A8V8TP51	2512.12	9	3	2	1					933436											588127		631170			326950		240707
FVEGSHNSTVSLTTK	1xHexNAc(5)Hex(3) [N7]	2	P04114	P04114	3108.36	15	3	0	1	930283																		1.32677e+06	1.41787e+06
HYTNSSQDVTVPCR	1xCarbamidomethyl [C13]; 1xHexNAc(4)Hex(5)Fuc(1) [N4]	5	P0DOX2	P0DOX2	3432.39	14	6	2	1	218439			1.13145e+06	899966						725054								3.08002e+06	3.36949e+06								372984		135218
LHINHNNLTESVGPLPK	1xHexNAc(5)Hex(6)Fuc(1)NeuAc(1) [N7]	1	P51884	P51884	4307.88	17	16	10	1		10657223		3.94017e+06	8819811		3.82654e+06		2.30344e+06	14742507	3.25259e+06	1.95026e+06	13982454	16324521	14223449	16962746	3261206	12669827	23312932	21219994	827371		1.57032e+06		2848031	4332550		656221	560879			3.60463e+06					1.28968e+06	1.17408e+06	1.98893e+06
EWDNTTTECR	1xCarbamidomethyl [C9]; 1xHexNAc(4)Hex(5)NeuAc(2) [N4]	5	P20851	P20851	3516.3	10	10	10	1	1.88587e+06		3.0273e+06	4.49571e+06	10355704	908539	4.01969e+06	239284	548873				1.00249e+06							5786755		256368		2.52856e+06	266417		857384	130830	342088					421872	1.0138e+06	677025		129136
LSDLSINSTECLHVHCR	2xCarbamidomethyl [C11; C16]; 1xHexNAc(4)Hex(5)NeuAc(1) [N7]	1	E7ETH0	E7ETH0	3954.64	17	6	3	1					964289		530552								359700	547243			455686	442322							498137			94674.7		191986
DLQSLEDILHQVENK	1xHexNAc(4)Hex(4)NeuAc(1) [N14]	1	P02679	P02679	3532.53	15	8	1	1					1181139	123279	1.56752e+06		190318	64969.4		73043							1.33601e+06	757160							245543
GVNFNVSK	1xHexNAc(4)Hex(5)Fuc(2)NeuAc(1) [N5]	15	P03952	P03952	3070.25	8	4	7	1						1.28865e+06		159970				340730			626296											174616			170858		226667	251402	263237		81319.2			81591.9
RHEEGHMLNCTCFGQGR	2xCarbamidomethyl [C10; C12]; 1xHexNAc(5)Hex(5)Fuc(1) [N9]	21	A0A384MR03	A0A384MR03	4060.61	17	12	18	1	2.39185e+06	2.30761e+06	17156646			611244	4.03919e+06		982458	541067		494788	2.6434e+06		4.22674e+06				8.78292e+06	1.1482e+07	847247	2.81626e+06	189243		1.29803e+07	367955	975547	62548	26772.3	18528.5	4.12944e+06	4222008	1.56101e+06	49020.4	20844.4	867141		83183.6	43813.9	56891.6
SWPAVGNCSSALR	1xCarbamidomethyl [C8]; 1xHexNAc(5)Hex(5)Fuc(3) [N7]	1	P02790	P02790	3668.5	13	0	0	1
NNLTTYK	1xHexNAc(4)Hex(5)Fuc(2)NeuAc(1) [N2]	10	P48740	P48740	3059.23	7	9	5	1						940900		360626	797198		358550	1100502	1.82781e+06			2.66634e+06	251178			2.0181e+06			1.09288e+06	608790						459138							556230	264100
ENISDPTSPLR	1xHexNAc(4)Hex(5)Fuc(1)NeuAc(1) [N2]	5	D6RHJ6	D6RHJ6	3288.35	11	9	2	1		1.80777e+06	1.24951e+06							731870	750441	314716	472484	434860	1.13083e+06			792674											221713						108208
DFVNASSK	1xHexNAc(4)Hex(5)Fuc(1)NeuAc(2) [N4]	8	P05546	P05546	3218.25	8	10	7	1	1.40855e+06	474401	809922		731197	523561	805890							575215	2.39663e+06				958280	1.08914e+06		298597			318586	191938	265493			238220	212207	575644
GLNVTLSSTGR	1xHexNAc(4)Hex(5)Fuc(3)NeuAc(1) [N3]	6	P0C0L4	P0C0L4	3456.45	11	15	9	1		1.039e+06			3.01452e+06			346166	867251	1.61377e+06	400455	897816	1.55758e+06	1.74605e+06	730560	2.12144e+07	378542	1395946	795440	277954		700082		764986	585994			267738				533779	150137		612739		68727.3	75713
YPHKPEINSTTHPGADLQENFCR	1xCarbamidomethyl [C22]; 1xHexNAc(5)Hex(6)NeuAc(1) [N8]	1	P00734	P00734	4990.07	23	6	2	1	388156		996442		1.06536e+06								484100			958429				382186		382652					336109
ALPQPQNVTSLLGCTH	1xCarbamidomethyl [C14]; 1xHexNAc(5)Hex(5)Fuc(2) [N7]	1	P02790	P02790	3853.66	16	11	5	1				161848	1.11534e+06		858970	102027	710817		290838			478854	1587418	877399		4.09588e+06	1.65649e+06			435951	532035													451750			134862	91815.8
HGIQYFNNNTQHSSLFMLNEVK	1xHexNAc(4)Hex(5)NeuAc(2) [N8]	2	P01042	P01042	4826.03	22	2	0	1							6.92439e+06						172860
NETYQLFLSYSSK	1xHexNAc(4)Hex(5)Fuc(2)NeuAc(1) [N1]	5	P02748	P02748	3785.56	13	10	2	1	772493	202970	1.45241e+06		1.52122e+06				111797				169301		463199	446932		642791	654003						256510											101766
ADGTVNQIEGEATPVNLTEPAK	1xHexNAc(4)Hex(6)Fuc(2) [N16]	2	P05090	P05090	4330.87	22	5	2	1		471224		449873	1.692e+06	1.17731e+06		486953													372223					328252
EDALNETR	1xHexNAc(5)Hex(6)Fuc(3)NeuAc(2) [N5]	11	A0A384NKS6	A0A384NKS6	3955.52	8	7	8	1					8.11037e+06			981513	2.01158e+06	1.87214e+06	320980	1.36638e+06								484633						1.57113e+06		717277	1.73012e+06			1.99343e+06	936971	429973	658578				627965
DNNSIITR	1xHexNAc(4)Hex(5)Fuc(2)NeuAc(1) [N2]	1	P06276	P06276	3138.27	8	0	0	1
ENISDPTSPLR	1xHexNAc(3)Hex(5)Fuc(1)NeuAc(1) [N2]	4	D6RHJ6	D6RHJ6	3085.27	11	8	5	1								411529		1.26861e+06	888427	1054642					284577	1.14019e+06	427059	544450											569132	220826			180248		314145		229461
ENISDPTSPLR	1xHexNAc(3)Hex(4)Fuc(1)NeuAc(1) [N2]	1	D6RHJ6	D6RHJ6	2923.22	11	0	0	1
VYSGILNQSEIK	1xHexNAc(4)Hex(5)Fuc(2)NeuAc(1) [N7]	2	P03951	P03951	3556.52	12	3	3	1						1.04507e+06	1.58671e+06						649727								555404					387836							482328
VLNFTTK	1xHexNAc(4)Hex(5)Fuc(2)NeuAc(1) [N3]	11	P13671	P13671	3028.26	7	4	8	1						1.03733e+06		197570				399723					96852.6						551003			284563						461708		141585	140455	431052	131395		195720
FNETTEK	1xHexNAc(5)Hex(6)Fuc(2)NeuAc(2) [N2]	13	P43652	P43652	3730.43	7	12	10	1	399988	997039	1.00058e+06	326196	2513265	1.47681e+06	2.83345e+06					443953	319435			2.33462e+06			1.72758e+06	1.81712e+06	210072			174455	277252			322783		485503	423253				501554		488419	362269	149111
EVFVHPNYSK	1xHexNAc(4)Hex(5)NeuAc(1) [N7]	1	P04070	P04070	3133.29	10	1	1	1					1.4215e+06																						383283
HEEGHMLNCTCFGQGR	2xCarbamidomethyl [C9; C11]; 1xHexNAc(4)Hex(6)Fuc(2) [N8]	3	A0A384MR03	A0A384MR03	4009.54	16	8	11	1										326332		162776	4906156	3.4912e+06	2108338	1.17131e+06		1615906		294500	357669		490358	124735	1.43795e+06	640574			124461		96090.1	4.84057e+06			81232.7	134816	168103
NYTLTGR	1xHexNAc(4)Hex(5)Fuc(3)NeuAc(1) [N1]	22	P10643	P10643	3176.28	7	11	12	1	897360	2.11943e+06	3.79165e+06	1.93427e+06			3951280	757277	1.6215e+06	741659				1.07483e+06			2.13571e+06		4939974		2.04762e+06	728987					853234	445149	1.88921e+06	232654		822699	264533			610214		159226	325846	749786
FNETTEK	1xHexNAc(5)Hex(6)Fuc(3)NeuAc(1) [N2]	5	P43652	P43652	3585.39	7	8	4	1		291911		167817							213005	258132		483301	326974	809348		753337			237484	150940	310245															145743
AIIANLTCK	1xCarbamidomethyl [C8]; 1xHexNAc(4)Hex(5)Fuc(2)NeuAc(1) [N5]	2	E7EUF1	E7EUF1	3209.35	9	5	0	1										234507					592268	935946			338004	299889
FNETTEK	1xHexNAc(5)Hex(6)Fuc(1)NeuAc(3) [N2]	4	P43652	P43652	3875.46	7	9	3	1				537193	1.21197e+06	666444	960320	222584					836441	659328		1.23753e+06		1.48784e+06													157766				430124			210349
TLFCNASK	1xCarbamidomethyl [C4]; 1xHexNAc(4)Hex(5)Fuc(2)NeuAc(1) [N5]	7	P20851	P20851	3146.25	8	5	3	1						6.19664e+06	13607404			2.19577e+06		1.74752e+06		1787990									2.96759e+06			2.02645e+06														979469
FGYILHTDNR	1xHexNAc(4)Hex(5)NeuAc(2) [N9]	3	P48740	P48740	3440.39	10	15	12	1	735280	469124	653989	222503	731839				431773	409421		776582	852429	2.00821e+06	1.00537e+06	2.05257e+06		1.32645e+06	680201	463827	151951	166974	111246		122334		680864		265116	215963	285755	236514			107457	975692				182754
WSDIWNATK	1xHexNAc(4)Hex(5)NeuAc(2) [N6]	2	P06276	P06276	3325.31	9	5	0	1			666869		4.65464e+06		2.61292e+06									446296		268381
LNAENNATFYFK	1xHexNAc(4)Hex(5)Fuc(2)NeuAc(1) [N6]	9	B4E1C2	B4E1C2	3637.48	12	7	4	1	640765	358576				718587							317094		536447			458372		602128												182398		118906		121645				661315
LFGDKSLTFNETYQDISELVYGAK	1xHexNAc(5)Hex(3)Fuc(2) [N10]	2	P01008	P01008	4532.03	24	4	0	1					510452								116018					248554		193088
FNSSYLQGTNQITGR	1xHexNAc(5)Hex(4) [N2]	1	P04114	P04114	3349.43	15	2	0	1	792222																		1.54295e+06
FNETTEK	1xHexNAc(4)Hex(5)Fuc(3)NeuAc(1) [N2]	8	P43652	P43652	3220.26	7	12	15	1	707748			877890	1.48596e+06	1.43624e+06		315116	885110	717744	801838			1.33679e+06		2403997		1.61856e+06	1.69205e+06		652542		535505	266530				387662	544580	656026	752029	1.0162e+06	351467	211561	463314	649137	425946	997953		622297
GLNVTLSSTGR	1xHexNAc(5)Hex(5)NeuAc(2) [N3]	3	P0C0L4	P0C0L4	3512.45	11	8	6	1	2.45615e+06					1.65687e+06	1.26896e+06			625819	243602	151478							3.79288e+06	1.8012e+06	1.2709e+06	275794		187312			1.64995e+06		741180						136313
TPLTANITK	1xHexNAc(5)Hex(4) [N6]	1	P0DOX2	P0DOX2	2622.16	9	4	0	1		254981								160583	377430						199262
FGCEIENNR	1xCarbamidomethyl [C3]; 1xHexNAc(5)Hex(4)Fuc(1) [N8]	3	A0A140VK00	A0A140VK00	2948.16	9	8	4	1		1.67974e+06		590275							404284		449098				515868	583626	867349	1.05213e+06	371450					383655		129321											248338
EEQYNSTYR	1xHexNAc(5)Hex(4) [N5]	2	P0DOX5	P0DOX5	2853.12	9	14	7	1		1.13238e+06	2.01736e+06	721241					219858	294413	229576	339406	698451	1.09068e+06	137162	249656	181708		714407	855107		109941	84171.4			74235.5		111121	78848.9	69001.6	117005
LHEITNETFR	1xHexNAc(4)Hex(5)Fuc(2)NeuAc(1) [N6]	2	Q6EMK4	Q6EMK4	3465.43	10	8	5	1		1.32122e+06		704174					821842		487196	594834		686764			129237			927581					420788						514755			166706	239865				201262
HEEGHMLNCTCFGQGR	2xCarbamidomethyl [C9; C11]; 1xHexNAc(4)Hex(5)Fuc(1)NeuAc(1) [N8]	1	A0A384MR03	A0A384MR03	3992.52	16	3	1	1													555916	570813				411458														396889
EHEGAIYPDNTTDFQR	1xHexNAc(5)Hex(6)NeuAc(1) [N10]	1	A5PL27	A5PL27	4171.65	16	0	0	1
AQLLQGLGFNLTER	1xHexNAc(4)Hex(5)Fuc(2)NeuAc(1) [N10]	4	P08185	P08185	3765.65	14	1	4	1		1.22279e+06																					25288.4						7052.78		9804	78018.6
SPYYNVSDEISFHCYDGYTLR	1xCarbamidomethyl [C14]; 1xHexNAc(4)Hex(5)NeuAc(1) [N5]	1	B4E1Z4	B4E1Z4	4499.8	21	0	0	1
LHINHNNLTESVGPLPK	1xHexNAc(5)Hex(5)NeuAc(2) [N7]	1	P51884	P51884	4290.87	17	10	1	1		3.91899e+06	4.19338e+06		1.17249e+06		1.44309e+06			1.5519e+06			2.1832e+06	1.7012e+06		624808			659584	658575	794100
DQCIVDDITYNVNDTFHK	1xCarbamidomethyl [C3]; 1xHexNAc(1) [N13]	1	A0A384MR03	A0A384MR03	2400.07	18	3	3	1			468334				305943						143011									239195			234579							1.70326e+06
LDVDQALNR	1xHexNAc(4)Hex(5)Fuc(2)NeuAc(1) [N8]	7	I3L145	I3L145	3249.34	9	11	4	1		814734	2.98954e+06		2721037			260621	1.56188e+06	1.07683e+06					990476		574442	944960	1.18007e+06	1.18998e+06	424151							146000						98864.6			318463
ALGFENATQALGR	1xHexNAc(5)Hex(6)Fuc(3)NeuAc(2) [N6]	2	B4DVE1	B4DVE1; Q08380	4355.78	13	5	3	1		246425	668202		6269828														243164	118850							274114				78075.9				41617.8
SWPAVGNCSSALR	1xCarbamidomethyl [C8]; 1xHexNAc(4)Hex(5)Fuc(2)NeuAc(2) [N7]	5	P02790	P02790	3901.56	13	11	9	1	948487		2.67799e+06		1.41252e+06				1.95406e+06				137646	824679	2.96715e+06	1285102	253941	1.39331e+06		479146		142572		98251.2	578524	151808	599119		86522.2		1.20896e+06					163986		82042.2
ANQQLNFTEAK	1xHexNAc(6)Hex(7)NeuAc(1) [N6]	3	Q9Y5Y7	Q9Y5Y7	3907.57	11	8	6	1		1.25582e+06								2.48988e+06	1.58082e+06	372842	1.25598e+06	1.20413e+06		368792		1.01202e+06					370233	181397		608208			671723						347614				618397
PSAGNNSLYR	1xHexNAc(5)Hex(6)NeuAc(3) [N5]	4	P02749	P02749	3939.53	10	13	15	1	1.86929e+06	671720	2613693	573594	2.10356e+06	1.5631e+06	4.0042e+06	1.24467e+06						3.19631e+06		3.1745e+06		2.37221e+06	1.68637e+06	2888095	380217	484862	1.74067e+06	1.23864e+06	959168	285549	649963	739480	766610	1.0282e+06		1.45875e+06	1014463		300858		438067		152004
ENLTAR	1xHexNAc(4)Hex(5)Fuc(2)NeuAc(1) [N2]	6	Q06033	Q06033	2909.17	6	0	0	1
FVEGSHNSTVSLTTK	1xHexNAc(1) [N7]	2	P04114	P04114	1809.89	15	10	11	1		167296	200304		278212		206141		199348			82903.9		172991	157383	195005		110949			65278.5	500421	62708.9	52692.1		221970	248004		35942.6	70350.5		1.23534e+06			66453.8	57642.3
ANQQLNFTEAK	1xHexNAc(4)Hex(5)NeuAc(1) [N6]	4	Q9Y5Y7	Q9Y5Y7	3177.31	11	0	0	1
DTFVNASR	1xHexNAc(4)Hex(5)Fuc(3)NeuAc(1) [N5]	19	E9PGN7	E9PGN7	3261.29	8	11	12	1		2.66091e+06	1.71485e+06	741176	3.35324e+06	1.01381e+06	2.60618e+06	1.81919e+06					1.8166e+06	1183791			619453			2.12915e+06		526870	258457	282369		940457	4.7097e+06				357477	4496581			297190	707471	206541	1.40846e+06	216657
EGHFYYNISEVK	1xHexNAc(5)Hex(6)Fuc(3) [N7]	2	P55058	P55058	3911.59	12	12	6	1		972855		260691		675235		165756		333286	386166				795891	766529	326917	476822	746050	803859				235349		396813			211631			227864					148499	89344.5
FNLTETSEAEIHQSFQHLLR	1xHexNAc(5)Hex(6)Fuc(2)NeuAc(1) [N2]	1	P01011	P01011	4971.12	20	1	0	1					3.0929e+06
EEQFNSTYR	1xHexNAc(4)Hex(5)Fuc(1) [N5]	2	P01861	P01861	2942.16	9	6	3	1				878372	1.68012e+06												106560	301937	1.11776e+06	1.19001e+06	1.30264e+06										186770								216594
IGEADFNR	1xHexNAc(4)Hex(5)Fuc(1) [N7]	2	P04275	P04275	2690.08	8	12	10	1		295939	301542	120662		353556				219123	110305	203482	595818	228662				212943	314709	280603	117609	93921.5			299657		111225		100382	107654	268111	1.7017e+06			63014.9	77405.2
NGTDLGNSLTTR	1xHexNAc(4)Hex(5)Fuc(2)NeuAc(1) [N1]	2	P22891	P22891	3454.41	12	9	9	1			885615	346103	1.62328e+06		1.32253e+06							629783	385958	751035			998892	881048	241984		403392	137428				177149		269810		403079				262024	163381	121194
LANLTQGEDQYYLR	1xHexNAc(5)Hex(6)Fuc(4) [N3]	2	A0A384NKS6	A0A384NKS6	4255.78	14	8	14	1	1.42319e+06	355118	1.17123e+06	211873	665797				350705							1.88027e+06		813752			80615.5	200246	405882	83426.2	316855	183671	882548	92401.8	58749.7		81250.2	352604	257351	108270				91050.9
VVLHPNYSQVDIGLIK	1xHexNAc(5)Hex(6)Fuc(4) [N6]	2	P00738	P00738	4366.96	16	8	3	1	778546		387991		1.19839e+06		939115		418486	241078					518275	341734						172211					160280				96920.9
FNETTEK	1xHexNAc(5)Hex(6)Fuc(2)NeuAc(1) [N2]	3	P43652	P43652	3439.33	7	14	10	1		312242	668696	217453	390576	450336	637681					355881	864608	436013	290412	666835		605085	1.29648e+06	1.52788e+06	360739	207015		257242	258921	236678	249331						88595.5		270503		215218		115951
DFVNASSK	1xHexNAc(4)Hex(5)Fuc(3)NeuAc(1) [N4]	4	P05546	P05546	3219.27	8	13	17	1		788560	1.09977e+06	359842	1031757	1.0674e+06	1.64544e+06	250710	1.11836e+06			163433	554407	589733		955131		670389			307954	657788			550692	276576	307376	187527	313708	361176	400644		259300	94433	177506	224273	175915	117698	210784	136325
LHEITNETFR	1xHexNAc(4)Hex(5)Fuc(3)NeuAc(1) [N6]	2	Q6EMK4	Q6EMK4	3611.49	10	12	7	1		1.67904e+06		497004		1.6151e+06	2.14816e+06			1.27147e+06		222222	447424	1.45303e+06	892803			988523	2.0303e+06	1.65925e+06	426929		462442		522286	1.27271e+06			460517								196439	414492
DIENFNSTQK	1xHexNAc(4)Hex(5) [N6]	5	P43652	P43652	2818.14	10	6	12	1													509001	558583		584530		207596	240344	223018		120312				180984	118863		87573.9	167894	130468	387625	90538.6		136050	376121	207583	103102
LNAENNATFYFK	1xHexNAc(4)Hex(5)Fuc(3)NeuAc(1) [N6]	4	B4E1C2	B4E1C2	3783.54	12	1	5	1														2.41233e+06										100484									1.72442e+06	165914			135775	173321
FVEGSHNSTVSLTTK	1xHexNAc(4)Hex(5)Fuc(1) [N7]	4	P04114	P04114	3375.45	15	7	10	1			2.50222e+06					1162863					3.40802e+06	3.44764e+06	1.08111e+06	1.9227e+06		4.01378e+06			1.0815e+06		1.56572e+06	996836		1.04813e+06			1.79871e+06			546383			1.69941e+06	630595	753674	527196
FGYILHTDNR	1xHexNAc(4)Hex(5)Fuc(1)NeuAc(1) [N9]	1	P48740	P48740	3295.35	10	3	4	1					1.22527e+06		2.91841e+06	584656													244043			136598			234705		674047
NFTENDLLVR	1xHexNAc(4)Hex(5)Fuc(3)NeuAc(1) [N1]	2	P00734	P00734	3572.48	10	4	7	1	4.01377e+06	450402						200685			206124										452640	283665	894620					127853					179541			204422				88546.3
ITYSIVQTNCSK	1xCarbamidomethyl [C10]; 1xHexNAc(4)Hex(5)Fuc(3)NeuAc(1) [N9]	5	B4E1C2	B4E1C2	3765.55	12	15	9	1	970843	698714	1.05362e+06	442775		926039	1.70382e+06		368251	357268		311768	187302	651918	1.32454e+06	1.11484e+06		719092		896235	268804		240139			189974		115831	224586						128521		152320	114177		165073
EWDNTTTECR	1xCarbamidomethyl [C9]; 1xHexNAc(4)Hex(5)Fuc(2)NeuAc(1) [N4]	2	P20851	P20851	3517.32	10	0	0	1
AAIPSALDTNSSK	1xHexNAc(3)Hex(5)NeuAc(1) [N10]	4	B4DVE1	B4DVE1	2985.26	13	4	10	1								327734			488562				1930374	1.76151e+06					1.32282e+06		1.19511e+06	266849				491044	410036			477829			283170	620148	247474	291301
FVEGSHNSTVSLTTK	1xHexNAc(2)Hex(8) [N7]	5	P04114	P04114	3309.39	15	8	1	1					975800								1.40708e+06	1.95147e+06	640597	2564259		1.3196e+06	886571	546020										531358
NLSMPLLPADFHK	1xHexNAc(4)Hex(5)Fuc(1)NeuAc(2) [N1]	3	P05546	P05546	3833.61	13	5	3	1	246486	484681		233890					286780						2.20146e+06										137650							230761	244267
GLNVTLSSTGR	1xHexNAc(6)Hex(4) [N3]	2	P0C0L4	P0C0L4	2971.29	11	4	2	1							2.08785e+06			798797	1.04043e+06								354635								599239		375610
AAIPSALDTNSSK	1xHexNAc(4)Hex(5)Fuc(2)NeuAc(1) [N10]	6	B4DVE1	B4DVE1	3480.45	13	14	8	1			1.05378e+06	364127	874225	493192	1.33656e+06	1.94331e+06	229606	893775			9687403			29193368	1.23389e+06	229173	8.25256e+06	6.75988e+06		838376		188871	1.28305e+06					319059	265838	635429		406064					104800
NLSMPLLPADFHK	1xHexNAc(4)Hex(5)Fuc(2)NeuAc(1) [N1]	3	P05546	P05546	3688.57	13	3	7	1						783901								3.05322e+06						870866	103980	161343				467310		142979		313612							50988.5	93805.3
CINQSICEK	2xCarbamidomethyl [C1; C7]; 1xHexNAc(4)Hex(5)Fuc(1) [N3]	1	O75882	O75882	2920.16	9	5	3	1		610949								190885								333761	417278	346583						108312			86212.3						81982
TPLTANITK	1xHexNAc(3)Hex(4)Fuc(1)NeuAc(1) [N6]	1	P0DOX2	P0DOX2	2653.16	9	2	0	1											167008						590472
FNETTEK	1xHexNAc(5)Hex(6)Fuc(4)NeuAc(1) [N2]	4	P43652	P43652	3731.45	7	10	8	1	358350	331745	1.19356e+06		1.09918e+06	1.34451e+06					247152			1.52303e+06	723655	2.25134e+06				2.23278e+06		333384	185928	264663				78857		144853	416455	478283		106976
GLNLTEDTYK	1xHexNAc(4)Hex(5)Fuc(2)NeuAc(1) [N3]	3	B4DVE1	B4DVE1	3359.37	10	10	6	1					938884		1.07193e+06				383465		990719	350816	599416	2.98975e+06		1.13178e+06	472448	583056		415854	876406						291055			411768				804598				170390
AFGSNPNLTK	1xHexNAc(5)Hex(6)Fuc(2)NeuAc(1) [N7]	3	P22792	P22792	3619.47	10	4	11	1	676676		1.77543e+06											389628				610212			365238		447388	146490	454434			154458			317886		137777	116312		356002		144924		139558
PSAGNNSLYR	1xHexNAc(4)Hex(5)Fuc(3)NeuAc(1) [N5]	4	P02749	P02749	3430.38	10	5	7	1		726494					1.38087e+06			4.18042e+06			4.5218e+06			3.96057e+06							2988433		527831	444179	340110	191254			630896							1.95183e+06
LCDNLSTK	1xCarbamidomethyl [C2]; 1xHexNAc(4)Hex(5)Fuc(2)NeuAc(1) [N4]	3	V9HWI6	V9HWI6	3156.25	8	5	6	1		621259			2.2672e+06	686580						356530			801819						400046	509709		240530	451684		915911									469162
LHEITNETFR	1xHexNAc(4)Hex(5)Fuc(1)NeuAc(1) [N6]	4	Q6EMK4	Q6EMK4	3319.37	10	17	10	1	373611	2.53388e+06	471722	1.3929e+06	1.29574e+06	1.59507e+06				2.04374e+06	1.15129e+06	684584	670236	1.91993e+06	1.23341e+06	874910	916562	1.68735e+06	3769316	3.68877e+06	462337		356237			1.22615e+06		246460	484710			457323			177395		138639		582908	280457
RNHSCEPCQTLAVR	2xCarbamidomethyl [C5; C8]; 1xHexNAc(4)Hex(5)Fuc(2)NeuAc(1) [N2]	5	Q8IZZ5	Q8IZZ5	3933.6	14	12	3	1		228225	582693						597187	290207	119171	532659		1032174	834595	1.20575e+06		362680	393136	408135											161446			68587.7		446239
GLNVTLSSTGR	1xHexNAc(4)Hex(5)Fuc(1) [N3]	1	P0C0L4	P0C0L4	2873.24	11	11	12	1							1.20246e+06	135984		1.00778e+06	283522		453143	265975	386925	669650		460172	367477	351009		177614	141999	172248	178268	115256	236241		227010	182382	155200			53047.7				100737	127248
CFLGNGTGYR	1xCarbamidomethyl [C1]; 1xHexNAc(4)Hex(5)NeuAc(2) [N5]	7	Q04756	Q04756	3349.29	10	18	13	1	1801322	1.61163e+06	6420261	1.28505e+06	8.1134e+06	4.20889e+06	8.15916e+06	455941	2.45e+06	1.93766e+06	217419	1.31694e+06	736150		720361		156517	805232	4.02133e+06	3.17856e+06			434532		594489	874790	3157951	410619		1.92445e+06	1726605		820266	674932	179461		279918		456178	381247
AFGSNPNLTK	1xHexNAc(5)Hex(6)Fuc(4)NeuAc(1) [N7]	1	P22792	P22792	3911.58	10	10	5	1		1.83628e+06		159308	1936416	1.63119e+06	3.16998e+06	119180	500094					1.3734e+06					3.18075e+06	1084844		250030					526064			304298						608543				213701
FNDTEVLQR	1xHexNAc(4)Hex(5)Fuc(3)NeuAc(1) [N2]	1	A0A5F9ZH15	A0A5F9ZH15	3473.41	9	9	8	1							1.66099e+06			412223		429595	335651	811203	911266	852222		627100	587001		215741	397478									337093			112275	148013		133053	126628		163804
CINQSICEK	2xCarbamidomethyl [C1; C7]; 1xHexNAc(4)Hex(5)Fuc(3)NeuAc(1) [N3]	3	O75882	O75882	3503.37	9	13	13	1		2.49274e+06	2.28038e+06		2.75372e+06	747130			338368	1.78651e+06		272654	861155	821559	1.00757e+06	1.14556e+06		607304	2.27817e+06			841672		219567	270856	1.11347e+06			617551		380243	572085	319773	230522		322990	282306	89276.9		332843
FGCEIENNR	1xCarbamidomethyl [C3]; 1xHexNAc(3)Hex(4)NeuAc(1) [N8]	1	A0A140VK00	A0A140VK00	2687.04	9	12	10	1			444694	290748	458903	334454		199144		715610	274650			573309	604815	814013	462522		812790		693880		326311	216719	219788		265361	140427		291369	183134						140622		163741
ELLETVVNR	1xHexNAc(4)Hex(5)NeuAc(2) [N8]	2	K7ER74	K7ER74	3277.37	9	11	4	1	1654022		1.45928e+06		1.89101e+06	1.38128e+06			575588			98904.2		374661	543273	402165			607389	322253		917083					1.68383e+06			545329								231478
DISTNCTR	1xCarbamidomethyl [C6]; 1xHexNAc(2)Hex(2) [N5]	9	A0A7P0T823	A0A7P0T823	1696.7	8	9	7	1				502946				474109		340038			603949	860061	586453	630543	129669	546845					324595	190161				232664				407941				369027	441038			293460
AEFNITLIHPK	1xHexNAc(4)Hex(5)NeuAc(2) [N4]	1	Q59E93	Q59E93	3487.49	11	4	1	1	720042				5837773	1.92889e+06									627760												284686
DTFVNASR	1xHexNAc(4)Hex(5) [N5]	3	E9PGN7	E9PGN7	2532.02	8	12	19	1	125278	440403	435876	92049.1							52379.5		254527	156344	356408	255258		423529	410769	460772	108938	75236.1	129723	92494.5	116646	134970	154949	84723.1	95017.5	155270	191825		142420	90419.7	132146	254674	174913	74010.9	133595	126516
GLNLTEDTYKPR	1xHexNAc(5)Hex(6)Fuc(2)NeuAc(2) [N3]	1	B4DVE1	B4DVE1	4268.75	12	8	6	1	833040	403225		236506		764800							715907		676093		58017.4			962200										227952	263023	180666				662245	156338	230804
ENLTAR	1xHexNAc(5)Hex(6)NeuAc(3) [N2]	5	Q06033	Q06033	3564.37	6	17	12	1	1.46921e+06	1.50308e+06	1.71178e+06	664555	2.33445e+06	4048735	3.78428e+06	294340	863437	746518		430064		1.57926e+06	533789	1.33461e+06		886234	3675773	4.87555e+06	320585				733142			381099	287499	821290	1.01539e+06	294569		276002	413046	483795	197068		262134
ANLSSQALR	1xHexNAc(4)Hex(5)Fuc(2)NeuAc(1) [N2]	4	B7Z539	B7Z539	3165.32	9	3	4	1				458360		3.96396e+06						380697																187498					356971		115051		229245
TPLTANITK	1xHexNAc(6)Hex(4) [N6]	5	P0DOX2	P0DOX2	2825.24	9	17	11	1		778601	184309	512453		279050	664119	154181	291500	945861	2116553	173422		501116	391935	513952	575405	595720	2.24319e+06	1.99818e+06	175024					273567	80561.8	116086	111789	215012	370093				218320		93966.7		141590	41602.1
ANLSSQALR	1xHexNAc(3)Hex(4)NeuAc(1) [N2]	1	B7Z539	B7Z539	2508.07	9	9	7	1							2.01603e+06	169702	616935		311261		1.12191e+06		970151			1.24375e+06	1454755	1.65549e+06			381274	325056			473293		276235						123677	645102			210235
NYTLTGR	1xHexNAc(2)Fuc(1) [N1]	1	P10643	P10643	1376.64	7	0	1	1																						229384
NLTTSLTESVDR	1xHexNAc(4)Hex(5)NeuAc(2) [N1]	3	P80108	P80108	3540.45	12	7	14	1	485626		1.74669e+06		3417725		1.59447e+06	248687	698061											443226	265192	626894	356177	208484	624715	240972	3065758		144975	1.0133e+06	414458	391037	390608			510129				149486
PGANSTTDAVLLNK	1xHexNAc(3)Hex(4)NeuAc(1) [N4]	5	Q14643	Q14643	2949.28	14	10	10	1		1.40618e+06								1.63417e+06	167650	709170	747887	965605		1.69902e+06		1.53121e+06	1.81626e+06	1.06283e+06									295490	271279	705935			75086.6	506373	1.07327e+06	362316	145175	142577	299572
NGSLFAFR	1xHexNAc(4)Hex(5)Fuc(2)NeuAc(1) [N1]	3	P04004	P04004	3117.27	8	0	0	1
FNSSYLQGTNQITGR	1xHexNAc(4)Hex(5) [N2]	31	P04114	P04114	3308.41	15	17	20		1.7289e+06	2.11458e+06	3.08257e+06	1.61827e+06	5.07361e+06	4438086		1.44639e+06	1.88677e+06	2.29548e+06		1.59043e+06	2.71936e+06	2.60176e+06	4.22096e+06	3.93457e+06		3.37909e+06	4.92887e+06	4.74055e+06	2.44113e+06	1.70272e+06	2.71326e+06	1.21652e+06	1.05399e+06	5789791	4391324	1.25789e+06	2.13944e+06	2.04617e+06	2.46478e+06	2.53285e+06	1.32601e+06	360427	1.91535e+06	1.79396e+06	1.06631e+06	1.17454e+06	823369	1.02065e+06
NVTFWGR	1xHexNAc(4)Hex(5)Fuc(1)NeuAc(1) [N1]	56	P27918	P27918	2939.18	7	20	20		4109167	1.51886e+07	1.32987e+07	3803146	23316740	4189356	1.0253e+07	1.76542e+06	3.85189e+06	5.13327e+06	2334392	8.02102e+06	6.93271e+06	1.39712e+07	3.52428e+06	1.73798e+07	900942	1.12079e+07	13501513	1.22388e+07	1.46542e+06	516147	1.65572e+06	682856	1.53395e+06	1.41898e+06	2273914	1147057	997588	1.34992e+06	1751432	310246	440303	281115	1.10825e+06	1.02295e+06	479286	492835	562924	534366
QSVPAHFVALNGSK	1xHexNAc(2)Hex(6) [N11]	75	B4E1Z4	B4E1Z4	2833.25	14	20	20		8416067	13025719	13373723	7.06145e+06	34980572	13890824	29747108	2.00796e+06	13966803	9691469	3.1677e+06	10069191	17552470	8721952	11485638	16134547	1.56036e+06	9469185	16284221	14561524	5.64245e+06	6886645	3.96228e+06	3805192	7311265	4114348	7.79485e+06	2.31666e+06	1.79002e+06	5004719	7453177	5178166	1.86759e+06	400484	2.53924e+06	2.43417e+06	1.53637e+06	1.27834e+06	2.37088e+06	2553782
FVEGSHNSTVSLTTK	1xHexNAc(2)Hex(5) [N7]	40	P04114	P04114	2823.23	15	20	20		8477005	3163049	9878902	1.75194e+06	20417544	7167155	12825403	6.217e+06	14451871	2.1303e+06	296656	6.43718e+06	12014430	11448763	9758939	20759960	447516	14221515	12108884	11607280	2.10862e+06	2.1738e+06	4226964	1581075	2.8486e+06	3.93039e+06	6455459	825385	2.03874e+06	8.15154e+06	2.44664e+06	4456843	3.36237e+06	195634	4.03281e+06	2680125	1.29327e+06	1.4085e+06	327163	1.18001e+06
QSVPAHFVALNGSK	1xHexNAc(2)Hex(5) [N11]	43	B4E1Z4	B4E1Z4	2671.2	14	20	20		5574794	4808376	5037529	3.9815e+06	12699834	6.47034e+06	11412040	995837	8553989	5685549	1.75372e+06	3.34274e+06	6515018	2.65908e+06	4502421	6100480	1326112	4364704	8214825	7.41641e+06	2.4049e+06	2.27772e+06	1.48425e+06	1.69767e+06	2979449	1.462e+06	4568412	1.1803e+06	751018	2440022	2.87362e+06	2.00306e+06	846355	159343	1.11534e+06	688382	781308	684712	1.30249e+06	1.13006e+06
ELHHLQEQNVSNAFLDK	1xHexNAc(4)Hex(5)NeuAc(2) [N9]	179	A5PL27	A5PL27	4226.78	17	20	20		1.7141e+08	2.10481e+08	3.56916e+08	9.84903e+07	7.1768e+08	159941141	4.40258e+08	1.08313e+07	1.94996e+08	1.03406e+08	1.25993e+08	2.42247e+08	1.15533e+08	5.06538e+08	243773014	5.05242e+08	8.01576e+07	3.71904e+08	2.5817e+08	2.48904e+08	1.6796e+08	1.02018e+08	9.40122e+07	1.01818e+07	8.09573e+07	5.8665e+07	168056825	3.25734e+07	4.3469e+07	8.1197e+07	1.00689e+08	1.12469e+08	5.24164e+07	1.95684e+07	2.86493e+07	1.37853e+08	5.91927e+07	4.8773e+07	4.05791e+07	6.04635e+07
FSDGLESNSSTQFEVK	1xHexNAc(2)Hex(9) [N8]	297	P0C0L4	P0C0L4	3639.45	16	20	20		1.09568e+08	6.61471e+07	4.11651e+07	5.03304e+07	2.79985e+08	1.69674e+08	4.15783e+08	2.2232e+07	1.10398e+08	1.96869e+08	5.06232e+07	7.85829e+07	7.38527e+07	4.39216e+07	3.99678e+07	1.53944e+08	2.26405e+07	1.41335e+08	2.17497e+08	1.99209e+08	4.49898e+07	9.29963e+07	1.46327e+07	6.86515e+06	6.33257e+07	3.45925e+07	3.10033e+08	8.28872e+06	4.89366e+07	1.10661e+08	5.22678e+07	4.95919e+07	4.58035e+07	4.51179e+06	6.30253e+06	7.9234e+06	9.71798e+06	4.71794e+06	5.80443e+06	8.45748e+06
FVEGSHNSTVSLTTK	1xHexNAc(3)Hex(5)NeuAc(1) [N7]	137	P04114	P04114	3317.4	15	20	20		8.3191e+07	114568116	120333957	44308435	1.82323e+08	6.15569e+07	8.07882e+07	5.90316e+07	7.4942e+07	53980521	9.03526e+06	58516166	1.10649e+08	1.23482e+08	1.48718e+08	142130246	17766009	95233810	1.24768e+08	118906292	3.33613e+07	30196553	4.60268e+07	1.9939e+07	25218038	1.03624e+08	44359356	1.6839e+07	4.44149e+07	49727145	3.26934e+07	5.48771e+07	2.99341e+07	4.3527e+06	3.60436e+07	3.318e+07	16282878	1.99066e+07	1.13371e+07	1.68302e+07
ELHHLQEQNVSNAFLDK	1xHexNAc(4)Hex(5)NeuAc(1) [N9]	84	A5PL27	A5PL27	3935.68	17	20	20		1.23206e+07	1.87008e+07	47923202	9.34967e+06	104321076	15248421	58468681	459352	1.9645e+07	7950603	9343153	20700770	1.30743e+07	5.50621e+07	2.11547e+07	54046924	5.31553e+06	3.93186e+07	2.68287e+07	24769375	1.79622e+07	1.24686e+07	9.80618e+06	449343	1.04579e+07	6.58958e+06	1.76135e+07	3.3241e+06	4.06331e+06	9.96578e+06	1.26285e+07	1.71487e+07	6.39208e+06	1.87463e+06	2.12101e+06	1.86549e+07	6.95479e+06	4684641	4.45567e+06	6.65554e+06
YLGNATAIFFLPDEGK	1xHexNAc(4)Hex(5)NeuAc(2) [N4]	128	P01009	P01009	3960.67	16	20	16		43167868	7.94835e+07	122006744	11456934	186940518	7.93133e+07	2.19633e+08	1.1148e+06	1.5928e+07	2.67286e+06	3.32717e+06	4.44849e+06	1.29767e+08	8.11747e+07	1.89382e+08	1.50296e+08	1.81108e+06	1.33434e+08	1.08666e+08	6.93917e+07	101961	509254	7.49108e+06		40655741	6.97982e+06	4.59001e+06	1.77264e+06	654883	73752.7	163117	4.01868e+06	4.18572e+06	161361	102202	1.03221e+07		444697
EHEGAIYPDNTTDFQR	1xHexNAc(4)Hex(5)Fuc(1)NeuAc(1) [N10]	133	A5PL27	A5PL27	3952.58	16	20	20		1.81118e+07	17410305	1.69138e+07	1.13253e+07	35939803	2.25627e+07	31441570	1.57223e+06	1.20171e+07	6.25377e+06	1.07786e+07	7.04261e+06	11837633	13292938	3.25115e+07	24290471	4.47008e+06	1.99375e+07	18708395	17980917	1.06562e+07	1.11303e+07	4.97001e+06	2.15076e+06	1.0246e+07	7.54245e+06	1.12783e+07	4091563	8.67963e+06	5.07828e+06	1.24658e+07	1.77585e+07	6.3952e+06	3.68872e+06	6.96525e+06	3.37719e+06	4627174	4.04102e+06	5.47651e+06	4203590
EHEGAIYPDNTTDFQR	1xHexNAc(4)Hex(5)NeuAc(1) [N10]	143	A5PL27	A5PL27	3806.52	16	20	20		1.37265e+07	2.10291e+07	30191928	1.5453e+07	85195983	1.69122e+07	4.32049e+07	1.53608e+06	1.50419e+07	6.42258e+06	1.21514e+07	1.16361e+07	2.67949e+07	3.67778e+07	1.72088e+07	36850534	6.92996e+06	3.80591e+07	3.03426e+07	3.06287e+07	2.57443e+07	1.1986e+07	1.13761e+07	5.35572e+06	9.73816e+06	6.23336e+06	1.94432e+07	6.26786e+06	8.08907e+06	8.86423e+06	1.49995e+07	1.57099e+07	7.19536e+06	6.51044e+06	9.67841e+06	1.60889e+07	9.0765e+06	5.25743e+06	6.65529e+06	1.07549e+07
FSDGLESNSSTQFEVK	1xHexNAc(2)Hex(8) [N8]	55	P0C0L4	P0C0L4	3477.39	16	20	19		10920637	4450262	3.3986e+06	7.50394e+06	44688915	19069049	55365419	2.76702e+06	10532733	2.56326e+07	7672723	9.10225e+06	1.04247e+07	2.62397e+06	2.80528e+06	4.11585e+07	2.30922e+06	2.23316e+07	3.17718e+07	2.73339e+07	6.80617e+06	1.36416e+07	1.00961e+06	552779		4915508	4.83655e+07	619985	6133814	1.32708e+07	6425169	5.92479e+06	5.20126e+06	221564	563425	737930	953307	298732	441355	643656
NNATVHEQVGGPSLTSDLQAQSK	1xHexNAc(4)Hex(5)NeuAc(2) [N2]	105	P04004	P04004	4585.94	23	20	20		5.50161e+07	3.33173e+07	1.47545e+08	1.75616e+07	1.74852e+08	27411448	1.46952e+08	6.32732e+06	1.98969e+07	3.1759e+07	5.3147e+06	3.01795e+07	5.71952e+07	8.43561e+07	4.14336e+07	1.05791e+08	3.27657e+06	6.27511e+07	4.67428e+07	3.8786e+07	1.32894e+07	2.96339e+07	2.20329e+07	2.62755e+06	2.92199e+07	2.27792e+07	5.00005e+07	5.0274e+06	8.67138e+06	3.87483e+07	2.58653e+07	2.60895e+07	1.79775e+07	4.06611e+06	4.60089e+06	3.55771e+07	5.36915e+06	7.45373e+06	4.09558e+06	4.80428e+06
TVLTPATNHMGNVTFTIPANR	1xHexNAc(2)Hex(6) [N12]	82	P01024	P01024	3633.64	21	18	18		1.95042e+07	1.04268e+07	65024112	2173115	125587886	20602091	110491852	681500	4.01655e+06	7698388		3.93027e+06	6.44429e+06	27003518	18731519	60871824		15106118	28761668	8.05611e+06	7.13156e+06	8.16093e+06	5.91823e+06		19869605	3833555	11111709	741856	1.75432e+06	6.96605e+06	2.23798e+06	9453274	9036758		603176	2.3744e+06	677512	968707	463263	522914
ENLTAPGSDSAVFFEQGTTR	1xHexNAc(4)Hex(5)NeuAc(2) [N2]	152	A5PL27	A5PL27	4331.77	20	20	20		2.02276e+08	1.68073e+08	208154815	7.34241e+07	4.54029e+08	1.51395e+08	2.81915e+08	5.95585e+06	7.04877e+07	4.06889e+07	4.27755e+07	47106359	1.79938e+08	2.77823e+08	2.37313e+08	2.8945e+08	1.17496e+07	3.44513e+08	2.00329e+08	1.50919e+08	2.71868e+07	2.38649e+07	6.62297e+07	3.50005e+06	8.09622e+07	3.55681e+07	8.52113e+07	1.88266e+07	9.59079e+06	5.49395e+06	1.06326e+07	3.7377e+07	4.86332e+07	5.35655e+06	1.66295e+06	7.76844e+07	564069	6.99636e+06	468624	2.54972e+06
NNATVHEQVGGPSLTSDLQAQSK	1xHexNAc(4)Hex(5)Fuc(1)NeuAc(2) [N2]	48	P04004	P04004	4732	23	20	20		2.88599e+07	1.49995e+07	4.33422e+07	5.86617e+06	2.76422e+07	2.11208e+07	4.83179e+07	2.78685e+06	7.41535e+06	1.16728e+07	1.62741e+06	1.01125e+07	7.47513e+06	1.54029e+07	3.47908e+07	30904804	2.17117e+06	1.74256e+07	2.00456e+07	1.5861e+07	3.17767e+06	1.49604e+07	4.66658e+06	837791	1.61183e+07	1.36599e+07	1.51521e+07	1.49887e+06	4.34182e+06	1.07328e+07	1.09372e+07	1.43894e+07	6.32846e+06	1.69086e+06	2.18038e+06	4.84368e+06	2.0856e+06	2.69932e+06	1.7481e+06	1.47213e+06
ENLTAPGSDSAVFFEQGTTR	1xHexNAc(4)Hex(5)Fuc(1)NeuAc(2) [N2]	45	A5PL27	A5PL27	4477.83	20	20	18		3.51975e+07	2.96361e+07	2.77321e+07	7629685	36552506	37610790	40736310	220253	8.85468e+06	662711	6.32521e+06	6.33691e+06	1.43789e+07	2.07868e+07	84562364	3.57833e+07	898999	3.15888e+07	5.23982e+06	4.48401e+06	2.36805e+06	4.60048e+06	5.62683e+06	281470	1.7317e+07	8.11002e+06	1.06216e+07	2.64142e+06	2.12292e+06	129555	624338	8.92718e+06	8.00781e+06	836225	28486.7	4.46724e+06		1.24801e+06		223310
FVEGSHNSTVSLTTK	1xHexNAc(3)Hex(5) [N7]	55	P04114	P04114	3026.31	15	20	20		8.28431e+06	6094899	11956920	2.6232e+06	17130768	8413025	10355147	4.40974e+06	1.13394e+07	4.29091e+06	439016	5613648	9.78873e+06	12320758	1.27828e+07	1.42234e+07	998445	1.2343e+07	20559186	2.03259e+07	2719512	3.40822e+06	3.66853e+06	1.3661e+06	2.92051e+06	8556263	7.43395e+06	1.5897e+06	3.80334e+06	1.01644e+07	3.73391e+06	6507398	4.14286e+06	644748	3774877	3.49136e+06	1376891	1.81719e+06	989283	1.65983e+06
FVEGSHNSTVSLTTK	1xHexNAc(3)Hex(6)NeuAc(1) [N7]	57	P04114	P04114	3479.46	15	20	20		1.62105e+07	1.48817e+07	1.06124e+07	4201323	26083747	7.38881e+06	1.24263e+07	8.26057e+06	9904643	6.57325e+06	974354	7.96621e+06	16138242	15952850	22850774	24622421	2.57362e+06	12555761	1.92853e+07	18282855	3.4508e+06	3.51501e+06	5583563	2.56001e+06	2.62896e+06	1.70293e+07	4.91525e+06	1.84258e+06	6087139	7.22182e+06	5.23166e+06	9.60774e+06	5.72963e+06	301888	5.2591e+06	4.26961e+06	2.16205e+06	3.80243e+06	789249	2.59754e+06
ELHHLQEQNVSNAFLDK	1xHexNAc(4)Hex(5)Fuc(1)NeuAc(2) [N9]	150	A5PL27	A5PL27	4372.83	17	20	20		1.27796e+08	1.23255e+08	123838517	6.76312e+07	1.92199e+08	1.62762e+08	2.19463e+08	7.50569e+06	7.24892e+07	6.10861e+07	6.19089e+07	1.10306e+08	4.58081e+07	1.46374e+08	3.02796e+08	2.11498e+08	3.15896e+07	1.27749e+08	141380082	1.32736e+08	5.35527e+07	6.42955e+07	3.41704e+07	3.03456e+06	6.53874e+07	4.64137e+07	7.57692e+07	1.54469e+07	3.47912e+07	3.17638e+07	6.00771e+07	8.32178e+07	2.50364e+07	1.18725e+07	1.40418e+07	2.2835e+07	2.03089e+07	2.2895e+07	2.30191e+07	2.11352e+07
ELHHLQEQNVSNAFLDK	1xHexNAc(4)Hex(5)Fuc(1)NeuAc(1) [N9]	87	A5PL27	A5PL27	4081.74	17	20	20		1.32986e+07	1.40739e+07	1.37929e+07	6.11459e+06	2.41279e+07	1.93976e+07	28345550	449767	1.41934e+07	6.54826e+06	7.46372e+06	1.28828e+07	7.38838e+06	2.3393e+07	33972024	2.69182e+07	3.03385e+06	1.67482e+07	1.53795e+07	1.62592e+07	8.51703e+06	9.77179e+06	4.95013e+06	223410	1.0322e+07	7.34105e+06	10554379	1.96658e+06	4.08195e+06	4163410	9.28737e+06	1.19884e+07	5.6357e+06	1.40976e+06	2.1355e+06	3.65009e+06	2.68655e+06	2.44154e+06	2.5175e+06	3.02175e+06
ALPQPQNVTSLLGCTH	1xCarbamidomethyl [C14]; 1xHexNAc(4)Hex(5)NeuAc(1) [N7]	205	P02790	P02790	3649.56	16	20	20		33500871	9.48213e+06	1.25173e+08	1.11911e+07	1.09977e+08	4.56843e+07	118286775	3.98079e+06	8.15615e+07	1.58371e+07	6.5121e+06	4.11759e+06	5.22603e+07	4.79813e+07	6.13218e+07	9.748e+07	3.79117e+06	9.62549e+07	7.16946e+07	6.21262e+07	6.11893e+06	3.51808e+07	2.13653e+07	2.32375e+06	3.56992e+07	2.3544e+07	9.54514e+07	4.28636e+06	5.59688e+06	3.14839e+07	4.77172e+07	9.81162e+07	3.05421e+07	2.23159e+06	4.111e+06	3.65038e+07	849195	4.47683e+06	5.68895e+06	4.63036e+06
LDAPTNLQFVNETDSTVLVR	1xHexNAc(4)Hex(5)NeuAc(2) [N11]	93	A0A384MR03	A0A384MR03	4436.92	20	20	19		7.63515e+07	8.08726e+07	1.4087e+08	19275491	8.5529e+07	42510052	1.01599e+08	2.27449e+06	2.17907e+07	2.30315e+07	847788	1.44275e+07	2.24696e+08	1.46267e+08	1.1616e+08	1.11453e+08	390325	1.06295e+08	1.43909e+08	8.92677e+07	1.35513e+06	2.11014e+07	17917688		2.36273e+08	1.2731e+07	4.19788e+07	2.23319e+06	2.21741e+06	2.47998e+06	7.55266e+06	1.99274e+08	3.32063e+07	127389	311925	4.979e+07	62489.1	692031	39168.9	127724
FVEGSHNSTVSLTTK	1xHexNAc(3)Hex(4) [N7]	28	P04114	P04114	2864.26	15	20	18		1.34138e+06	1.7404e+06	4.18793e+06	557964	3.35854e+06	1.65917e+06	2.09267e+06	673506	4060310	1.27311e+06	209534	1.95079e+06	2.97613e+06	2.2378e+06	2254881	2886069	350760	2.36842e+06	3.40257e+06	3.54782e+06	359846	611178	476388	204326	365190	1.43533e+06	1631068		576462	2.55139e+06	590178	951289	611197		562524	923867	248855	613012	163359	428592
HANWTLTPLK	1xHexNAc(3)Hex(4)NeuAc(1) [N3]	26	P27169	P27169	2729.19	10	19	17		2.43728e+06	1.40958e+06	7235729	713352	2.97072e+07	6270321	10478443	543510	4.85624e+06	586044		2.08964e+06	3.70296e+06	5747389	3.02303e+06	1.28091e+07	152135	4.2214e+06	4.11496e+06	3.89722e+06	1.32249e+06	461838	1128379	664599	738357	329722	1.94143e+06	249846	491587	719593	652122		520306	125645	118349	622389	279328	271042
HANWTLTPLK	1xHexNAc(3)Hex(5)NeuAc(1) [N3]	38	P27169	P27169	2891.24	10	19	17		3.15399e+06	2.21007e+06	6.92322e+06	958186	4.02316e+07	5.87307e+06	12000629	734343	1.87889e+06	611583		1.88611e+06	3.1868e+06	8178221	4.47248e+06	18329710	176520	5167959	5130298	4.17907e+06	1.53013e+06	676999	1.99568e+06	1.11835e+06	945876	725583	1671170	347819	682572	723931	803027		586394		441553	1.44262e+06	345094	580556	219563
FSDGLESNSSTQFEVK	1xHexNAc(2)Hex(10) [N8]	35	P0C0L4	P0C0L4	3801.5	16	19	17		12621079	4.16935e+06		4.19183e+06	15456804	10653690	2.49863e+07	1185412	6855974	12594679	2.91826e+06	4.20742e+06	9899207	2247136	4.13686e+06	13399385	1.87901e+06	10473709	14286974	13691193	4.20382e+06	4533809	1.02882e+06	499658	4942281	2.17781e+06	14518853	563931	3393178	6.91344e+06	4.839e+06	4286461	3.95993e+06		549873		322965		279061	281830
ELHHLQEQNVSNAFLDK	1xHexNAc(4)Hex(5)Fuc(3)NeuAc(1) [N9]	57	A5PL27	A5PL27	4373.85	17	20	20		1.26827e+08	1.22514e+08	124495527	6.64586e+07	1.94847e+08	1.68586e+08	2.19143e+08	7.07122e+06	7.13136e+07	6.25021e+07	6.053e+07	1.09603e+08	4.67818e+07	1.47129e+08	2.99153e+08	2.11291e+08	3.21678e+07	1.28717e+08	1.348e+08	133365075	5.30318e+07	6.30398e+07	34252445	2.85266e+06	6.55289e+07	4.52172e+07	7.5962e+07	1.54008e+07	3.42323e+07	3.10258e+07	59287130	8.22157e+07	2.56593e+07	1.14882e+07	1.37271e+07	2.0041e+07	2.00469e+07	1.93711e+07	2.21774e+07	1.90208e+07
IDSTGNVTNELR	1xHexNAc(2)Hex(5) [N6]	103	O75882	O75882	2535.08	12	20	20		16798206	1.77293e+07	29280348	10209909	52524861	1.53178e+07	2.35852e+07	8916595	30525718	1.84077e+07	12381998	1.32026e+07	18242590	1.92248e+07	14883906	26241505	5.36955e+06	24699323	24650787	23844283	1.16427e+07	8.91709e+06	7.06406e+06	4.61645e+06	6.59052e+06	8.04022e+06	9.55485e+06	3.64642e+06	7.8649e+06	1.12709e+07	8.16472e+06	8.22921e+06	3832826	2.99421e+06	5.2333e+06	3.37339e+06	6.37293e+06	3.59583e+06	4.39087e+06	3.72988e+06
HCDGNVSSCGDHPSEGCFCPPDK	4xCarbamidomethyl [C2; C9; C17; C19]; 1xHexNAc(4)Hex(5)Fuc(1)NeuAc(1) [N5]	54	P04275	P04275	4678.71	23	19	20		1.81768e+06	3.40366e+07	2.37491e+07	1.13837e+07	809594	3.40921e+06	7.09522e+06	988728		3.2233e+07	3.8206e+06	8.03849e+06	6.18541e+07	3.37935e+07	24187382	6.39765e+06	4.24759e+06	1.43984e+07	17946095	1.8061e+07	5347170	1.78486e+06	6855609	2071854	3.25842e+07	7.04464e+06	2196722	3.06388e+06	2.67376e+06	604554	1.42302e+07	6.31994e+07	3.95393e+06	159183	1.52731e+06	3.93884e+06	2.58385e+06	714089	2.91869e+06	2.12899e+06
TVLTPATNHMGNVTFTIPANR	1xHexNAc(2)Hex(7) [N12]	29	P01024	P01024	3795.69	21	16	15		7.27067e+06	2.31231e+06	8.11112e+06		2.17378e+07	2425555	1.73247e+07		1.38524e+06			1.22047e+06	2.84578e+06	8.22307e+06	9.9513e+06	2.11983e+07	94131.7	3.3978e+06	7.3228e+06	3.20538e+06	1.89966e+06	1081659	1.12586e+06		7.6889e+06	1.1023e+06	867115	76331.7	87773.1	222649	261118	2.74618e+06	1.95533e+06		125398	594269			67055.8
ELHHLQEQNVSNAFLDK	1xHexNAc(5)Hex(6)Fuc(1)NeuAc(2) [N9]	42	A5PL27	A5PL27	4737.97	17	20	19		1.51374e+06	2.29789e+07	1.6178e+06	1.00233e+07	4.59416e+07	8.49735e+06	1.00519e+07	2.92559e+06	6.62694e+06	11867737	1.21365e+07	1.4209e+07	24075928	6.67569e+07	2.64033e+07	5.3762e+07	5.93404e+06	6.07023e+07	1.41255e+07	1.5591e+07	2.22487e+07		1.56606e+07	2.59715e+06	969137	7.24926e+06	1.2457e+06	3.99488e+06	1.01397e+07	276245	1.21168e+07	1.22901e+07	3.89382e+06	796742	6.17461e+06	1.50411e+07	6.7256e+06	5.92697e+06	4.03218e+06	4.75159e+06
PEINSTTHPGADLQENFCR	1xCarbamidomethyl [C18]; 1xHexNAc(4)Hex(5)NeuAc(2) [N4]	80	P00734	P00734	4390.77	19	20	20		2.43688e+07	2.04053e+07	64018464	13380553	75641388	2.05609e+07	45862070	4.92854e+06	1.73754e+07	1.54094e+07	1.80832e+06	7.51573e+06	2.11828e+07	5.03926e+07	3.19788e+07	5.30743e+07	3.03608e+06	31513493	3.27281e+07	2.0551e+07	13619874	5.88332e+06	5.2468e+06	2.34324e+06	9.56883e+06	3.99355e+06	8.68704e+06	2.07365e+06	4.41838e+06	8.97273e+06	5.10403e+06	14802786	5.68232e+06	1.19155e+06	2.50706e+06	6.30154e+06	2.94798e+06	3.85702e+06	2.54389e+06	2.99992e+06
QSVPAHFVALNGSK	1xHexNAc(2)Hex(7) [N11]	41	B4E1Z4	B4E1Z4	2995.3	14	20	20		7.99329e+06	8243540	9231382	4705080	24789174	9860625	25259260	1591786	8990730	5.66705e+06	3.19745e+06	6098474	13894772	9330964	13380774	15223998	1700414	7.36938e+06	14931378	13865544	4528974	6155518	3.58579e+06	3109272	5406719	3.29016e+06	5390534	2.09497e+06	1.17353e+06	3.63625e+06	6.51524e+06	4.70232e+06	2.02859e+06	232463	1.80908e+06	2.45675e+06	1.84144e+06	984530	1.50697e+06	1.7916e+06
FVEGSHNSTVSLTTK	1xHexNAc(4)Hex(5)NeuAc(1) [N7]	171	P04114	P04114	3520.48	15	20	20		52299788	94193726	2.48985e+08	42954885	2.3911e+08	1.03328e+08	1.18751e+08	34174635	7.41631e+07	37258502	5.65971e+06	4.06795e+07	7.1572e+07	8.93172e+07	8.4115e+07	1.19702e+08	8115938	8.94205e+07	82533564	76800566	2.79702e+07	34059747	4.59809e+07	1.39963e+07	2.35732e+07	4.88785e+07	8.51223e+07	1.44853e+07	2.18627e+07	4.16967e+07	2.96018e+07	3.48759e+07	1.79079e+07	5.24987e+06	11280881	4.7196e+07	14168539	1.98684e+07	1.07109e+07	1.33569e+07
FVEGSHNSTVSLTTK	1xHexNAc(3)Hex(4)NeuAc(1) [N7]	65	P04114	P04114	3155.35	15	20	20		9.41925e+06	1.32881e+07	22639884	5802573	24261598	12511002	18414198	5528552	2.1107e+07	1.01106e+07	1.22539e+06	8.33936e+06	1.21753e+07	1.39217e+07	1.65036e+07	1.57532e+07	3756316	14803005	1.84381e+07	19814278	4.06238e+06	3.50007e+06	5.73028e+06	2714479	2385509	12546176	10159234	1.60641e+06	4.0381e+06	7.95886e+06	3.55263e+06	5.08172e+06	2336305	480782	4.19506e+06	3.92914e+06	2.47354e+06	3.51957e+06	1.87166e+06	3.13064e+06
VTACHSSQPNATLYK	1xCarbamidomethyl [C4]; 1xHexNAc(4)Hex(5)NeuAc(2) [N10]	165	P05543	P05543	3881.58	15	20	20		1.19742e+07	3.86209e+07	56457106	1.2994e+07	104458188	1.91954e+07	94470924	2.68825e+06	23186741	13248220	5.55116e+06	2.28968e+07	6.69679e+07	35958848	30308860	7.5756e+07	2.92416e+06	32002488	37586654	37494957	1.92833e+07	1.55189e+07	1.45008e+07	8.01399e+06	1.32645e+07	6.52138e+06	19276928	8.15509e+06	6.44533e+06	10804815	1.11131e+07	12882354	5766392	2602221	4.49875e+06	22083504	1.08361e+07	5.07277e+06	5.14621e+06	5479467
CNDTIPEDYETHQLR	1xCarbamidomethyl [C1]; 1xHexNAc(2)Hex(9) [N2]	36	P49747	P49747	3755.46	15	20	20		778340	9.69783e+06	3.54278e+06	2.27615e+06	5600990	639683	1.58423e+06	1.27914e+06	1.43031e+06	1.3274e+07	1.76349e+06	804427	4.16161e+06	1.81397e+06	3.63913e+06	4.30162e+06	3.18941e+06	7.77237e+06	7.70781e+06	6.54307e+06	3429915	1.2552e+06	1.95821e+06	1.68159e+06	1.1486e+06	3.45906e+06	667567	1.30601e+06	1.6222e+06	575839	1.2778e+06	557532	499663	191067	1.59091e+06	530225	1.09403e+06	519805	2.36222e+06	794326
EDAAVNCTDISVQK	1xCarbamidomethyl [C7]; 1xHexNAc(4)Hex(5)NeuAc(1) [N6]	29	Q86VB7	Q86VB7	3463.39	14	19	19		1.96858e+06	7465023	3.86071e+06	2.49866e+06	3.12749e+06	2553082	2.39032e+06	2.44178e+06		6.55504e+06	8.61597e+06	1.13603e+06	9.33331e+06	8.92471e+06	3.55074e+06	8.64723e+06	3018984	9.77063e+06	4.96906e+06	4.66908e+06	2.9642e+06	1.16042e+06	2.73382e+06	1.90582e+06	1.3811e+06	2934703	341485	786945	2.48307e+06	500460	1.64452e+06	1.1089e+06		267132	2.27722e+06	2.22983e+06	1.51871e+06	694327	1.29061e+06	660514
LHINHNNLTESVGPLPK	1xHexNAc(4)Hex(5)Fuc(1)NeuAc(1) [N7]	85	P51884	P51884	3942.75	17	20	20		2.5989e+06	2.11603e+07	1.6807e+07	6.20295e+06	1.90127e+07	9.78672e+06	1.63539e+07	361312	14541913	24222717	6.30914e+06	9.91326e+06	1.92986e+07	3.72518e+07	3.67166e+07	3.51758e+07	6.50924e+06	2.13679e+07	45779558	4.3376e+07	5.3293e+06	4.78924e+06	7.26656e+06	352362	4855434	9.91871e+06	5.34599e+06	2.99825e+06	3.38651e+06	2.53964e+06	5.45746e+06	6.11067e+06	1.69188e+06	458906	1.47139e+06	5.03862e+06	2.83683e+06	1.64466e+06	844673	800593
EHEGAIYPDNTTDFQR	1xHexNAc(4)Hex(5)Fuc(1)NeuAc(2) [N10]	180	A5PL27	A5PL27	4243.67	16	20	20		1.92578e+08	1.59253e+08	1.43469e+08	9.19105e+07	1.81064e+08	2.00015e+08	2.13312e+08	1.49913e+07	1.06567e+08	6.50298e+07	9.40676e+07	9.61295e+07	4.0333e+07	1.41474e+08	2.88768e+08	1.95512e+08	3.64082e+07	1.48642e+08	1.70665e+08	1.6486e+08	6.97474e+07	6.7293e+07	3.59551e+07	1.23949e+07	7.52609e+07	5.62804e+07	8.57246e+07	2.79793e+07	5.70326e+07	3.3672e+07	7.64889e+07	7.44445e+07	3.21613e+07	2.63461e+07	3.51086e+07	2.43503e+07	2.22964e+07	2.56971e+07	1.88498e+07	2.74081e+07
ELHHLQEQNVSNAFLDK	1xHexNAc(5)Hex(6)NeuAc(3) [N9]	154	A5PL27	A5PL27	4883	17	20	20		4.3014e+07	8.20878e+07	5.81335e+07	3.47201e+07	80883416	6.52543e+07	7.18065e+07	6.63101e+06	2.59108e+07	3.05829e+07	2.1572e+07	3.79104e+07	8.4883e+07	1.515e+08	6.85157e+07	1.56355e+08	1.35411e+07	1.21123e+08	1.89544e+08	1.18116e+08	5.4265e+07	2.65984e+07	44489974	8.12088e+06	2.7674e+07	1.43392e+07	5.77954e+07	1.05462e+07	1.58948e+07	1.34173e+07	2.47156e+07	2.78109e+07	1.04284e+07	4.32735e+06	1.55829e+07	3.79198e+07	1.21948e+07	1.54276e+07	4.27466e+06	8.40596e+06
DQCIVDDITYNVNDTFHK	1xCarbamidomethyl [C3]; 1xHexNAc(4)Hex(5)NeuAc(2) [N13]	65	A0A384MR03	A0A384MR03	4401.76	18	20	15		71627224	38984527	121900764	5.91416e+06	77294232	34100620	8.3958e+07	479081	8.48293e+06	8615989	296414	8.40414e+06	106547224	87172197	77053125	63609153	17240.4	57703769	85978782	58532746		1.37364e+07	4.97511e+06		1.70573e+08	1.8725e+06	24269376		108694	962748	1.84775e+06	1.14569e+08	1.19482e+07	99497.2	86163	1.2544e+07	41821.6		12466.8
ELHHLQEQNVSNAFLDK	1xHexNAc(5)Hex(6)Fuc(3) [N9]	21	A5PL27	A5PL27	4447.89	17	19	19		759017	4.55435e+06	946939	719258	4266685	2.10249e+06	2.73135e+06		1.30326e+06	2.72578e+06	2.26009e+06	3.21843e+06	2.94988e+06	6574248	4.51967e+06	5.25838e+06	705271	4.62521e+06	828706	1.26986e+06	2.67792e+06	715235	1.55023e+06		1.12495e+06	994597	831286	272230	1.01422e+06	1.01184e+06	1.0775e+06	2.25399e+06	622349	59287.7	977186	1.61992e+06	947542	482431	352760	597698
FVEGSHNSTVSLTTK	1xHexNAc(4)Hex(5) [N7]	47	P04114	P04114	3229.39	15	19	20		4.08593e+06	4.57113e+06	2.93156e+07	2474515	1.92617e+07	10612667	11865704	2.9202e+06	9.90331e+06	2182875		4.06383e+06	6.06384e+06	7.60982e+06	6.35241e+06	1.10202e+07	365932	1.09185e+07	1.23043e+07	1.20028e+07	2.59506e+06	3.79161e+06	3.73776e+06	1.11865e+06	2.41511e+06	4.10483e+06	1.18852e+07	1.49528e+06	1.79574e+06	6.55521e+06	3.51112e+06	4.05476e+06	1.92128e+06	812034	1.75863e+06	5.27828e+06	1.27083e+06	1.85759e+06	880728	1.18481e+06
IDSTGNVTNELR	1xHexNAc(2)Hex(6) [N6]	101	O75882	O75882	2697.14	12	20	20		6794701	9218414	1.32684e+07	4.97222e+06	26326207	8610122	14379194	4.38432e+06	1.61081e+07	8.42337e+06	6.42633e+06	7.48862e+06	1.26763e+07	9.92535e+06	11525255	17484707	2.84248e+06	1.65852e+07	1.36285e+07	13977299	5.35576e+06	5.73173e+06	3.70602e+06	2.75743e+06	3.14442e+06	4647600	4.06908e+06	2.42259e+06	3.99252e+06	5.23716e+06	6.12735e+06	6.17639e+06	2707729	816729	3538145	3.02211e+06	3.46995e+06	2.33002e+06	2.26403e+06	1.9028e+06
VNQNLVYESGSLNFSK	1xHexNAc(4)Hex(5)NeuAc(2) [N13]	74	P04114	P04114	4003.67	16	20	16		1.8364e+07	26642576	22350708	7.01147e+06	54558557	1.63315e+07	2.5538e+07	2.0962e+06	6.01594e+06	6745067	1.11656e+06	3.79609e+06	29667384	22593105	30151347	36265628	850159	22493779	17957087	12213850	138375	2888650	4.53505e+06		5.21183e+06	6598052	15995828	660431	814775	1161336	111170	7.45405e+06	5.58846e+06		108079	7.54406e+06	27814.3		35812.3
NNATVHEQVGGPSLTSDLQAQSK	1xHexNAc(4)Hex(5)NeuAc(1) [N2]	18	P04004	P04004	4294.85	23	20	20		4.56962e+06	3.25437e+06	11787716	1.65147e+06	22909742	3.60294e+06	1.41184e+07	224385	4.38113e+06	4.01174e+06	1.32719e+06	2.56789e+06	4.8661e+06	7.11219e+06	4.45112e+06	1.17264e+07	469550	7.08167e+06	6.02194e+06	5.87566e+06	2.52205e+06	4.5154e+06	2.52756e+06	388042	3.35293e+06	2.57041e+06	5.39274e+06	548763	1.6389e+06	4.42953e+06	4.58021e+06	4577404	2.83852e+06	422796	608839	3.10707e+06	1.17614e+06	1.39006e+06	588694	740935
ALPQPQNVTSLLGCTH	1xCarbamidomethyl [C14]; 1xHexNAc(4)Hex(5)NeuAc(2) [N7]	328	P02790	P02790	3940.65	16	20	20		3.75926e+08	133160772	6.14518e+08	1.47005e+08	6.72133e+08	2.9723e+08	6.72288e+08	1.73567e+07	4.10163e+08	1.04768e+08	22119777	35573678	5.41303e+08	5.23573e+08	5.09566e+08	4.95164e+08	1.17436e+07	6.98698e+08	4.30722e+08	3.17429e+08	2.80342e+07	206953424	1.68358e+08	1.32954e+07	2.35299e+08	79982706	453207733	1.92728e+07	26642792	1.39203e+08	1.70909e+08	1.79813e+08	1.71612e+08	7.17933e+06	1.549e+07	1.27705e+08	2.39672e+06	20039601	8.77404e+06	1.38677e+07
VIDFNCTTSSVSSALANTK	1xCarbamidomethyl [C6]; 1xHexNAc(4)Hex(5)NeuAc(1) [N5]	80	B2R8I2	B2R8I2	3928.65	19	20	18		17200371	16794998	47644416	5.87767e+06	1.23522e+07	18959999	26967788	5.50259e+06	25708809	5.86786e+06	187302	1.17389e+07	3.97166e+06	23182639	12137799	25892377	1.20332e+06	30232601	1.83296e+07	1.52755e+07	2.11789e+06	1.33778e+07	3.85273e+06		15127725	1.06859e+07	20253207	1.64335e+06	6.71091e+06	1.55943e+07	16823222	17913853	1.65696e+07	132946	1.65644e+06	1.13686e+07	1.03627e+06		1.18036e+06	1.1227e+06
AALAAFNAQNNGSNFQLEEISR	1xHexNAc(4)Hex(5)NeuAc(2) [N11]	104	P02765	P02765	4569.93	22	20	17		1.59954e+07	4.67854e+07	1.6914e+08	6.18922e+06	2.89336e+08	3.35018e+07	3.06641e+08	1.06562e+06	2.51727e+07	6.2681e+06	667021	1.32092e+07	1.47667e+08	1.81798e+08	65050541	2.32365e+08	27468	70825215	94861849	6.69204e+07	39278.7	5.92769e+06	1.89145e+06		1.70549e+07	1.62056e+06	3.39021e+07	426516	196835	1.02053e+06	411829	3.92538e+06	7.10809e+06	47426.5	125266	8.71576e+06	9095.67	91674.3
ENLTAPGSDSAVFFEQGTTR	1xHexNAc(4)Hex(5)NeuAc(1) [N2]	80	A5PL27	A5PL27	4040.68	20	20	20		1.97092e+07	1.81881e+07	2.39494e+07	6717510	5.40966e+07	1.6629e+07	32425164	1.18386e+06	1.47882e+07	3.66866e+06	4.20403e+06	5.86711e+06	1.54723e+07	3.23146e+07	2.60956e+07	3.49376e+07	4.34326e+06	3.54699e+07	2.24606e+07	1.66935e+07	8872164	7.67922e+06	8.59915e+06	942346	1.19069e+07	5.21334e+06	1.78984e+07	2.93373e+06	3398880	2.21234e+06	5.33053e+06	1.15279e+07	8.43437e+06	997777	2.04857e+06	1.01261e+07	681058	2171891	721887	1.61504e+06
ENLTAPGSDSAVFFEQGTTR	1xHexNAc(5)Hex(6)NeuAc(3) [N2]	77	A5PL27	A5PL27	4988	20	20	17		2.15298e+07	2.44185e+07	2.63448e+07	3.16149e+06	5.20661e+07	3.46213e+07	3.23099e+07	377094	2.71069e+06	698762	1.88098e+06	891243	3.11354e+07	3.9735e+07	1.36471e+07	4.03865e+07	470511	3.95576e+07	7.4802e+07	4.58114e+07	325681	198766	6.80682e+06	340106	8.12089e+06	2.81977e+06	1.37654e+06	2.04896e+06	247721	26730.4	51261.4	638747	2.66097e+06	176780	11656.4	7.56919e+06		163173
ENLTAPGSDSAVFFEQGTTR	1xHexNAc(4)Hex(5)Fuc(2)NeuAc(1) [N2]	26	A5PL27	A5PL27	4332.79	20	20	20		196646360	162266132	199993728	72517916	445119056	1.50458e+08	275131880	5.95585e+06	67274992	39467993	40934711	44747925	167495300	2.58726e+08	227019164	2.76588e+08	10994739	331617232	187961100	143049580	26514976	23556819	65466774	3.50005e+06	78850570	34693777	8.409e+07	1.86454e+07	9307632	5.47356e+06	1.0317e+07	3.45952e+07	47333265	5.24513e+06	1.53385e+06	7.46409e+07	564069	6.76166e+06	468624	2.35054e+06
LANLTQGEDQYYLR	1xHexNAc(4)Hex(5)NeuAc(2) [N3]	88	A0A384NKS6	A0A384NKS6	3888.61	14	20	20		1.99354e+07	15744283	47364136	1.259e+07	60686965	21853516	6.83993e+07	1.09896e+06	19459298	4.67901e+06	2.96824e+06	18077054	32246683	22719937	37461774	55001774	3.75109e+06	35679826	34975038	27362560	5.21343e+06	7711564	1.85256e+07	2.40209e+06	15785275	1.08134e+07	25449392	3.14219e+06	3.1948e+06	3.37331e+06	4.63335e+06	8.80412e+06	1.09621e+07	3.51162e+06	255076	21172876	304302	6265998	159072	849726
ELHHLQEQNVSNAFLDK	1xHexNAc(4)Hex(5)Fuc(2)NeuAc(1) [N9]	76	A5PL27	A5PL27	4227.8	17	20	20		1.71532e+08	2.05789e+08	3.52187e+08	9.68071e+07	7.32928e+08	1.59909e+08	4.41168e+08	1.10672e+07	1.879e+08	9.55947e+07	1.16639e+08	2.29824e+08	1.07391e+08	4.78656e+08	2.28841e+08	4.79832e+08	7.5576e+07	3.56766e+08	2.50319e+08	2.42109e+08	1.65526e+08	99511289	9.19865e+07	9.95663e+06	8.32137e+07	5.68025e+07	1.65918e+08	3.18325e+07	4.28895e+07	8.03412e+07	99745396	1.07807e+08	52697291	1.886e+07	2.80266e+07	1.32092e+08	5.71528e+07	4.7443e+07	3.9911e+07	5.53294e+07
VIDFNCTTSSVSSALANTK	1xCarbamidomethyl [C6]; 1xHexNAc(4)Hex(5)NeuAc(2) [N5]	77	B2R8I2	B2R8I2	4219.75	19	20	20		36029816	27269687	7.45152e+07	4557810	51131188	26526152	6.79541e+07	2.68846e+06	2.43318e+07	1.49877e+07	1.51928e+06	1.78057e+07	1.73135e+07	6.55418e+07	1.55375e+07	5.86097e+07	792117	4.51403e+07	2.42136e+07	1.90607e+07	2.64807e+06	19516292	10020235	376312	20535331	8624632	2.54862e+07	1.47064e+06	5.74138e+06	9.45855e+06	8.68047e+06	2.12744e+07	1.6839e+07	100570	1.15886e+06	1.47924e+07	342491	722378	192646	394564
LDAPTNLQFVNETDSTVLVR	1xHexNAc(4)Hex(5)Fuc(1)NeuAc(2) [N11]	20	A0A384MR03	A0A384MR03	4582.98	20	20	15		1.14643e+07	8.63851e+06	1.71362e+07	3.24048e+06	2.99927e+06	8.93156e+06	1.34578e+07	371820	3.90102e+06	2.10811e+06	301576	1.51826e+06	23099059	1.61739e+07	2.45647e+07	8.86518e+06	48686.8	1.29503e+07	13942767	1.10824e+07	45955.4	2.62745e+06	2.10723e+06		3.23544e+07	2.58156e+06	2.93187e+06	319912	401684	191701	1.11331e+06	3.1254e+07	2.41973e+06		36079.9	2.54447e+06		85466.5
LDAPTNLQFVNETDSTVLVR	1xHexNAc(4)Hex(5)NeuAc(1) [N11]	53	A0A384MR03	A0A384MR03	4145.83	20	19	14		11478930	6.20702e+06	25142191	2.63435e+06	9.43976e+06	6.98705e+06	1.54686e+07	775846	4534258	7892809		5.4103e+06	1.98975e+07	1.4844e+07	1.4214e+07	1.19377e+07	55426.1	1.42608e+07	1.92455e+07	1.03189e+07	282716	1.02848e+07	4.4318e+06	33982.1	5.50387e+07	4.71504e+06	1.12409e+07	550870	691345	1878438	6.4202e+06	5.67091e+07	7.13964e+06			1.13585e+07
ADGTVNQIEGEATPVNLTEPAK	1xHexNAc(4)Hex(5)Fuc(1)NeuAc(1) [N16]	56	P05090	P05090	4313.85	22	20	20		3.7163e+06	19798846	18482632	1.01564e+07	2.08375e+07	13764371	15177606	5903114	2119515	1.00048e+07	1.84447e+06	8967160	8.86032e+06	1.23117e+07	18930223	19922954	1.36305e+06	2.3129e+07	2.17624e+07	12278756	3.42835e+06	2.7322e+06	7.06338e+06	1.06677e+06	2.35174e+06	8910704	10812128	2.52602e+06	8.58787e+06	4.08741e+06	6.11422e+06	6.05755e+06	2.30953e+06	801754	3.17603e+06	1.13831e+07	1.72558e+06	3.6674e+06	2.94527e+06	2.64913e+06
ENLTAPGSDSAVFFEQGTTR	1xHexNAc(4)Hex(5)Fuc(1)NeuAc(1) [N2]	27	A5PL27	A5PL27	4186.73	20	20	20		5.10941e+06	4.20654e+06	4.00428e+06	1.72919e+06	5.30376e+06	5.86099e+06	6.71393e+06	245977	2985351	1.85201e+06	1.41364e+06	2.69811e+06	2.09014e+06	5.93972e+06	1.15477e+07	6320034	1.13009e+06	7.21468e+06	2.67709e+06	3.19736e+06	1.31972e+06	2.14508e+06	1.46492e+06	92714.2	3.01289e+06	1.82402e+06	2.42345e+06	514511	1.13067e+06	300423	1.04278e+06	3.99308e+06	1.58081e+06	123004	501584	1.1802e+06	92181.2	396875	139016	291120
ADGTVNQIEGEATPVNLTEPAK	1xHexNAc(4)Hex(5)Fuc(1)NeuAc(2) [N16]	19	P05090	P05090	4604.95	22	20	17		757970	4.72978e+06	1.07215e+07	2.50766e+06	3.51678e+06	1.00758e+06	5.12899e+06	1.54886e+06	1.66772e+06	1.67382e+06	197939	3.77821e+06	2.78957e+06	4.49067e+06	1.04688e+07	1.12883e+07	427232	7.4717e+06	7.01044e+06	5.46157e+06	312634	878250	1.01971e+06		755320	3.20926e+06	2.75576e+06	340409	1.85402e+06	1.04776e+06	1.87936e+06	1700785	419376		529520	796971		1.46231e+06	243289	201506
ADGTVNQIEGEATPVNLTEPAK	1xHexNAc(4)Hex(5)Fuc(3)NeuAc(1) [N16]	14	P05090	P05090	4605.97	22	20	19		1.2652e+06	6.68252e+06	1.13904e+07	3.94015e+06	1.2057e+07	4.93772e+06	5.64445e+06	1.81273e+06	1.66772e+06	2.30001e+06	197939	3.37879e+06	2.78957e+06	4.05313e+06	8.22504e+06	10326014	427232	5.52028e+06	5186546	5.91196e+06	572796	1.49473e+06	1.01971e+06		1.13502e+06	3.49379e+06	2.75576e+06	340409	2.10085e+06	1.04776e+06	2.03031e+06	1.82534e+06	817066	91935.3	457001	2.36488e+06	124406	1.99177e+06	389515	515443
ENLTAPGSDSAVFFEQGTTR	1xHexNAc(4)Hex(5)Fuc(3)NeuAc(1) [N2]	23	A5PL27	A5PL27	4478.85	20	18	16		2.74031e+07	2.88227e+07	2.67878e+07	7629685	36552506	37610790	40736310		8.55154e+06	789581	6.5023e+06	6.04831e+06	1.38869e+07	17811598	80901024	3.45302e+07	401740	3.12881e+07		304977	2.36805e+06	4.60048e+06	5.62683e+06	197505	1.71776e+07	8.54852e+06	1.03541e+07	2.5563e+06	2.08027e+06		217308	8.87784e+06	7.72946e+06	821934		3.71042e+06		1.21225e+06		189163
VIDFNCTTSSVSSALANTK	1xCarbamidomethyl [C6]; 1xHexNAc(4)Hex(5)Fuc(1)NeuAc(1) [N5]	26	B2R8I2	B2R8I2	4074.71	19	17	15			3.58728e+06	2.36102e+06		1.25299e+06		2.35231e+06	943177	1.86595e+06	914570	973466	4.09586e+06	4.52099e+06	9.95232e+06	4.81884e+06	1.05592e+07	643688	11967317	290319	325191	995463	1.10314e+06	1.78161e+06	230246		3.72667e+06		75612.7	3.25112e+06		1.30411e+06	2.09822e+06	391263		1.41312e+06	1.36169e+06	338237		139444	129628
EHEGAIYPDNTTDFQR	1xHexNAc(4)Hex(5)NeuAc(2) [N10]	242	A5PL27	A5PL27	4097.61	16	20	20		1.21704e+08	2.38904e+08	3.10783e+08	1.41844e+08	6.60104e+08	1.30208e+08	3.34922e+08	2.07365e+07	1.28583e+08	8.66532e+07	1.3539e+08	1.63118e+08	1.47195e+08	3.65229e+08	1.77357e+08	3.8239e+08	5.62012e+07	3.73353e+08	2.62949e+08	2.52873e+08	1.8337e+08	7.10067e+07	8.33476e+07	4.04834e+07	5.91506e+07	4.02537e+07	1.40746e+08	4.50327e+07	5.5573e+07	5.2752e+07	9.21609e+07	7.08415e+07	4.04616e+07	2.54428e+07	4.92188e+07	1.10302e+08	3.95711e+07	4.09979e+07	2.90687e+07	5.59178e+07
IPCSQPPQIEHGTINSSR	1xCarbamidomethyl [C3]; 1xHexNAc(4)Hex(5)NeuAc(1) [N15]	147	P08603	P08603	3934.66	18	20	20		2.08534e+07	19026815	5.74215e+07	1.00153e+07	5.92339e+07	17899319	2.78046e+07	2.93256e+06	2.41349e+07	1.58543e+07	5.45962e+06	7.46268e+06	1.74076e+07	1.35886e+07	2.37799e+07	4.05201e+07	2.09352e+06	30011830	4.08571e+07	3.71598e+07	1.15058e+07	1.30435e+07	9.80981e+06	5.15278e+06	1.31394e+07	1.27994e+07	1.899e+07	3.44332e+06	6596907	1.18296e+07	12920219	20453191	7.98808e+06	3.55454e+06	5.30284e+06	1.21596e+07	7.11062e+06	4.79896e+06	5.90208e+06	5770265
ELHHLQEQNVSNAFLDK	1xHexNAc(5)Hex(6)Fuc(4) [N9]	25	A5PL27	A5PL27	4593.95	17	20	19		9.30161e+06	9.74804e+06	1.58e+07	3.95676e+06	3.82753e+07	1.80028e+06	2.19633e+07	894204	7.43028e+06	5.19922e+06	1.86217e+06	1.72873e+06	1.46323e+07	4.39302e+06	9.83411e+06	6214852	1.95365e+06	4.64374e+06	6.54154e+06	3.48022e+06	1632178	507169	1.39029e+06	176817	5.50159e+06	3.49822e+06	3.16098e+06	283914	1.04558e+06	5.32918e+06	6.95764e+06	7.48565e+06		898645	899796	8.09703e+06	760474	330198	1.88919e+06	411235
ITYSIVQTNCSK	1xCarbamidomethyl [C10]; 1xHexNAc(4)Hex(5)NeuAc(2) [N9]	84	B4E1C2	B4E1C2	3618.48	12	20	20		15876660	1.2217e+07	2.71646e+07	9.18029e+06	7.54557e+07	11742874	4.30396e+07	1.00245e+06	1.68885e+07	1.20202e+07	3.69114e+06	9.78186e+06	1.00903e+07	3.26066e+07	1.98953e+07	4.79894e+07	2.94751e+06	22769040	23257949	20441065	4179827	1.00642e+07	6.24337e+06	1.12875e+06	8.63421e+06	2.7534e+06	2.3403e+07	2.42636e+06	3.06995e+06	1.45844e+07	1.00291e+07	12427239	7.35702e+06	2.0307e+06	2.75135e+06	1.29267e+07	3.19055e+06	3.09204e+06	2.94017e+06	5.33535e+06
AALAAFNAQNNGSNFQLEEISR	1xHexNAc(4)Hex(5)Fuc(2)NeuAc(1) [N11]	27	P02765	P02765	4570.95	22	20	16		1.60126e+07	4.32117e+07	1.24375e+08	5.98727e+06	2.67781e+08	3.41942e+07	2.85724e+08	1.06562e+06	2.30414e+07	6.00788e+06	452314	1.24904e+07	1.28709e+08	1.6238e+08	6.1044e+07	2.1522e+08	27468	6.28835e+07	8.50285e+07	5.76253e+07		6.02995e+06	2.176e+06		1.34276e+07	1.81013e+06	3.36872e+07	352091	156290	1.04159e+06	367005	4.07386e+06	7.21056e+06	47426.5	109768	8.24024e+06	9095.67	115689
ALPQPQNVTSLLGCTH	1xCarbamidomethyl [C14]; 1xHexNAc(4)Hex(5)Fuc(1)NeuAc(1) [N7]	85	P02790	P02790	3795.61	16	20	19		1.44994e+06	2.72242e+06	1.18511e+07	2.70998e+06	3.18807e+06	1.37521e+06	3.06735e+06	594602	11448390	5590095	2.86161e+06	393633	15599548	1.63143e+07	24778077	21082628	2.68275e+06	41872434	1.46453e+06	534334	1.25822e+06	2.25995e+06	4.11528e+06	899618	2.13429e+06	2.4055e+06	557517	546707	2.89953e+06	275429	1.80681e+06	4253418	1.86715e+06		1.94202e+06	4666819	507024	396470	719574	1.02518e+06
YLGNATAIFFLPDEGK	1xHexNAc(4)Hex(5)NeuAc(1) [N4]	59	P01009	P01009	3669.57	16	20	15		4.54024e+06	7.441e+06	9.09715e+06	1.04293e+06	14077391	1.08266e+07	1.84286e+07	184726	3.98635e+06	1.18988e+06	388421	2.31432e+06	10503383	9.93696e+06	1.41317e+07	1.50971e+07	139800	1.85102e+07	1.06014e+07	6.88747e+06		592012	1.62066e+06		7.38008e+06	730734	3.28157e+06	221185	347321	114835	318653	4.65068e+06	995010	12657.5	70990.9	2.01042e+06		105927
NNATVHEQVGGPSLTSDLQAQSK	1xHexNAc(4)Hex(5)Fuc(2)NeuAc(1) [N2]	33	P04004	P04004	4586.96	23	20	20		5.17126e+07	3.07604e+07	1.40403e+08	1.64854e+07	1.66424e+08	27411448	141395052	6.32732e+06	17118279	2.70976e+07	5.17498e+06	2.63382e+07	5.1431e+07	7.66796e+07	3.69953e+07	95324457	3.74742e+06	5.83332e+07	4.2517e+07	3.88616e+07	1.3352e+07	2.94363e+07	2.10355e+07	3.13148e+06	2.84497e+07	2.16605e+07	4.75218e+07	5.15012e+06	8.32022e+06	3.6596e+07	2.41502e+07	2.43596e+07	1.71445e+07	4.39996e+06	4.26788e+06	3.29116e+07	5.08953e+06	7.13232e+06	3.90826e+06	5.10441e+06
LDAPTNLQFVNETDSTVLVR	1xHexNAc(4)Hex(5)Fuc(3)NeuAc(1) [N11]	21	A0A384MR03	A0A384MR03	4584	20	19	14		1.10448e+07	7635513	1.5997e+07	2.79761e+06	727121	5.99731e+06	7677796	371820	3.46803e+06	2.01543e+06	267857	1.0371e+06	21123578	5.83994e+06	2.45647e+07	8.38497e+06		1.06259e+07	13942767	9.38361e+06	15821.7	2.62745e+06	1.72261e+06		3.06871e+07	2.32192e+06	2.71991e+06	258326	401684	191701	1.00339e+06	3.02552e+07	2.41973e+06			2.54447e+06		47158.4
ELHHLQEQNVSNAFLDK	1xHexNAc(5)Hex(6)Fuc(2)NeuAc(2) [N9]	56	A5PL27	A5PL27	4884.02	17	20	20		4.26165e+07	82250117	5.75877e+07	3.47201e+07	80883416	6.26985e+07	6.73537e+07	6.17975e+06	1.33303e+07	3.10442e+07	2.05204e+07	3.62515e+07	8.26888e+07	1.48556e+08	5.42179e+07	153811537	1.42549e+07	1.19317e+08	1.85131e+08	1.14866e+08	5.61685e+07	2.62968e+07	4.25028e+07	8.55963e+06	9.67787e+06	1.42133e+07	5.24111e+07	1.08335e+07	1.57863e+07	1.40644e+07	2.35916e+07	2.76485e+07	1.02653e+07	1.06501e+06	1.56824e+07	30241810	1.23012e+07	6.9019e+06	4.60557e+06	8.40596e+06
YTGNASALFILPDQDK	1xHexNAc(5)Hex(6)Fuc(1)NeuAc(3) [N4]	32	P01011	P01011	4759.94	16	20	14		9.55852e+06	7.49285e+06	1.16048e+07	2.5758e+06	28635132	6.57439e+06	18760618	103189	1.88424e+06	1.62926e+06	784402	349714	3314571	1.31047e+07	10814195	1.23703e+07	943557	6.02537e+06	460588	846161		79523.6	444187		2.45542e+06	3.36787e+06	615405	431218	86010.9	18733.6	135832	490540	2.89e+06	85471.3		4.13149e+06		60580.7
YPHKPEINSTTHPGADLQENFCR	1xCarbamidomethyl [C22]; 1xHexNAc(4)Hex(5)NeuAc(2) [N8]	110	P00734	P00734	4916.04	23	20	19		1.17041e+08	77394472	3.16558e+08	7508179	443073056	1.14004e+08	3.65222e+08	2092249	130685924	49862343	3.0311e+06	67744501	9.69319e+07	2.10387e+08	1.11999e+08	2.43126e+08	1.9682e+06	5.83994e+07	1.69246e+08	1.59113e+08	30438678	6.53588e+07	2.55701e+07	374269	5.25599e+07	19483422	52345793	1.9612e+06	3.52764e+06	13348664	31413918	2.47389e+07	2.2737e+07		995313	3.58979e+07	3.54307e+06	2697315	5.14328e+06	5.05619e+06
FVEGSHNSTVSLTTK	1xHexNAc(4)Hex(5)NeuAc(2) [N7]	123	P04114	P04114	3811.58	15	20	20		21941359	59098906	75976892	28085397	89930996	22178932	3.67665e+07	1.28507e+07	21230291	18259169	8669223	1.65938e+07	53769546	35803549	43505927	55220456	8.29899e+06	36867601	20025909	1.96951e+07	2.0129e+07	1.31437e+07	28319923	1.08233e+07	1.03911e+07	24919333	24580651	5.97024e+06	15681971	12192447	10240566	1.54609e+07	6.08508e+06	3.23348e+06	12850915	1.85988e+07	6.96523e+06	10973701	3.67682e+06	6.61907e+06
FVEGSHNSTVSLTTK	1xHexNAc(4)Hex(5)Fuc(1)NeuAc(1) [N7]	60	P04114	P04114	3666.54	15	17	17			24041551	2.01236e+07	4.14082e+06	9444741	2.42597e+06	3863612	1.28298e+07	4653929	6.48011e+06	6.19063e+06	12064622	62889350	53564284	33817270	34000197	5.09424e+06	39516120			9830993	1.75098e+06	1.71551e+07	1.14121e+07	1.49981e+06	1.19829e+07		1.78692e+06	1.56667e+07		1.47164e+06	5.084e+06	780916		1.54687e+07	9.93097e+06	8.77325e+06	5270021	866681	2.1276e+06
NNATVHEQVGGPSLTSDLQAQSK	1xHexNAc(4)Hex(5)Fuc(3)NeuAc(1) [N2]	28	P04004	P04004	4733.02	23	20	20		2.62114e+07	1.49995e+07	4.66767e+07	1.09532e+06	2.76422e+07	2.11208e+07	4.83179e+07	2.78685e+06	7.04555e+06	1.10349e+07	1.77383e+06	9.67277e+06	6.68823e+06	1.38983e+07	3.47908e+07	30904804	2.17117e+06	1.53298e+07	1.97845e+07	1.5861e+07	3.17767e+06	1.49604e+07	4.66658e+06	837791	1.61183e+07	1.27417e+07	1.51521e+07	1.33983e+06	4.0559e+06	1.07328e+07	1.09372e+07	1.43894e+07	5.70111e+06	1.56403e+06	2.08314e+06	4.70172e+06	1975158	2.69932e+06	1.7481e+06	1.62242e+06
YTGNASALFILPDQDK	1xHexNAc(5)Hex(6)Fuc(3)NeuAc(2) [N4]	15	P01011	P01011	4760.96	16	20	14		9.55852e+06	7.49285e+06	1.16048e+07	2.5758e+06	28635132	6.57439e+06	18760618	103189	1.88424e+06	1.62926e+06	784402	349714	3314571	1.31047e+07	10814195	1.23703e+07	943557	6.02537e+06	460588	846161		79523.6	444187		2.45542e+06	3.36787e+06	615405	431218	86010.9	18733.6	135832	490540	2.89e+06	85471.3		4.13149e+06		60580.7
IPCSQPPQIEHGTINSSR	1xCarbamidomethyl [C3]; 1xHexNAc(4)Hex(5)NeuAc(2) [N15]	335	P08603	P08603	4225.76	18	20	20		211251021	1.61865e+08	376192043	9.38485e+07	4.41091e+08	117785980	2.03987e+08	2.36993e+07	150287873	1.08431e+08	4.99956e+07	65623113	1.81414e+08	1.40488e+08	186050111	302784944	2.03235e+07	231636538	2.57352e+08	242893066	7.13392e+07	7.01245e+07	6.18596e+07	3.38208e+07	7.75051e+07	6.86672e+07	107391010	2.33448e+07	4.61909e+07	9.13094e+07	7.30153e+07	8.51416e+07	4.99386e+07	1.9861e+07	3.82022e+07	8.0608e+07	44838849	2.67584e+07	2.74058e+07	3.40363e+07
VCQDCPLLAPLNDTR	2xCarbamidomethyl [C2; C5]; 1xHexNAc(4)Hex(5)NeuAc(1) [N12]	221	P02765	P02765	3685.52	15	20	20		5.56396e+06	3.42269e+07	6.40795e+07	1.82812e+07	91339745	1.72536e+07	1.01936e+08	8948105	3.87374e+07	1.61787e+07	6.27158e+06	5.87097e+07	6.09763e+07	8.31462e+07	4.68395e+07	1.14401e+08	5087666	5.7032e+07	6.31279e+07	5.96073e+07	2.48064e+07	1.57647e+07	2.21113e+07	1.21058e+07	2.00074e+07	1.85521e+07	3.01462e+07	1.12375e+07	8.1434e+06	1.38532e+07	1.48073e+07	3.16578e+07	1.16117e+07	5.54802e+06	1.64189e+07	4.66674e+07	1.10466e+07	1.00272e+07	6420081	6.65327e+06
AGLQAFFQVQECNK	1xCarbamidomethyl [C12]; 1xHexNAc(4)Hex(5)NeuAc(2) [N13]	91	A5PL27	A5PL27	3844.56	14	20	17		22623815	22441883	43995054	3.61856e+06	9.18417e+07	2.90973e+07	6.69495e+07	190396	7314044	1.33178e+06	852480	3.28015e+06	28301240	35334885	25001229	37911869	156138	40080106	18970972	1.11945e+07	133400	3.21222e+06	2.01451e+06		7184748	459181	19541389	277370	288421	780452	305311	4.67229e+06	2.09414e+06		119232	4009425	33666.1		71822.6	52241.9
LDAPTNLQFVNETDSTVLVR	1xHexNAc(4)Hex(5)Fuc(2)NeuAc(1) [N11]	14	A0A384MR03	A0A384MR03	4437.94	20	20	18		45466248	53135320	83549248	11192130	37037640	18422502	48453680	1.0745e+06	5.54043e+06	17112212	618599	11009799	165772304	106783344	86243792	82495192	284956	74735208	104244192	59490512	585522	11019245	8442872		135640976	7930972	26370696	1.32233e+06	1.49601e+06	1.62166e+06	5.02266e+06	113166920	22054924	127389	241292	35270000	41400	485320		48496.6
HCDGNVSSCGDHPSEGCFCPPDK	4xCarbamidomethyl [C2; C9; C17; C19]; 1xHexNAc(4)Hex(5)Fuc(1) [N5]	7	P04275	P04275	4387.61	23	14	15			1710463	1.48063e+06	516290			511962			1.14132e+06	178064	606552	3.50866e+06	1.84391e+06	1.23128e+06		160007	680018	1.1612e+06	1.46501e+06	574740		569870		2.65291e+06	801271		313632	101408		1.16301e+06	5510816	351335		113775	285981	170379	71511.5	154108	119376
ADGTVNQIEGEATPVNLTEPAK	1xHexNAc(4)Hex(5)Fuc(1) [N16]	42	P05090	P05090	4022.76	22	20	20		978500	1.12667e+07	12008090	5.68701e+06	1.05082e+07	5.05949e+06	9.45049e+06	2.98691e+06	520774	8.20424e+06	924168	2.8376e+06	5124762	13849109	12706470	11733252	568103	11858842	10356950	9219742	2.26837e+06	1.99929e+06	3.12677e+06	678278	683328	5690705	4.55455e+06	1.57193e+06	5.18437e+06	2.54868e+06	3.25558e+06	1.775e+06	1.19937e+06	259053	2.16158e+06	3222694	1.13408e+06	1.5348e+06	1.6063e+06	1.15624e+06
YPHKPEINSTTHPGADLQENFCR	1xCarbamidomethyl [C22]; 1xHexNAc(4)Hex(5)NeuAc(1) [N8]	46	P00734	P00734	4624.94	23	18	16		8.54859e+06	6066337	25071693	204227	39580267	9.13601e+06	32546649		1.2415e+07	2714291		3.98261e+06	1.04244e+07	1.26194e+07	9.31876e+06	19336387	121855	3.86699e+06	1.58425e+07	14123706	2.22211e+06	6.71774e+06	2.30058e+06		6.24181e+06	1.37829e+06	4.99581e+06	163435	164109	1.40644e+06	2.84014e+06	3.48295e+06	2.75204e+06			2.65212e+06	452582		365901	372978
YPHKPEINSTTHPGADLQENFCR	1xCarbamidomethyl [C22]; 1xHexNAc(4)Hex(5)Fuc(1)NeuAc(1) [N8]	9	P00734	P00734	4771	23	15	14			1.5456e+06	4.0826e+06		7.66278e+06	1.11578e+06	3.85741e+06		1.89949e+06	1.18189e+06		547268	6.24591e+06	3.55464e+06	5.51724e+06	8.49918e+06		1765071	911259	718641	1.25734e+06	1.62652e+06	404016		750716	748186				170724	484333	708844	238750	55451.3		645985		134938	95191.9	155335
SHEIWTHSCPQSPGNGTDASH	1xCarbamidomethyl [C9]; 1xHexNAc(4)Hex(5)NeuAc(2) [N15]	17	I3L145	I3L145	4509.74	21	19	20		957779	2585329	6.94809e+06	1.06215e+06	2.08262e+07	4.41281e+06	1.83764e+07	274718	1283747	3.5654e+06		1.35356e+06	5.19114e+06	4.13123e+06	3.01745e+06	9.72961e+06	222308	4.06185e+06	3658570	5.25247e+06	1.14796e+06	618614	915628	188970	588470	711868	1.26176e+06	327922	329280	496653	730557	509103	326952	176568	174066	883302	349284	398863	279340	325357
FNSSYLQGTNQITGR	1xHexNAc(4)Hex(5)NeuAc(1) [N2]	125	P04114	P04114	3599.5	15	20	20		5.44202e+07	43394719	76468542	2.84328e+07	139466928	97685890	52075548	2.95472e+07	20396511	42748264	3.55958e+06	24738218	3.33352e+07	5.78175e+07	84317538	9.87888e+07	1.12255e+07	6.98347e+07	90541549	4.7507e+07	3.2661e+07	2.08618e+07	3.06066e+07	1.42592e+07	1.4851e+07	5.85882e+07	4.84628e+07	2.12026e+07	26281219	24081579	22312991	30274451	1.99164e+07	5.73021e+06	25853483	30887807	11348153	1.87009e+07	9.03569e+06	1.55365e+07
IYSGILNLSDITK	1xHexNAc(4)Hex(5)NeuAc(2) [N7]	48	P03952	P03952	3641.57	13	20	14		8.1989e+06	5.17136e+06	1.19574e+07	1.66951e+06	5.1823e+07	7.73754e+06	2.44231e+07	512413	3.65292e+06	677764	279972	2.38461e+06	1.18968e+07	14848982	8171017	18449765	252993	1.69192e+07	1.80345e+07	1.01775e+07		2.29107e+06	3.14987e+06		5.83387e+06	857540	8.73086e+06	459666	351111	469984	547106	1.36062e+06	631966		61100.5	4944809		156276
ADGTVNQIEGEATPVNLTEPAK	1xHexNAc(4)Hex(5) [N16]	19	P05090	P05090	3876.7	22	17	15			8128667	7507974	4.96549e+06	5915624	4.12986e+06		1.86678e+06		5.65119e+06	1.2846e+06	2.39861e+06	1.68441e+06	6.45197e+06	7.60127e+06	5.54606e+06	177077	5.90766e+06	5.78169e+06	3.83324e+06	1.2876e+06	422410	1.41774e+06			4.29285e+06	2.50588e+06	628165	2.34333e+06		1.53468e+06	1.13823e+06			806368	1.39677e+06	449708	906588	1.40849e+06	536937
SWPAVGNCSSALR	1xCarbamidomethyl [C8]; 1xHexNAc(4)Hex(5)Fuc(1)NeuAc(2) [N7]	124	P02790	P02790	3755.5	13	20	20		4.64331e+07	1.41308e+07	123153510	16855003	7.81786e+07	7247275	102744185	2.55179e+06	7.59727e+07	12317467	3207825	2.5646e+06	14068352	28499202	9.13757e+07	6.77668e+07	5.22104e+06	55222976	6.52117e+07	5.37804e+07	4.1761e+06	5.12926e+06	8.71942e+06	3.15025e+06	2.75705e+07	7.64006e+06	39190304	3.03246e+06	3.3466e+06	1.10347e+07	3.27351e+07	1.78328e+06	11586881	7726595	3.31709e+06	9.38379e+06	320004	4.56137e+06	4.87786e+06	1.62533e+06
CGLVPVLAENYNK	1xCarbamidomethyl [C1]; 1xHexNAc(4)Hex(5)NeuAc(2) [N12]	64	P02787	P02787	3681.52	13	20	20		1.35329e+06	8.56061e+06	1.01754e+07	2.31202e+06	1.62106e+07	5.15051e+06	9.31218e+06	707123	6.05463e+06	5512059	2.26598e+06	4.95651e+06	6.72326e+06	1.6453e+07	3.49404e+06	1.45712e+07	1.75639e+06	6.80152e+06	4.50648e+06	6.35025e+06	1.94965e+06	2.36416e+06	2.71719e+06	1.07849e+06	2.12268e+06	1.55695e+06	4.75895e+06	473503	933416	1.30531e+06	1.80144e+06	3.15275e+06	668148	894569	867029	3.62653e+06	521689	908090	637573	958927
SWPAVGNCSSALR	1xCarbamidomethyl [C8]; 1xHexNAc(4)Hex(5)NeuAc(2) [N7]	193	P02790	P02790	3609.44	13	20	20		182261001	72323964	625331504	70447469	637814556	1.98265e+07	558592116	1.60181e+07	314940138	7.5861e+07	18737895	1.1036e+07	1.03841e+08	244349674	2.14528e+08	390280994	36404845	382435711	351065364	259490219	4.00845e+07	2.05301e+07	6.76951e+07	4.36344e+07	1.1692e+08	3.55897e+07	278069212	2.39201e+07	11238919	9.38334e+07	1.5706e+08	6.67502e+06	6.27322e+07	40140718	17602021	109624954	4.32707e+06	1.7776e+07	2.01213e+07	2.35987e+07
VCQDCPLLAPLNDTR	2xCarbamidomethyl [C2; C5]; 1xHexNAc(4)Hex(5)NeuAc(2) [N12]	369	P02765	P02765	3976.62	15	20	20		1.15718e+08	3.20706e+08	4.68797e+08	1.60327e+08	6.14833e+08	1.70686e+08	5.7205e+08	8.67869e+07	1.87056e+08	2.02411e+08	6.17545e+07	3.76824e+08	5.38939e+08	4.7407e+08	4.09577e+08	7.14189e+08	2.71522e+07	465489541	4.27658e+08	2.22479e+08	1.73989e+08	1.13649e+08	1.53946e+08	5.35133e+07	1.67096e+08	1.58655e+08	1.61523e+08	6.87472e+07	6.35523e+07	7.46211e+07	8.78677e+07	1.39121e+08	7.95985e+07	3.67715e+07	6.61422e+07	3.07e+08	3.24799e+07	9.15833e+07	1.80183e+07	3.05991e+07
FNSSYLQGTNQITGR	1xHexNAc(4)Hex(5)Fuc(1)NeuAc(1) [N2]	36	P04114	P04114	3745.56	15	14	14			4.22139e+06	2.86925e+06		2888052	1.38639e+06		4.4645e+06		2.38652e+06	1.78433e+06	1.35428e+06	13906186	1.38758e+07	1.52611e+07	1.42273e+07	2.06581e+06	1.60404e+07			5.52376e+06	347882	6740763	6.87023e+06		5.17068e+06		1.15611e+06	6886800			2.12194e+06			10824612	4.31756e+06	2.75155e+06	2.37812e+06	417676	880416
FNSSYLQGTNQITGR	1xHexNAc(4)Hex(5)NeuAc(2) [N2]	93	P04114	P04114	3890.6	15	20	20		17504176	1.84057e+07	1.50785e+07	1.09146e+07	4.4064e+07	18948529	1.38329e+07	7.69538e+06	4.64322e+06	8.97705e+06	1.41172e+06	9.82327e+06	29058556	2.60224e+07	31779972	3.31311e+07	5.48918e+06	2.00292e+07	1.32601e+07	1.32213e+07	11233054	4.89403e+06	15203076	5.32838e+06	5.40996e+06	1.67397e+07	1.22239e+07	4.97879e+06	6.27325e+06	2.69098e+06	4.26872e+06	8.59243e+06	6.29725e+06	694691	5.77464e+06	12812658	866463	6.69502e+06	761541	3581981
EHETCLAPELYNGNYSTTQK	1xCarbamidomethyl [C5]; 1xHexNAc(4)Hex(5)NeuAc(2) [N14]	28	P05160	P05160	4559.83	20	18	19			2.60992e+06	4.7346e+06	1.84081e+06	9207624		4.67681e+06	574042	1.82632e+06	3008444	543085	2.2651e+06	6960991	5069317	4.83868e+06	3.27059e+06	753121	7.02784e+06	6.50198e+06	5.58872e+06	2.24501e+06	1.29389e+06	3.87171e+06	1.07661e+06	3.58485e+06	953836	1.98935e+06	1.18769e+06	557562	1649547	1.84728e+06	8.6951e+06	594066	346691	439120	2.43091e+06	386161	623752		279364
LQNNENNISCVER	1xCarbamidomethyl [C10]; 1xHexNAc(4)Hex(5)NeuAc(2) [N7]	63	Q03591	Q03591	3794.51	13	19	20		2.58518e+07	21010789		7.69707e+06	26181036	23535879	12179133	1.53639e+06	1.45771e+07	13645635	4.43938e+06	7.60628e+06	15743879	1.49745e+07	18014724	34734638	4.74053e+06	29293518	33437172	32003852	7477229	4.74166e+06	5.50107e+06	6.10768e+06	6.81022e+06	7.54244e+06	1.57799e+07	4.6794e+06	3.76875e+06	1.36447e+07	1.28697e+07	1.12422e+07	7.23392e+06	3.31128e+06	1.98266e+06	9.78413e+06	7.39062e+06	4.42596e+06	7.68933e+06	3991396
IDSTGNVTNELR	1xHexNAc(2)Hex(7) [N6]	78	O75882	O75882	2859.19	12	20	20		4.11966e+06	5.46161e+06	8.68274e+06	1.73833e+06	12595327	3.73134e+06	5.85795e+06	2.01393e+06	6.29729e+06	4.70281e+06	404824	3.48035e+06	7.10827e+06	4.04391e+06	2.61944e+06	8.5884e+06	1.33725e+06	7.29204e+06	6.67143e+06	6.47194e+06	3.17354e+06	2.7039e+06	1.99735e+06	1.48359e+06	1.02964e+06	2.22056e+06	2.72419e+06	1.50554e+06	2.34014e+06	2.30915e+06	2.78079e+06	3.06391e+06	1.19225e+06	792472	1.21944e+06	1.30629e+06	1.64962e+06	933929	913282	1.14821e+06
LHINHNNLTESVGPLPK	1xHexNAc(4)Hex(5)Fuc(1)NeuAc(2) [N7]	59	P51884	P51884	4233.84	17	19	19			1.2201e+07	1.00188e+07	5.12304e+06	8.87609e+06	6.12203e+06	11583171	3.40588e+06	1.34519e+07	1.28748e+07	2.6382e+06	1.21348e+07	18531103	2.35719e+07	3.68676e+07	4.43097e+07	3.59326e+06	2.11428e+07	3.5179e+07	3.18351e+07	5.97442e+06	5.33178e+06	4.8141e+06	411897	4072042	8.23896e+06	4.53924e+06	3.0779e+06	3.34816e+06	2.38542e+06	4379191	4.74001e+06	1.75038e+06		2840554	8.1148e+06	1836634	2.82398e+06	2293734	1.78432e+06
ELHHLQEQNVSNAFLDK	1xHexNAc(5)Hex(6)Fuc(2)NeuAc(1) [N9]	5	A5PL27	A5PL27	4592.93	17	14	15		440590		982565		2.16292e+06	17445644	1.79346e+06		2.70756e+06		3.94425e+06	7.88474e+06		28191904		3.26934e+07	805582	2.20172e+07	42729028	40747264	12410607	6.70674e+06	9420211	1.1645e+06			19128736	2.21517e+06	3.07742e+06		215220		3165239		3.64792e+06	193961	3.58362e+06	2.28512e+06	687335	1.76792e+06
VCQDCPLLAPLNDTR	2xCarbamidomethyl [C2; C5]; 1xHexNAc(4)Hex(5)Fuc(1)NeuAc(2) [N12]	82	P02765	P02765	4122.68	15	20	20		7.37996e+06	1.27463e+07	12979322	7.14281e+06	14852877	1.48663e+07	26544158	3.36583e+06	15117937	5.60066e+06	2.96677e+06	1.06257e+07	17326670	14160561	44473768	35353612	1.17057e+06	14548885	18572260	5891183	1.76924e+06	6.39755e+06	5.12855e+06	396079	7.0203e+06	8.35468e+06	5.27908e+06	2.5186e+06	1.22477e+06	1.58704e+06	4.0354e+06	7703809	2.71892e+06	1.3051e+06	2.15335e+06	5.55524e+06	646557	2.44623e+06	288890	415754
VCQDCPLLAPLNDTR	2xCarbamidomethyl [C2; C5]; 1xHexNAc(4)Hex(5)Fuc(1)NeuAc(1) [N12]	30	P02765	P02765	3831.58	15	18	20			2.831e+06	1.60713e+06	1.19244e+06	3539584		4.96091e+06	2.06547e+06	3.66294e+06	1.80388e+06	716577	2.44775e+06	7.51057e+06	5.75931e+06	9.30747e+06	7.73829e+06	292561	6.26241e+06	1.02572e+06	2.04664e+06	2.27111e+06	607195	1.41561e+06	1.01533e+06	531319	2.28871e+06	947924	408728	1.22209e+06	365025	834229	2.4969e+06	563691	123397	2.65051e+06	2.16531e+06	632493	1.07075e+06	604967	385221
YNSQNQSNNQFVLYR	1xHexNAc(4)Hex(5)NeuAc(2) [N5]	34	B4E1C2	B4E1C2	4079.65	15	19	19		4.1094e+06	6.56323e+06	7.8678e+06	2.00717e+06	1.84802e+07	8.3705e+06	1.25771e+07		5.01787e+06	2.96046e+06	1.28997e+06	1.82879e+06	4.36557e+06	9.39518e+06	6.24932e+06	1.61788e+07	1.23632e+06	1.15075e+07	12204797	1.04092e+07	2.03313e+06	2.17796e+06	3.62728e+06	2.23172e+06	3.65716e+06	1.53318e+06	6592616	1.06425e+06	998799	1.54475e+06	1.77026e+06	2.43095e+06	2.36157e+06	1.2282e+06	422757	3.94305e+06	313730	1.38824e+06		1.03835e+06
ALPQPQNVTSLLGCTH	1xCarbamidomethyl [C14]; 1xHexNAc(3)Hex(4)NeuAc(1) [N7]	47	P02790	P02790	3284.42	16	20	17		2.22233e+06	696964	4.38407e+06	536132	1.72996e+06	622928	4.89066e+06	58932.9	3.53461e+06	953107	143251	162078	3.6518e+06	2.28685e+06	2.49126e+06	2.48172e+06	116443	5.26469e+06	2.10313e+06	1.97477e+06		2.06404e+06	784310		1.44445e+06	209831	1.94335e+06	58391.6	95107.7	906006	1.38708e+06	2.9917e+06	1.04081e+06	45269	47241.4	1114047		142915	56460.2	56506.6
PAPNNGTHGSLNHLLR	1xHexNAc(2)Hex(9) [N5]	13	E7EUF1	E7EUF1	3562.52	16	20	20		2.96661e+06	6042352	5.29569e+06	4.88043e+06	2.85501e+06	915873	2.36436e+06	408210	1.15912e+06	2.70045e+06	1.809e+06	3.35636e+06	8.79168e+06	8.08761e+06	6.32847e+06	7.32056e+06	1.81642e+06	5264867	4.58501e+06	5.55793e+06	3.10458e+06	910515	1.43815e+06	801816	1.00682e+06	1.11201e+06	990677	1.20962e+06	1.22431e+06	1.51565e+06	994077	961516	613720	1.09131e+06	982011	1.05087e+06	1563432	857303	1.27316e+06	874003
EHEGAIYPDNTTDFQR	1xHexNAc(5)Hex(6)Fuc(1)NeuAc(2) [N10]	81	A5PL27	A5PL27	4608.8	16	20	20		7.76413e+06	14139856	9436716	6107212	25669245	11973128	1.3198e+07	3.01087e+06	3.43133e+06	6.13161e+06	8.26807e+06	7.21821e+06	12070962	2.52972e+07	1.1803e+07	21226219	1.785e+06	28403828	9.16778e+06	8128954	1.158e+07	3.65741e+06	7328934	4292956	3.67255e+06	4851053	4.00057e+06	2.90653e+06	6.63628e+06	1.56313e+06	5.77098e+06	4.26741e+06	1.96546e+06	1.22334e+06	5.94895e+06	5.75754e+06	3.0398e+06	3.19288e+06	1.70434e+06	2.26036e+06
ELHHLQEQNVSNAFLDK	1xHexNAc(5)Hex(6)Fuc(3)NeuAc(1) [N9]	29	A5PL27	A5PL27	4738.99	17	20	19		1.15994e+06	2.38501e+07	1.3278e+06	9.69739e+06	5.17674e+07	8123658	1.00519e+07	2.92559e+06	6.62694e+06	11867737	12026163	1.46773e+07	2.51552e+07	6.86677e+07	23573689	5.65459e+07	6.02409e+06	5.63061e+07	13288076	1.49258e+07	2.24876e+07	261483	1.57056e+07	2.59715e+06	235016	7.04527e+06	198300	3.99488e+06	9.97174e+06		1.1718e+07	1.1502e+07	3546022	796742	5.55595e+06	1.49636e+07	6.08266e+06	5.67462e+06	3.95821e+06	4.36355e+06
EHEGAIYPDNTTDFQR	1xHexNAc(4)Hex(5)Fuc(3)NeuAc(1) [N10]	72	A5PL27	A5PL27	4244.69	16	20	20		1.88933e+08	1.53491e+08	1.50453e+08	9.21716e+07	1.81969e+08	2.00168e+08	213201861	1.43694e+07	1.0812e+08	6.05728e+07	9.34642e+07	9.88029e+07	4.45305e+07	1.47621e+08	2.92468e+08	2.02474e+08	3.60148e+07	1.55244e+08	1.73251e+08	1.66918e+08	6.71201e+07	6.61791e+07	3.62814e+07	1.22525e+07	7.60881e+07	5.36828e+07	9.16534e+07	2.59339e+07	5.71397e+07	3.45706e+07	7.67813e+07	7.52818e+07	3.28338e+07	2.67742e+07	3.57785e+07	2.57327e+07	2.26571e+07	2.51989e+07	1.90917e+07	2.66259e+07
SWPAVGNCSSALR	1xCarbamidomethyl [C8]; 1xHexNAc(5)Hex(5)NeuAc(2) [N7]	11	P02790	P02790	3812.52	13	18	18		4472202	750368	11392803	961227	6.68575e+06		9422987	231465	6.56335e+06	1.18521e+06	149399		475985	615292	4.92235e+06	2.80755e+06	203132	4.47378e+06	13227999	13824256	272584	402050	659934	203414	2229399	922504	5.11654e+06	387971	173439	985030	8.23054e+06		450642	477047	138358	750409		236934	753580	121663
EHEGAIYPDNTTDFQR	1xHexNAc(5)Hex(6)NeuAc(3) [N10]	105	A5PL27	A5PL27	4753.84	16	20	20		2.23717e+07	3.96776e+07	3.24891e+07	1.59275e+07	6.56033e+07	2.7568e+07	3.3589e+07	4.28271e+06	1.04909e+07	1.47855e+07	1.28704e+07	7.74972e+06	3.28532e+07	6.9453e+07	2.42736e+07	61749232	6.60186e+06	5.94124e+07	7.82841e+07	6.90216e+07	1.98962e+07	6.42861e+06	1.58127e+07	7.90853e+06	9.7525e+06	4.47985e+06	1.85077e+07	5.81876e+06	8.59979e+06	2.65556e+06	5.11726e+06	7.80122e+06	4211239	3.54626e+06	8.85967e+06	1.26464e+07	1.25457e+06	5.97334e+06	706103	2.27055e+06
EHEGAIYPDNTTDFQR	1xHexNAc(5)Hex(6)Fuc(1)NeuAc(3) [N10]	126	A5PL27	A5PL27	4899.9	16	20	20		2.82418e+07	4.95654e+07	3.95579e+07	3.10186e+07	92398316	35843545	4.99871e+07	9.16297e+06	1.94839e+07	2.1553e+07	8.64744e+06	1.38587e+07	3.10732e+07	77652343	5.5314e+07	6.99688e+07	1.11513e+07	8.0689e+07	3.56524e+07	1.60158e+07	2.12191e+07	7.20946e+06	1.73557e+07	9.66857e+06	10865425	6.7645e+06	1.04365e+07	1.18122e+07	1.37274e+07	2.75069e+06	8.95617e+06	1.07457e+07	6.64987e+06	1.11192e+06	5.5476e+06	2.29691e+07	2.42841e+06	1.16698e+07	781241	4.30863e+06
LHINHNNLTESVGPLPK	1xHexNAc(5)Hex(6)Fuc(3) [N7]	53	P51884	P51884	4308.9	17	19	18		754949	1.16645e+07	6.40095e+06	3.94017e+06	1.08412e+07	4.56656e+06	1.37111e+07		7.96927e+06	1.54725e+07	3.25259e+06	6332225	1.48415e+07	16324521	14223449	1.88413e+07	3.40695e+06	12669827	2.64101e+07	2.29056e+07	3.48197e+06	1338080	5.32203e+06		2848031	4.64376e+06	2.01868e+06	1.889e+06	2.27998e+06	1.75067e+06	2.31956e+06	3.60463e+06	955931		885331	1.96271e+06	2.15413e+06	1.17408e+06	1.98893e+06	830815
ELHHLQEQNVSNAFLDK	1xHexNAc(4)Hex(5)Fuc(2)NeuAc(2) [N9]	11	A5PL27	A5PL27	4518.89	17	20	20		1.65628e+06	1.23066e+06	1.69533e+06	2.68137e+06	2.08694e+06	3.6225e+06	4.05785e+06	539691	3.53291e+06	1.86215e+06	488287	2.06299e+06	453458	1.54216e+06	10993829	2.11027e+06	1.27502e+06	4375405	838590	528643	701275	869856	601690	348324	1.11354e+06	663316	480133	311122	731351	292900	916374	1.01317e+06	1072180	157268	207330	426612	548810	472259	590844	658015
LHINHNNLTESVGPLPK	1xHexNAc(4)Hex(5)Fuc(3)NeuAc(1) [N7]	12	P51884	P51884	4234.86	17	19	19			3862083	10284490	4.3505e+06	6.79475e+06	4930280	5.47591e+06	2.97633e+06	6.60463e+06	12191884	2.6382e+06	11642649	15464007	21984288	34592844	41333796	3.36438e+06	19440486	31367470	28566656	2.81696e+06	5.36969e+06	4204648	472398	4072042	7.74794e+06	4.53924e+06	3.12333e+06	3483025	2.38542e+06	4.79331e+06	5.11174e+06	1.75038e+06		3.00291e+06	7.79076e+06	1836634	2.86886e+06	2293734	1.78432e+06
EGHFYYNISEVK	1xHexNAc(4)Hex(5)Fuc(1)NeuAc(1) [N7]	27	P55058	P55058	3545.44	12	17	14			2.76813e+06	1.83156e+06		1.39659e+06	1.03278e+06	1.72491e+06	773545		3.05068e+06	256644	1684157	3.8339e+06	6.05215e+06	3.42565e+06	2.24949e+06	2.86607e+06	7.25819e+06	1756511	1.46799e+06	656341	632633	2.42152e+06	319391		2.02578e+06	542282	587150	1.3263e+06		450709	629149			1.27751e+06	526168	469614		343439
GLNVTLSSTGR	1xHexNAc(4)Hex(5)NeuAc(2) [N3]	159	P0C0L4	P0C0L4	3309.37	11	20	20		1.05534e+08	3.79479e+07	4.31379e+07	46641577	3.81055e+08	1.43064e+08	492991659	1.45939e+07	6.88999e+07	8.99824e+07	2.61117e+07	3.75244e+07	6.71907e+07	4.07222e+07	3.09758e+07	2.12465e+08	1.33208e+07	1.07373e+08	1.70679e+08	8.71864e+07	7.86778e+07	44384664	1.20694e+07	3.86995e+07	3.83874e+07	2.11991e+07	2.00088e+08	1.23746e+07	5.3306e+07	84768061	2.86761e+07	3.31017e+07	2.8957e+07	6.75024e+06	1.60824e+07	4.89126e+06	2.06675e+07	3.26945e+07	1.65479e+07	1.8624e+07
EHEGAIYPDNTTDFQR	1xHexNAc(5)Hex(6)Fuc(2)NeuAc(2) [N10]	41	A5PL27	A5PL27	4754.86	16	20	20		2.35916e+07	3.90076e+07	1.46756e+07	1.59884e+07	6.39649e+07	3.01213e+07	3.24959e+07	5.28787e+06	9.25145e+06	4.46281e+06	1.24856e+07	9.3555e+06	3.03221e+07	6.9546e+07	2.4239e+07	6.09039e+07	6.89218e+06	5.03555e+07	7.45731e+07	6.7259e+07	20308969	4.83595e+06	1.67357e+07	8.20893e+06	1.02967e+07	5.25815e+06	1.89968e+07	6.26916e+06	7.49035e+06	2.27597e+06	5.89431e+06	4.32967e+06	4211239	3.2532e+06	8.68632e+06	1.30548e+07	2.62748e+06	5.14779e+06	850155	2.09729e+06
EHEGAIYPDNTTDFQR	1xHexNAc(5)Hex(6)NeuAc(2) [N10]	46	A5PL27	A5PL27	4462.75	16	20	20		1.94079e+06	4.87465e+06	6.7637e+06	781000	6.72231e+06	6869031	10084885	530156	769176	1.8829e+06	2.1364e+06	2.80388e+06	2.94811e+06	1.26114e+07	1.47044e+06	1.245e+07	1116125	9.39487e+06	2.12171e+07	2.0964e+07	6.91903e+06	2.13164e+06	3.40226e+06	1.6201e+06	2.72193e+06	886544	7.7697e+06	1.62323e+06	1.98479e+06	1.98463e+06	1.62224e+06	3.19904e+06	497387	930700	2.4953e+06	3.63961e+06	1.28642e+06	588562	569286	869770
IPCSQPPQIEHGTINSSR	1xCarbamidomethyl [C3]; 1xHexNAc(4)Hex(5)Fuc(1)NeuAc(2) [N15]	99	P08603	P08603	4371.82	18	20	20		9.12149e+06	1.16722e+07	22918277	1.15716e+07	1.51568e+07	1.17572e+07	1.10204e+07	5.341e+06	1.62248e+07	1.10093e+07	9.33482e+06	8.33415e+06	2.9307e+07	1.60993e+07	28579212	3.73671e+07	3.04435e+06	1.93431e+07	2.19397e+07	2.06723e+07	7673113	6.59605e+06	5.67645e+06	3927160	9.29986e+06	8.76502e+06	4.4494e+06	4.14976e+06	7.71415e+06	6.28398e+06	5.56907e+06	1.11228e+07	3.97962e+06	1.08759e+06	8.95129e+06	5.08556e+06	4.64984e+06	4.72597e+06	3.65569e+06	3.03118e+06
DIVEYYNDSNGSHVLQGR	1xHexNAc(4)Hex(5)NeuAc(2) [N]	104	A0A140VK00	A0A140VK00	4270.73	18	20	20		1.13301e+07	4.49552e+07	8.19714e+07	2.31169e+07	7.79743e+07	4.76901e+07	5.06483e+07	3.10102e+06	3.22608e+07	2.8576e+07	1.20075e+07	2.68838e+07	2.00737e+07	54413306	40018401	6.90595e+07	1.41402e+07	6.87755e+07	7.95288e+07	6.34709e+07	6.20756e+06	5.98905e+06	1.07233e+07	4.28889e+06	9.47064e+06	1.93902e+07	5.50467e+07	6.77407e+06	7.15273e+06	9.64881e+06	1.36302e+07	2.04521e+07	1.27599e+07	4.26773e+06	2.05834e+06	2.37561e+07	1.24767e+06	7.59662e+06	1.59691e+06	4.80795e+06
ELHHLQEQNVSNAFLDK	1xHexNAc(5)Hex(6)Fuc(4)NeuAc(1) [N9]	40	A5PL27	A5PL27	4885.04	17	20	20		4657878	7888868	3.95357e+06	2.40657e+06	6194436	7.9585e+06	6.06673e+06	927871	2.1373e+06	2.72446e+06	3.30201e+06	3.22593e+06	1.32545e+07	1.0999e+07	1.62178e+07	11096746	1.26896e+06	8344581	2.47621e+06	3.28637e+06	7.62201e+06	2374786	2.6219e+06	857068	2.45582e+06	2.94104e+06	1.35306e+06	940562	3.9308e+06	563943	3.54084e+06	4378082	982591	116199	2.2593e+06	1.55104e+06	1689391	1.30124e+06	1.27223e+06	838169
VIDFNCTTSSVSSALANTK	1xCarbamidomethyl [C6]; 1xHexNAc(3)Hex(5)NeuAc(1) [N5]	15	B2R8I2	B2R8I2	3725.57	19	19	16		2.04524e+06	1.05425e+06	3.22637e+06	648779	2.11015e+06	681104	2.53305e+06	217791	2.2307e+06	986779	947940	2.07513e+06		2.11815e+06	1.09133e+06	3.12723e+06	118353	2.7432e+06	1.50942e+06	887660	195117	1.42036e+06	562615		1.19243e+06	1.12293e+06	1.02753e+06		1.02287e+06	859769	1.50353e+06	1.48195e+06	1.97303e+06		166651	468551	31164.7		40476.2	29038
IPCSQPPQIEHGTINSSR	1xCarbamidomethyl [C3]; 1xHexNAc(4)Hex(5)Fuc(1)NeuAc(1) [N15]	95	P08603	P08603	4080.72	18	20	20		6.30447e+06	1.79408e+07	25161012	9.61408e+06	24810818	1.11363e+07	1.86021e+07	4.50883e+06	1.14515e+07	1.56372e+07	1.50563e+07	7.27912e+06	2.44111e+07	1.95552e+07	20115639	31263471	3.63286e+06	2.40858e+07	24809101	21966645	8.70673e+06	5.92153e+06	6.46965e+06	4.93189e+06	5.12811e+06	1.08249e+07	5.56682e+06	4.5054e+06	7.23219e+06	5.44259e+06	7.05239e+06	7.03112e+06	2.90892e+06	1.32014e+06	6.10704e+06	4499274	4.84383e+06	3.50547e+06	4.91643e+06	2.71886e+06
EHEGAIYPDNTTDFQR	1xHexNAc(5)Hex(6)Fuc(4)NeuAc(1) [N10]	25	A5PL27	A5PL27	4755.88	16	20	20		4.485e+06	5.5112e+06	3.31248e+06	2.97054e+06	4.95541e+06	5.97866e+06	2.03846e+06	1.59028e+06	1.08589e+06	2.52569e+06	3.65845e+06	6.26799e+06	7576054	9866997	7496638	6.91946e+06	1.60091e+06	7.85685e+06	1.86375e+06	2.1098e+06	3.1258e+06	1.47208e+06	1.70928e+06	1.62727e+06	2.21347e+06	2.08607e+06	1.40577e+06	1.01993e+06	2.74088e+06	210176	3.83882e+06	2.55988e+06	611707	499959	4.92331e+06	1.90533e+06	1.73275e+06	1.39045e+06	850155	581472
DIVEYYNDSNGSHVLQGR	1xHexNAc(4)Hex(5)Fuc(1)NeuAc(2) [N]	51	A0A140VK00	A0A140VK00	4416.79	18	20	20		8.47843e+06	2.00871e+07	2.88935e+07	1.08617e+07	1.77469e+07	3.66525e+07	2.65662e+07	1.89536e+06	1.12097e+07	1.12677e+07	6.04123e+06	1.32633e+07	4.29573e+06	1.13462e+07	4.10095e+07	2.83311e+07	3.90992e+06	2.37483e+07	3.32417e+07	28391656	3.46605e+06	4.60792e+06	3.30571e+06	764000	7.0775e+06	1.13614e+07	2.23657e+07	2.98184e+06	6.04907e+06	3901352	7.58867e+06	1.74091e+07	6.71611e+06	1.80321e+06	1.17195e+06	5.72089e+06	680013	3.55504e+06	881653	1.65141e+06
IPCSQPPQIEHGTINSSR	1xCarbamidomethyl [C3]; 1xHexNAc(4)Hex(5)Fuc(2)NeuAc(1) [N15]	28	P08603	P08603	4226.78	18	20	20		2.05434e+08	1.56492e+08	3.65215e+08	9.14654e+07	448969211	119195295	2.05487e+08	2.36476e+07	140481546	1.06246e+08	4.71308e+07	54525814	1.6635e+08	1.38358e+08	175420956	2.81339e+08	1.97727e+07	2.16757e+08	2.42576e+08	2.29478e+08	7.28828e+07	7.0523e+07	6.23729e+07	3.42424e+07	7.74621e+07	6.81578e+07	1.0864e+08	2.30192e+07	4.47541e+07	9.0132e+07	7.05001e+07	86411494	4.70844e+07	1.89517e+07	3.6765e+07	7.62763e+07	4.24813e+07	2.72078e+07	2.77738e+07	3.35709e+07
EHEGAIYPDNTTDFQR	1xHexNAc(4)Hex(5)Fuc(2)NeuAc(1) [N10]	36	A5PL27	A5PL27	4098.63	16	20	20		1.1978e+08	2.28961e+08	3.05744e+08	1.40101e+08	6.49516e+08	1.27264e+08	3.34117e+08	2.02354e+07	1.26067e+08	8.76746e+07	1.32765e+08	1.60144e+08	1.49565e+08	3.56761e+08	1.81464e+08	3.75651e+08	5.35697e+07	3.64375e+08	2.62239e+08	2.50552e+08	1.77647e+08	6.89088e+07	8.1086e+07	4.02341e+07	5.76968e+07	4.11932e+07	1.36156e+08	4.37952e+07	5.57585e+07	5.15956e+07	9.14395e+07	7.00127e+07	4.05323e+07	2.37533e+07	4.83442e+07	1.07032e+08	3.95798e+07	4.03972e+07	2.99158e+07	5.50482e+07
LHINHNNLTESVGPLPK	1xHexNAc(5)Hex(6)Fuc(1)NeuAc(2) [N7]	24	P51884	P51884	4598.98	17	19	20			3.40302e+06	7.08484e+06	1.86828e+06	2.95509e+06	2.66464e+06	3200898	1.69115e+06	2.46552e+06	7.83487e+06	2.1291e+06	5.51296e+06	8827304	5.75279e+06	8.02133e+06	9312065	1.30282e+06	8583022	7676869	1.12198e+07	2.76844e+06	2.5287e+06	2.16557e+06	113742	1.22133e+06	3.07608e+06	1.69359e+06	1744396	2463761	1.56554e+06	2.75121e+06	1.59416e+06	597212	65988.6	1.53075e+06	2013438	1.43947e+06	1.62249e+06	1.17456e+06	478434
FNSSYLQGTNQITGR	1xHexNAc(3)Hex(4)NeuAc(1) [N2]	29	P04114	P04114	3234.37	15	19	17		2.82173e+06	1.38126e+06	2.44912e+06	1268045	4.25737e+06	2.40202e+06	1.96057e+06	1.35352e+06	2.99362e+06	5.44102e+06		3.87581e+06	4.46965e+06	595607	5.90728e+06	6.49217e+06	2.77235e+06	9.53226e+06	1.00572e+07	7.25241e+06	938507	616844		617851		7.2324e+06	5995523	548456	913226	1.65399e+06	1.12881e+06	1.92738e+06	1.21627e+06		983062	439731	470025	2.20977e+06	528767	1.20614e+06
VCQDCPLLAPLNDTR	2xCarbamidomethyl [C2; C5]; 1xHexNAc(4)Hex(5)Fuc(3)NeuAc(1) [N12]	22	P02765	P02765	4123.7	15	20	20		7.37996e+06	1.37471e+07	1.95897e+07	7.63024e+06	19430526	1.48663e+07	36020928	3.80309e+06	1.56481e+07	6.32643e+06	2.96677e+06	13251748	2.15612e+07	1.6914e+07	44473768	35353612	1.61042e+06	14548885	18572260	9.724e+06	1.94291e+06	6.39755e+06	5.37449e+06	551872	1.08113e+07	8.48499e+06	5.27908e+06	2.80629e+06	1.8375e+06	1.58704e+06	5.33683e+06	7703809	2.71892e+06	1.36496e+06	2.74335e+06	7.57801e+06	1.0048e+06	3.08192e+06	601561	771375
LHINHNNLTESVGPLPK	1xHexNAc(5)Hex(6)Fuc(3)NeuAc(1) [N7]	13	P51884	P51884	4600	17	17	18			1.21402e+06	4.38648e+06	1.86828e+06		943276	3200898	1.08297e+06		7.83487e+06	2.1291e+06	3.84958e+06	8827304	5.75279e+06	2.40639e+06	9312065	1.30282e+06	8583022	7676869	3.49477e+06	1.56129e+06	1.67264e+06	2.16557e+06	113742	1.22133e+06	3.07608e+06		1744396	1.54485e+06	634488	2.75121e+06	412659	283873		1.05682e+06	2013438	1.43947e+06	1.62249e+06	1.17456e+06	478434
VTACHSSQPNATLYK	1xCarbamidomethyl [C4]; 1xHexNAc(4)Hex(5)NeuAc(1) [N10]	50	P05543	P05543	3590.48	15	18	20		899381	3.67529e+06	6.28517e+06	1.42993e+06	1.37842e+07	3.33216e+06	1.29433e+07		3.77278e+06	854678	409282	1.35623e+06	4.46843e+06	3.45832e+06	4.09614e+06	9.51573e+06		3.21356e+06	5.04941e+06	2859223	3.08532e+06	2.23976e+06	1949040	854626	1.66836e+06	1.50319e+06	3.17505e+06	1.31464e+06	1.03236e+06	1.63045e+06	1.98988e+06	1.95305e+06	903347	455783	1.06412e+06	3535943	1.2072e+06	577119	810589	666721
EHEGAIYPDNTTDFQR	1xHexNAc(6)Hex(7)Fuc(1) [N10]	31	A5PL27	A5PL27	4391.74	16	17	20		3.09512e+06	3.6781e+06	2657148	1285049	1183258	2.55614e+06	3.82735e+06	577923	2.34505e+06	655908	352275	3.23851e+06	551445	1590647		4.2143e+06	332040	3085045			1.40585e+06	1.2362e+06	1.04714e+06	508867	681200	1.52618e+06	409059	202566	1.40327e+06	348426	1.62804e+06	1.27503e+06	327872	128354	182066	558577	160724	327779	623845	523702
ITYSIVQTNCSK	1xCarbamidomethyl [C10]; 1xHexNAc(5)Hex(6)Fuc(3)NeuAc(2) [N9]	34	B4E1C2	B4E1C2	4421.78	12	17	20		1.48273e+07	25394849		12716533	39076398	8.19286e+06	23458120	6.00742e+06	7.8529e+06	1.53413e+07	2.35117e+06	6.95689e+06	9.11889e+06	7.12575e+06	20955270	50882094		23128012	1.24498e+06		2.5906e+06	3322496	1.16855e+07	2.78821e+06	3.36907e+06	2.547e+06	5.43564e+06	3.1848e+06	3.607e+06	1.85986e+06	11452379	2459784	4608484	1.0332e+06	4.87927e+06	18411571	3.33797e+06	5.34401e+06	1.30052e+06	4.85746e+06
VIDFNCTTSSVSSALANTK	1xCarbamidomethyl [C6]; 1xHexNAc(4)Hex(5)Fuc(2)NeuAc(1) [N5]	12	B2R8I2	B2R8I2	4220.77	19	20	20		23665164	18052674	44862924	2.43838e+06	20924088	10455901	31141148	1.21409e+06	18174910	11396239	1.81778e+06	13789872	13240587	50207080	1.6922e+07	41624448	970763	31371548	18043766	12486724	1.01636e+06	9654160	4291476	183951	11737102	5123861	15028613	1.76579e+06	3.93498e+06	6.16579e+06	5915464	13425021	11548480	156587	879754	10838638	247882	511763	256243	271038
EHEGAIYPDNTTDFQR	1xHexNAc(5)Hex(6)Fuc(3)NeuAc(1) [N10]	25	A5PL27	A5PL27	4609.82	16	20	20		1.30812e+07	14139856	7.45196e+06	6107212	25669245	11973128	20471749	2.75567e+06	4.14323e+06	6.09319e+06	7.55762e+06	1.46341e+07	12070962	2.52972e+07	8730241	21226219	4.75216e+06	28403828	8.48178e+06	8128954	1.158e+07	3.65741e+06	7328934	4292956	3.67255e+06	4851053	4.0684e+06	4.94293e+06	6.88717e+06	2.42878e+06	5.77098e+06	4.26741e+06	2.83815e+06	1.21299e+06	6.03268e+06	5.75754e+06	2.62782e+06	2.70408e+06	1.43656e+06	2.28696e+06
ITYSIVQTNCSK	1xCarbamidomethyl [C10]; 1xHexNAc(5)Hex(6)NeuAc(2) [N9]	58	B4E1C2	B4E1C2	3983.61	12	20	20		3.0058e+06	3935700	5.07681e+06	618043	1.1403e+07	4572280	1.12014e+07	688196	1.44726e+06	2.67073e+06	957931	1.97076e+06	2.75359e+06	1.10754e+07	3626329	12276236	531562	8.73004e+06	13374335	1.04011e+07	2.30605e+06	3.05495e+06	4.06444e+06	1.33015e+06	2.6586e+06	455633	9489854	1.31063e+06	2.06547e+06	3.98098e+06	3.11547e+06	4.44427e+06	2.00578e+06	322147	2.55848e+06	5.44252e+06	1.01981e+06	1.71268e+06	947434	1.47506e+06
LHINHNNLTESVGPLPK	1xHexNAc(4)Hex(5)Fuc(1) [N7]	18	P51884	P51884	3651.65	17	20	19		17886764	5673996	6296448	4690485	5966489	8974862	8552594	1.83553e+06	8879914	5653953	1.32209e+06	4929187	4057574	8.54062e+06	6.45582e+06	6311051	9.21952e+06	5741024	1.11498e+07	10498920	3885449	5.58523e+06	4790213	2.86506e+06	5.74573e+06	6571162	6566508	1.62077e+06	1.93635e+06	4.52964e+06	2591040	3.51999e+06	3.63468e+06	3073822	1.3937e+06		3.97863e+06	2.86905e+06	3242075	3.63959e+06
DIVEYYNDSNGSHVLQGR	1xHexNAc(4)Hex(5)Fuc(2)NeuAc(1) [N]	21	A0A140VK00	A0A140VK00	4271.75	18	20	20		9933227	3.28055e+07	5.34109e+07	1.67255e+07	5.27214e+07	3.07629e+07	27281740	2.22616e+06	2.67217e+07	2.45911e+07	7.53406e+06	2.36647e+07	1.60673e+07	4.36358e+07	22506527	4.88656e+07	1.08892e+07	4.90268e+07	44866833	4.54097e+07	4.16437e+06	2.58945e+06	7.0504e+06	1.87695e+06	8.06383e+06	1.33403e+07	3.89135e+07	4.93832e+06	5.53991e+06	8.02414e+06	1.12187e+07	1.60157e+07	9.07347e+06	4.00333e+06	925522	2.00459e+07	610246	4.54853e+06	883426	2.17391e+06
EHEGAIYPDNTTDFQR	1xHexNAc(5)Hex(6)Fuc(3)NeuAc(2) [N10]	42	A5PL27	A5PL27	4900.92	16	20	20		15816149	49097935	30624088	3.07722e+07	92398316	35843545	48944010	1.04522e+07	1.58139e+07	2.05525e+07	8.58618e+06	1.06701e+07	2.94232e+07	7.83313e+07	5.69837e+07	6.99688e+07	9.72808e+06	7.90445e+07	3.01274e+07	4.25916e+06	1.91802e+07	7.20946e+06	1.73557e+07	9.84578e+06	10865425	6.7645e+06	1.27864e+07	1.14448e+07	1.33503e+07	2.83686e+06	8.96722e+06	1.01586e+07	6.64987e+06	2.64815e+06	4.58771e+06	2.26427e+07	2.8363e+06	1.03134e+07	585847	4.25393e+06
EHEGAIYPDNTTDFQR	1xHexNAc(4)Hex(5)Fuc(2)NeuAc(2) [N10]	13	A5PL27	A5PL27	4389.73	16	15	15		957659	905686	629595	2.99739e+06	2.6804e+06			191483	2017827	2.02328e+06	1.53493e+06	989861		909190	1.28396e+07	1.36621e+06	1.05861e+06	3.26159e+06			447959	698269				340772		320047	1.29181e+06		2.22121e+06	1.35545e+06	831254	474138	601725	224330	641235	870381	139897	645335
FVEGSHNSTVSLTTK	1xHexNAc(3)Hex(6) [N7]	25	P04114	P04114	3188.36	15	18	20		2.46943e+06	1.68412e+06	3.53564e+06	842895	5784201	3.0558e+06	4.01356e+06	2.04928e+06	3.63426e+06	1.35215e+06		1.48772e+06	2.5067e+06	2.98443e+06	3368898	4867466		4.31799e+06	5728126	6867027	447109	1.2279e+06	1.32698e+06	394497	656734	3651885	2116411	424241	1.14253e+06	3.93092e+06	1.50604e+06	2.72804e+06	1.73587e+06	148306	1.4069e+06	880716	406043	704561	276527	610154
NNATVHEQVGGPSLTSDLQAQSK	1xHexNAc(4)Hex(5)Fuc(1)NeuAc(1) [N2]	23	P04004	P04004	4440.9	23	20	19		2.2e+06	1.48716e+06	4.20436e+06	436080	3.72086e+06	1.64786e+06	6.00989e+06	113997	1.71093e+06	1.09613e+06	220994	886867	1.40058e+06	1.37534e+06	3.6599e+06	3.31349e+06	215202	2.00438e+06	1.84247e+06	1.63558e+06	673219	2.66743e+06	725209		2.29971e+06	1.75431e+06	1.69939e+06	215328	596319	1.49572e+06	1.68737e+06	3.15447e+06	1.23131e+06	172481	220215	643460	439476	354643	407182	321436
LANLTQGEDQYYLR	1xHexNAc(4)Hex(5)NeuAc(1) [N3]	17	A0A384NKS6	A0A384NKS6	3597.51	14	14	15				5.71419e+06	907827	7985921	2.28372e+06	7088754		1.41795e+06			1.94212e+06	2.576e+06	1.90708e+06	1.22731e+06	3389752		3.30248e+06	2.73324e+06	2.50367e+06	1.0288e+06	1.9613e+06	2.45646e+06	451129		1.03749e+06	4.51029e+06	404057	725419	1.59179e+06	781474		1.10856e+06	496876		2.67823e+06		796070		281807
LNAENNATFYFK	1xHexNAc(4)Hex(5)NeuAc(2) [N6]	88	B4E1C2	B4E1C2	3636.46	12	20	20		2.22758e+07	16110456	2.68549e+07	7.16475e+06	8.94426e+07	1.85925e+07	7.86787e+07	1.16386e+06	1.99998e+07	8.07268e+06	4.59639e+06	1.12093e+07	1.2069e+07	2.10473e+07	23546284	5.81186e+07	2.42068e+06	3.14926e+07	3.32396e+07	3.03473e+07	2.0199e+06	7.49264e+06	7.08664e+06	638796	9.61844e+06	4.50246e+06	2.79672e+07	1.56945e+06	2.32621e+06	5641441	3.69358e+06	1.13068e+07	7.60911e+06	866642	607255	1.28546e+07	757270	755698	381044	722026
ADGTVNQIEGEATPVNLTEPAK	1xHexNAc(4)Hex(5)NeuAc(1) [N16]	10	P05090	P05090	4167.8	22	20	18		3.22045e+06	1.20944e+07	9.37472e+06	7.39974e+06	10427189	8.70322e+06	3.78116e+06	2.789e+06	1.398e+06	5.46361e+06	357161	2.72198e+06	3.9719e+06	7.51861e+06	1.27672e+07	1.03214e+07	949351	8.60604e+06	10479327	11254750	1.13723e+06	1.29716e+06	3.05912e+06	140547		7.34744e+06	5.92698e+06	1.33736e+06	3.49254e+06	2.18862e+06	2.57627e+06	6.19511e+06	1.19144e+06		1.61819e+06	3.83574e+06	526997	1.43062e+06	1.04864e+06	1.66906e+06
VCQDCPLLAPLNDTR	2xCarbamidomethyl [C2; C5]; 1xHexNAc(3)Hex(4)NeuAc(1) [N12]	38	P02765	P02765	3320.39	15	20	20		777894	1.64844e+06	2.03707e+06	530307	1.40732e+06	643955	3.5329e+06	214671	1.54662e+06	1.5931e+06	275115	3.996e+06	5.21519e+06	3.69871e+06	2.70404e+06	6.70091e+06	85822.2	4.20687e+06	3.9693e+06	2.35992e+06	368716	594711	603278	295494	650708	856588	1.0561e+06	461218	580896	475344	365634	804306	330005	252179	759774	2.81922e+06	311727	696581	183019	245022
ELHHLQEQNVSNAFLDK	1xHexNAc(5)Hex(5)NeuAc(2) [N9]	12	A5PL27	A5PL27	4429.86	17	19	19		5.34528e+06	8546416	6.731e+06	2585746	1.04648e+07	8557666	1.31767e+07	303231	5886096	4.7903e+06	5.91147e+06	5.06231e+06	1.24843e+06		10055346	7.33132e+06	2.82696e+06	7.08515e+06	1.27382e+07	12978030	3.00023e+06	4.19962e+06	1560409		2.79422e+06	2389168	6523684	651286	1.66533e+06	1.24617e+06	6.73476e+06	2.89979e+06	878543	496093	440367	1.60498e+06	646310	755218	887627	1.48784e+06
SWPAVGNCSSALR	1xCarbamidomethyl [C8]; 1xHexNAc(4)Hex(5)NeuAc(1) [N7]	108	P02790	P02790	3318.35	13	20	20		1.67696e+07	4.01028e+06	6.05912e+07	5.32657e+06	1.0233e+08	1.86061e+06	6.23408e+07	1.15803e+06	2.62377e+07	6.71272e+06	2.07342e+06	929392	1.43076e+07	2.56162e+07	1.99761e+07	4.00591e+07	2.94476e+06	3.55523e+07	3.49698e+07	3.37035e+07	4.20935e+06	3.19111e+06	7.28994e+06	5.33022e+06	1.31077e+07	3806224	3.5237e+07	2.44036e+06	2.36807e+06	1.60181e+07	2.53026e+07	1.24826e+06	8.97043e+06	4.95119e+06	2.9721e+06	1.744e+07	791572	2.92991e+06	2.95372e+06	1.6469e+06
ALPQPQNVTSLLGCTH	1xCarbamidomethyl [C14]; 1xHexNAc(4)Hex(5)Fuc(1)NeuAc(2) [N7]	72	P02790	P02790	4086.71	16	20	20		1.16618e+07	4.4762e+06	2.33404e+07	4.81744e+06	2.09036e+07	6.97326e+06	2.14694e+07	1.32624e+06	1.64346e+07	3.77569e+06	849336	519124	1.30881e+07	1.48825e+07	32104593	1.58006e+07	998645	27007527	6.7917e+06	4365675	687922	8.65547e+06	3.72112e+06	355582	7.0716e+06	3.83268e+06	6.40773e+06	743863	1.45646e+06	1.68529e+06	6.26452e+06	8.23211e+06	5.55174e+06	93071.5	641893	6.64019e+06	89900.2	1.04315e+06	507318	566984
ITYSIVQTNCSK	1xCarbamidomethyl [C10]; 1xHexNAc(5)Hex(6)Fuc(1)NeuAc(3) [N9]	43	B4E1C2	B4E1C2	4420.76	12	19	20		1.64333e+07	22681550	1.89186e+07	1.43492e+07	33861466	2.30061e+07	33053082	6.00742e+06	1.98514e+07	1.53413e+07	2.79982e+06	10545215	9.11889e+06	3.48295e+07	2.87825e+07	50882094	3.13898e+06	38116915	2.2738e+06		3.81306e+06	6854744	1.16855e+07	2.78821e+06	9.44894e+06	1.3052e+06	1.10514e+07	5.17073e+06	9177962	5.12787e+06	1.41654e+07	1.05893e+07	6.34959e+06	1.91063e+06	4.93934e+06	18411571	3.42001e+06	5.34401e+06	2.44798e+06	4.85746e+06
LSDLSINSTECLHVHCR	2xCarbamidomethyl [C11; C16]; 1xHexNAc(4)Hex(5)NeuAc(2) [N7]	18	E7ETH0	E7ETH0	4245.73	17	20	19		2.40176e+06	5.15509e+06	8.60169e+06	2.2891e+06	1.07346e+07	4.3599e+06	1.14579e+07	326218	1.55256e+06	1431656	1.30168e+06	2.37838e+06	4.49463e+06	6456496	1.18629e+07	8.23597e+06	502323	7099733	1.01943e+07	1.07616e+07		3.05398e+06	326310	177924	3.59728e+06	2.11334e+06	7442620	347722	816389	898570	973568	3.76138e+06	672483	327433	669938	2.60535e+06	360617	466329	241927	712662
EHEGAIYPDNTTDFQR	1xHexNAc(5)Hex(6)Fuc(2)NeuAc(1) [N10]	6	A5PL27	A5PL27	4463.77	16	20	20		1.94079e+06	4.87465e+06	6.7637e+06	781000	6.72231e+06	6869031	10084885	530156	769176	1.8829e+06	2.1364e+06	2.80388e+06	2.94811e+06	1.26114e+07	1.47044e+06	1.245e+07	1116125	9.39487e+06	2.12171e+07	2.0964e+07	6.91903e+06	2.13164e+06	3.40226e+06	1.6201e+06	2.72193e+06	886544	7.7697e+06	1.62323e+06	1.98479e+06	1.98463e+06	1.62224e+06	3.19904e+06	497387	930700	2.4953e+06	3.63961e+06	1.28642e+06	588562	569286	869770
NTTCQDLQIEVTVK	1xCarbamidomethyl [C4]; 1xHexNAc(4)Hex(5)NeuAc(2) [N1]	59	P0C0L4	P0C0L4	3853.59	14	19	15		9.83302e+06	3.16369e+06	3.39615e+06	3.51106e+06	2.8999e+07	5.2659e+06	4.42328e+07	799138	5.19254e+06	1.13821e+06	290838	1.24763e+06	4.2273e+06	957115	3.68047e+06	1.83418e+07		1.1498e+07	6.13702e+06	9.57698e+06	327885	857704	960244		615031		1.14977e+07		172503	323003	75158.3	600820	454211		142872	451750	181506		341210	136679
SWPAVGNCSSALR	1xCarbamidomethyl [C8]; 1xHexNAc(4)Hex(5)Fuc(1)NeuAc(1) [N7]	40	P02790	P02790	3464.4	13	17	19		4.14182e+06		9597211	1372326	6.97725e+06		10498548	265326	5.40532e+06	1.24236e+06		411856	1.51806e+06	3.80102e+06	6711152	6.58944e+06	280373	7.40589e+06	4.3021e+06	4421201	479938	780923	730705	614889	3.20503e+06	1.23076e+06	4506529	345952	828099	1.80913e+06	5.21399e+06		1.73075e+06	786675	629528	1.02281e+06	185013	552679	487981	480103
PEINSTTHPGADLQENFCR	1xCarbamidomethyl [C18]; 1xHexNAc(4)Hex(5)Fuc(2)NeuAc(1) [N4]	16	P00734	P00734	4391.79	19	20	19		2.43688e+07	2.04053e+07	46342440	13380553	75641388	19965358	45862070	4.92854e+06	16697308	1.54094e+07	1.68981e+06	7.07886e+06	2.15304e+07	47122041	31236164	51753738	2.91504e+06	31513493	32069229	20128615	13619874	5.88332e+06	5.2468e+06	2.34324e+06	9.56883e+06		4.29319e+06	2.07365e+06	4.32414e+06	8.97273e+06	5.10403e+06	14802786	5.68232e+06	1.19155e+06	2.38809e+06	6.30154e+06	2.94798e+06	3.85702e+06	2.54389e+06	2.99992e+06
NHSCEPCQTLAVR	2xCarbamidomethyl [C4; C7]; 1xHexNAc(4)Hex(5)NeuAc(2) [N1]	93	Q8IZZ5	Q8IZZ5	3776.48	13	20	20		5.70599e+06	23295968	62998920	1.42216e+07	67798703	35514404	55246596	7.43684e+06	2.40748e+07	11362620	4.52128e+06	1.47606e+07	4.99295e+07	4.1836e+07	3.81651e+07	6.6538e+07	3.31178e+06	34907109	41735999	38012288	1.8394e+07	8.7357e+06	8.01733e+06	1.29411e+07	12838372	11281080	16349508	5178472	4.23432e+06	10251653	1.65546e+07	10144921	3.89306e+06	4.3248e+06	4.32365e+06	19247729	7.74067e+06	4.82089e+06	2.27678e+06	2.32325e+06
HANWTLTPLK	1xHexNAc(4)Hex(5)NeuAc(2) [N3]	78	P27169	P27169	3385.42	10	20	20		1.14756e+07	7.39715e+06	5.0251e+07	1.73177e+06	112298743	2.26941e+07	5.27177e+07	2.01097e+06	6937537	5.01939e+06	119979	4.20396e+06	9524109	43214682	9.67598e+06	5.89317e+07	311478	18106896	21615020	8.97677e+06	7.86032e+06	2.4291e+06	6.10031e+06	3.41371e+06	5942987	2.19985e+06	1.90685e+07	1.77702e+06	2.88631e+06	4.21526e+06	3.97872e+06	457070	3.10488e+06	1.20091e+06	1.41138e+06	1.12989e+07	905639	1.84974e+06	724900	554241
NHSCEPCQTLAVR	2xCarbamidomethyl [C4; C7]; 1xHexNAc(4)Hex(5)NeuAc(1) [N1]	42	Q8IZZ5	Q8IZZ5	3485.38	13	19	20			1.33686e+06	4.73291e+06	520441	6.12778e+06	2529099	4.98346e+06	248713	1.29917e+06	532410	135165	1.09866e+06	3.28744e+06	4.56467e+06	2.55853e+06	5263277	104737	2.51936e+06	2.89042e+06	3.03862e+06	1.44827e+06	734092	480086	1.16488e+06	902682	926246	1.70078e+06	467681	237821	652373	1.56127e+06	892564	278009	390288	585047	2.11504e+06	572995	400700	203034	138760
FNSSYLQGTNQITGR	1xHexNAc(4)Hex(4)NeuAc(1) [N2]	23	P04114	P04114	3437.45	15	18	20		817079	1.17976e+06	3.79592e+06	1.0402e+06	8143511	3.23293e+06	3301362	1.58645e+06	1.51879e+06	1.49032e+06		665462		2736882	2.00505e+06	4.36737e+06	253424	6826810	8.32575e+06	3.79932e+06	984165	762985	966324	642068	703006	3.49785e+06	4.43931e+06	765485	1.04117e+06	1.63987e+06	1.81178e+06	1.25742e+06	944813	168478	682317	2.18613e+06	389118	651668	478096	824650
IDSTGNVTNELR	1xHexNAc(2)Hex(4) [N6]	28	O75882	O75882	2373.03	12	18	19		891637		1.18537e+06	540417	1.50782e+06		1.19332e+06	247337	2.66942e+06	1.00745e+06	826934	918897	1.37045e+06	1.23214e+06	1.02059e+06	1.64884e+06	303669	1.84625e+06	1.17992e+06	1.36482e+06	347026	239506	300611	181545	239878	429284	523139	208765	408584	618612	361842	350198	192773	204066	387335		423876	227302	288732	237008
ADGTVNQIEGEATPVNLTEPAK	1xHexNAc(5)Hex(6)Fuc(1) [N16]	13	P05090	P05090	4387.89	22	18	15			1.9318e+06	1.86184e+06	1.04723e+06	2.50298e+06	646127	1.59066e+06	437974		2.31376e+06	206640	358384	675603	2.63832e+06	2.55616e+06	2178120	136050	2.8751e+06	1.90908e+06	2.09098e+06	148381		463596			811706	1.03728e+06	103212	924858	242646	537363	447708			424762	546379	69110.2	121501	525246	164339
IYSGILNLSDITK	1xHexNAc(4)Hex(5)NeuAc(1) [N7]	27	P03952	P03952	3350.48	13	19	16		1.2981e+06	1.69839e+06	4.92527e+06	747238	6495606	2.70739e+06	3.89621e+06	284746	2.52748e+06	560004	73001.3	1.08851e+06	2.17791e+06	1.89114e+06	2.71837e+06	3473348		5.17901e+06	5.71285e+06	3.25969e+06		1.53704e+06	989640		1.22105e+06	488928	3.65652e+06	142475	206387	1.0102e+06	976995	1089317	296940	17810.3	122642	1.9009e+06		115180		66897.6
VCQDCPLLAPLNDTR	2xCarbamidomethyl [C2; C5]; 1xHexNAc(4)Hex(5)Fuc(2)NeuAc(1) [N12]	55	P02765	P02765	3977.64	15	20	20		1.3946e+06	7.12573e+06	1.34472e+07	6.36674e+06	9.61915e+06	3.37447e+06	1.24005e+07	2.50966e+06	8.44791e+06	3.13039e+06	918941	7.26009e+06	3.8211e+07	2.41097e+07	8.95782e+06	9.2601e+06	488264	1.08612e+07	8.03647e+06	5.468e+06	4.59645e+06	2.98467e+06	4.50412e+06	1.28541e+06	6.26236e+06	3.64533e+06	5.03644e+06	1.79701e+06	1.35292e+06	2.33381e+06	1.91245e+06	3.82608e+06	3.40221e+06	925557	1.39238e+06	7.01858e+06	1.11968e+06	2.83551e+06	656413	805297
ADGTVNQIEGEATPVNLTEPAK	1xHexNAc(5)Hex(6)Fuc(3) [N16]	14	P05090	P05090	4680.01	22	18	18			2393302	3.63215e+06	1.56715e+06	2.5244e+06	1.18936e+06	1.34876e+06	1.32564e+06	457738	2.43088e+06		1.12004e+06	1.21535e+06	2745829	3.55015e+06	3.52668e+06	127528	5.02751e+06	3358925	1649294	444291		958800	73420.3	276701	2.60873e+06	1.88612e+06	548755	1.31592e+06	1.12741e+06	1.01029e+06	1.008e+06	272879		728623	1.54533e+06	192820	421323	612809	577390
FVEGSHNSTVSLTTK	1xHexNAc(4)Hex(4)NeuAc(1) [N7]	20	P04114	P04114	3358.43	15	15	15			1.8408e+06	7839175	738713	9947221	2.84272e+06	5.51735e+06	2125456	4723706			1.0241e+06		2.00402e+06	1.0842e+06	3508421		5.58111e+06	4.01548e+06	3229121		1.42164e+06	1.46457e+06	724046	1.09932e+06	1.57238e+06	6435147		691484	1.98955e+06	921326		790081			1322591	477110	298786	201124	642297
HANWTLTPLK	1xHexNAc(4)Hex(5)NeuAc(1) [N3]	24	P27169	P27169	3094.32	10	17	18		531886	1.20898e+06	4112787		14829535	4.79821e+06	7.44932e+06	743710	3.26165e+06	917156		1.56935e+06	1.58775e+06	7.38592e+06	939404	1.07198e+07		3.18958e+06	3.11335e+06	3.24826e+06	753132	234969	1.03628e+06	389993	1.10874e+06	260598	3.59183e+06	181756	187314	1.37017e+06	804857		692186	168010	393352	1.47864e+06	302082	166555	131763
DIVEYYNDSNGSHVLQGR	1xHexNAc(4)Hex(5)Fuc(3)NeuAc(1) [N]	24	A0A140VK00	A0A140VK00	4417.81	18	20	20		1.11397e+07	1.41305e+07	2.09753e+07	7695442	1.89314e+07	2.7114e+07	22074014	1.68311e+06	1.16225e+07	1.00122e+07	5.3895e+06	1.18373e+07	3.97856e+06	9.80406e+06	3.46328e+07	28437400	3.58782e+06	1.80256e+07	2.07458e+07	2.08942e+07	2.75069e+06	3.74488e+06	3.42923e+06	552705	6.65368e+06	1.06158e+07	1.90365e+07	2.86365e+06	5.32842e+06	4.01881e+06	7.46841e+06	1.33672e+07	5.64336e+06	2.03688e+06	934366	4.14831e+06	507234	2.43795e+06	1.02902e+06	1.82597e+06
EGYSNISYIVVNHQGISSR	1xHexNAc(4)Hex(5)NeuAc(2) [N5]	36	P49908	P49908	4327.82	19	19	19		2285883	5.67823e+06	1.49718e+07	2.29492e+06	20350719	4.43176e+06	20718477	397316	3.44292e+06	2.10827e+06	568024	4.17651e+06	3357856	1.53573e+07	8.71872e+06	1.21596e+07		10007233	1.21722e+07	1.43177e+07	1.78495e+06	3.75378e+06	2.8642e+06		2.2362e+06	1.84485e+06	1.0363e+07	547370	453173	1.67455e+06	2.71752e+06	2.56957e+06	1496043	142912	153280	4.52343e+06	161686	396261	240209	291439
ITYSIVQTNCSK	1xCarbamidomethyl [C10]; 1xHexNAc(5)Hex(6)NeuAc(3) [N9]	69	B4E1C2	B4E1C2	4274.7	12	19	19		2.11503e+07	2.21496e+07		9.08226e+06	43138044	2.37477e+07	44624285	4.53883e+06	10567532	1.67887e+07	3.3608e+06	12706697	22986121	82734791	2.93056e+07	74086005	2.41294e+06	36484920	56540902	61061342	7.71166e+06	6.69432e+06	1.927e+07	4.40417e+06	1.06055e+07		9920239	3240642	6.61035e+06	2850176	7.6949e+06	9265597	2.66358e+06	447072	8229650	2.29059e+07	3.22118e+06	6.1878e+06	2.26503e+06	5.28537e+06
YNSQNQSNNQFVLYR	1xHexNAc(4)Hex(5)Fuc(2)NeuAc(1) [N5]	9	B4E1C2	B4E1C2	4080.67	15	19	20		4.1094e+06	7374988	7.28364e+06	2.26516e+06	8.58377e+06	2.77365e+06	9.63197e+06		5.01787e+06	2.96046e+06	918823	1.82879e+06	4.36557e+06	9.39518e+06	6.24932e+06	1.20036e+07	912097	1.15075e+07	6945379	1.04092e+07	2.03313e+06	2.17796e+06	2.08572e+06	1.95591e+06	2.34177e+06	1.53318e+06	6592616	1.06425e+06	635227	1721385	1.77026e+06	1.51938e+06	1.72913e+06	1.18673e+06	290578	1.89848e+06	313730	1.41061e+06	155585	548619
LANLTQGEDQYYLR	1xHexNAc(4)Hex(5)Fuc(1)NeuAc(2) [N3]	12	A0A384NKS6	A0A384NKS6	4034.66	14	20	15		1.10597e+06	2.18918e+06	4.12587e+06	1.86734e+06	2.16239e+06	1.75054e+06	5.76091e+06	146287	2.44376e+06	1.5842e+06	638798	2.09361e+06	3.72358e+06	2.90406e+06	7.95612e+06	6.20766e+06	801919	6.10927e+06	4.10165e+06	3.88473e+06	508570	455672	1.10482e+06	297796	1.52387e+06	1534389	786191	622323	388351		505512	1.23988e+06	918216	336024		1.95644e+06		1.00165e+06
LANLTQGEDQYYLR	1xHexNAc(5)Hex(6)NeuAc(3) [N3]	29	A0A384NKS6	A0A384NKS6	4544.83	14	19	16		2.27301e+06	2.61739e+06	8948986	341682	1.17691e+07	9564261	1.01107e+07		1.11607e+06	166066	57437	286724	7.90435e+06	7.07026e+06	4.32588e+06	6.57713e+06	49731.5	6.78997e+06	1.5882e+07	1.45091e+07		146484	1.71127e+06	266409	1.87324e+06	538044	1.22179e+06	539339	41585.4	111941	29758	227026	1.44164e+06	354977	9666.5	3.11794e+06		168294
FLNNGTCTAEGK	1xCarbamidomethyl [C7]; 1xHexNAc(4)Hex(5)NeuAc(1) [N4]	57	E7ETH0	E7ETH0	3225.28	12	20	20		3.47156e+06	3.92862e+06	13575454	2.50608e+06	14245057	8039824	9336705	952186	4.75392e+06	2.39682e+06	873596	2.00808e+06	4.79321e+06	3.90825e+06	4.6793e+06	5.94786e+06	604920	6.158e+06	1.0656e+07	1.09811e+07	1.22467e+06	1846867	741586	980708	2.42638e+06	1.80142e+06	4.96637e+06	1080330	1.10442e+06	3.10533e+06	5035321	3.03011e+06	2.17502e+06	1.09955e+06	1.24031e+06	2.22179e+06	1.23875e+06	593060	1.43232e+06	529206
VTACHSSQPNATLYK	1xCarbamidomethyl [C4]; 1xHexNAc(4)Hex(5)Fuc(1)NeuAc(2) [N10]	17	P05543	P05543	4027.64	15	20	20		2.43867e+06	5.49231e+06	7.18206e+06	2.54107e+06	7.78813e+06	7527353	1.28408e+07	377200	3.77733e+06	1.40227e+06	743784	3.43846e+06	4.29072e+06	4.10019e+06	7.16391e+06	7.86209e+06	257465	3676587	5.46269e+06	5.33959e+06	3.0844e+06	4.21616e+06	2.63286e+06	1.36669e+06	3.04873e+06	1.05388e+06	2.96391e+06	947628	1.96141e+06	1.85457e+06	2.84073e+06	3.25159e+06	950178	253107	835810	1.84112e+06	750030	816979	851650	388237
ALPQPQNVTSLLGCTH	1xCarbamidomethyl [C14]; 1xHexNAc(5)Hex(6)NeuAc(3) [N7]	43	P02790	P02790	4596.88	16	20	17		4.12084e+06	1.34729e+06	9.78595e+06	1162883	1.2377e+07	7.19356e+06	1.24189e+07	170903	2.14049e+06	610971	135685	151657	8.75977e+06	10438526	4.12405e+06	8.08125e+06	88197.8	7.85655e+06	12627021	5.83907e+06	33605.2	632248	1.26448e+06	52193.9	2427748	679137	5.997e+06	235944	131764	339759	399156	920957	843731	36702.2	69596.6	2.51626e+06		102211
EHEGAIYPDNTTDFQR	1xHexNAc(5)Hex(6)Fuc(4) [N10]	49	A5PL27	A5PL27	4464.79	16	15	17		2.56235e+06	2.74754e+06	2.05556e+06	2.6203e+06	11362418			278491	1.44885e+06		1.52239e+06	740158	2.52858e+06	3.00146e+06	5.11781e+06	994068		3.47793e+06		285197	614105	1.41136e+06	1.55096e+06	1.4981e+06		722701		194196	497650		1.92505e+06	681366	934681	173236	1.03749e+06	309256	765555	1.04759e+06	308733	282902
ALPQPQNVTSLLGCTH	1xCarbamidomethyl [C14]; 1xHexNAc(5)Hex(6)Fuc(1)NeuAc(2) [N7]	8	P02790	P02790	4451.84	16	16	14			320228	1.21449e+06	98296.8	527262	305218		158247	386643	361627	49161.1		4.17218e+06	1.58796e+06	3.54281e+06	3.75277e+06	35693.5	7.79518e+06	333170		28822.6	311961	2.25406e+06	46164.1		256035			168228		722438	235838	126935		109331	434168		54471.1	77608.1	15093.9
ENLTAPGSDSAVFFEQGTTR	1xHexNAc(5)Hex(6)Fuc(3)NeuAc(1) [N2]	11	A5PL27	A5PL27	4843.98	20	20	14		3.11368e+06	6159067	4.46382e+06	1.36524e+06	3.69511e+06	2.6279e+06	3.47588e+06	350338	902342	2.07284e+06	1.70343e+06	1.34838e+06	5.56093e+06	6484325	6492158	6.45736e+06	390383	10358428	4.55024e+06	1.95959e+06	162296	195200	1.88095e+06	217712	2.51273e+06	1.75507e+06			985869		368710	1.48941e+06	1.48477e+06	68133.9	191597	2220136				82918.2
LNAENNATFYFK	1xHexNAc(4)Hex(5)Fuc(1)NeuAc(2) [N6]	44	B4E1C2	B4E1C2	3782.52	12	20	20		1.28576e+07	4.93362e+06	6.19706e+06	2.76197e+06	10158272	10430617	2.0042e+07	348824	8106480	1.4076e+06	1.96878e+06	3.77089e+06	2.81155e+06	3.71511e+06	1.55662e+07	1.33558e+07	700246	6.07113e+06	9.16985e+06	8.31204e+06	505661	3.05564e+06	1.14767e+06	48722.1	4460513	1.99992e+06	7.21891e+06	495434	822591	1.26467e+06	930832	5.68342e+06	1.72525e+06	82361.8	168362	745150	144523	152991	170393	251678
ALPQPQNVTSLLGCTH	1xCarbamidomethyl [C14]; 1xHexNAc(4)Hex(5)Fuc(3)NeuAc(1) [N7]	30	P02790	P02790	4087.73	16	20	20		1.16618e+07	2.39461e+06	2.09277e+07	4.81744e+06	9.56931e+06	7.88378e+06	1.65372e+07	940649	1.33479e+07	3.77569e+06	659208	576292	9.71957e+06	1.65897e+07	3.71315e+07	1.31984e+07	1.03802e+06	34854647	4.9392e+06	4365675	688729	9.44419e+06	4.08159e+06	330630	6.45167e+06	2.17587e+06	7.20012e+06	661961	1.02963e+06	1.57669e+06	6.26452e+06	8.5796e+06	5.55174e+06	119959	939851	6.64019e+06	116915	1.08428e+06	357356	566218
ALPQPQNVTSLLGCTH	1xCarbamidomethyl [C14]; 1xHexNAc(4)Hex(5)Fuc(2)NeuAc(1) [N7]	147	P02790	P02790	3941.67	16	20	20		8.51829e+06	4.68394e+06	3.02454e+07	3.05104e+06	4.53412e+07	9.74014e+06	3.65294e+07	558484	9239982	2.68995e+06	658925	737586	1.98623e+07	1.81365e+07	19808133	1.84787e+07	362332	2.90054e+07	1.34025e+07	1.15766e+07	501623	8.64478e+06	3.42555e+06	98530.2	1.77854e+07	3.52897e+06	1.71089e+07	595320	1.06599e+06	5.9854e+06	6.18825e+06	1.14473e+07	1.12175e+07	303161	889160	1.17322e+07	19362	979185	473786	294782
VCQDCPLLAPLNDTR	2xCarbamidomethyl [C2; C5]; 1xHexNAc(5)Hex(6)Fuc(1)NeuAc(2) [N12]	17	P02765	P02765	4487.81	15	20	20		248379	3.27545e+06	1.65436e+06	1.23331e+06	1.45209e+06	411494	3.15326e+06	2472363	1.55015e+06	2.65721e+06	1.18505e+06	2.58752e+06	9.33766e+06	9.29078e+06	5.33123e+06	1.53315e+07	246261	7.4603e+06	1.44635e+06	1.02296e+06	2.62476e+06	664432	3.12851e+06	1.36146e+06	1.26014e+06	2.53774e+06	307491	761860	1.46711e+06	134076	718682	3.09255e+06	439208	54032.7	2.597e+06	3.18244e+06	797392	891252	307445	275565
DIENFNSTQK	1xHexNAc(4)Hex(5)NeuAc(2) [N6]	160	P43652	P43652	3400.33	10	20	20		2.32504e+07	3.17367e+07	1.15234e+08	3.2669e+07	1.53159e+08	4.7353e+07	153975053	2.40467e+07	5.21793e+07	4.27365e+07	2.43466e+07	8.78535e+07	6.74993e+07	153392298	6.88325e+07	168941503	8.27876e+06	1.07578e+08	9.88399e+07	1.03818e+08	4.2928e+07	3.84173e+07	4.31336e+07	2.5549e+07	3.11276e+07	3.95511e+07	3.0366e+07	1.85408e+07	2.90237e+07	4.37003e+07	3.72519e+07	4.17178e+07	1.89925e+07	9972647	2.76821e+07	6.21473e+07	2.55705e+07	3.15402e+07	1.00694e+07	1.42614e+07
FLNNGTCTAEGK	1xCarbamidomethyl [C7]; 1xHexNAc(4)Hex(5)NeuAc(2) [N4]	97	E7ETH0	E7ETH0	3516.37	12	20	20		32253387	2.72177e+07	6.04688e+07	13255674	9.16991e+07	3.41755e+07	5.61703e+07	4.96489e+06	21312964	12743562	7.05961e+06	11671692	3.14631e+07	2.78746e+07	29084121	3.49697e+07	5.78311e+06	3.33576e+07	4.29764e+07	4.60547e+07	1.46041e+07	639540	7.68656e+06	6.7851e+06	1.3879e+07	7663054	2.3767e+07	5.99314e+06	7137260	1.41855e+07	2.16157e+07	1.22343e+07	8.27079e+06	4.30042e+06	8.31691e+06	1.23547e+07	7.09825e+06	4435265	5.32812e+06	4.39522e+06
EHEGAIYPDNTTDFQR	1xHexNAc(5)Hex(5)NeuAc(2) [N10]	14	A5PL27	A5PL27	4300.69	16	19	19		4.79854e+06	1.44441e+07	8.44361e+06	1.68501e+06	8.05573e+06	1.0566e+07	1.01289e+07		4.78734e+06	2.8081e+06	6.28592e+06	3.95745e+06	800735	3966122	8346548	4.52062e+06	1.67814e+06	5.50084e+06	1.23991e+07	1.2193e+07	2.50882e+06	1.28377e+06	386176		1.00698e+06	2.14207e+06	4.4053e+06	1.19022e+06	1.29531e+06	962919	5.04876e+06	817999	181411	803554	791646	898563	280125	416153	729896	967020
LSDLSINSTECLHVHCR	2xCarbamidomethyl [C11; C16]; 1xHexNAc(4)Hex(5)Fuc(2)NeuAc(1) [N7]	22	E7ETH0	E7ETH0	4246.75	17	20	20		3.9072e+06	9205183	8.22921e+06	3.27979e+06	15541667	1.08392e+07	2.67905e+07	717035	3.72418e+06	1431656	2.1686e+06	2.17285e+06	4.2946e+06	6.95265e+06	1.64546e+07	7844210	373771	7099733	1.57854e+07	1.57495e+07	602019	4.16738e+06	1.0406e+06	453813	5.89454e+06	2.11334e+06	7442620	347722	816389	898570	973568	5.64999e+06	1.89547e+06	327433	669938	2.60535e+06	916068	466329	571155	712662
ITYSIVQTNCSK	1xCarbamidomethyl [C10]; 1xHexNAc(4)Hex(5)NeuAc(1) [N9]	22	B4E1C2	B4E1C2	3327.38	12	19	20		1.1809e+06	948167	2.11698e+06	725392	7.9944e+06	734884	5341637		1.90129e+06	556589	368985	296393	530993	1.42302e+06	1.72095e+06	4.12841e+06	157123	2.02391e+06	2.34214e+06	1.32181e+06	355818	1.24832e+06	769120	142032	1.18394e+06	421272	2548480	252879	346291	1.81035e+06	1.22967e+06	2.11255e+06	1.14464e+06	100535	271981	1.26926e+06	483438	432795	207740	742135
LNAENNATFYFK	1xHexNAc(5)Hex(6)NeuAc(3) [N6]	44	B4E1C2	B4E1C2	4292.69	12	20	17		9.42411e+06	15783687	1.03331e+07	2.07752e+06	29510692	11565736	2.52861e+07	643512	2.65916e+06	2.60699e+06	313580	1.65121e+06	1.84101e+07	2.50458e+07	1.01791e+07	19570761	88930.1	23641625	2.84321e+07	1.95942e+07	311689	745826	3.76465e+06	360018	2.34045e+06	886227	6.43522e+06	587358	187589	425601	190633	691194	1.0057e+06	183960	79560.5	2.86831e+06		40083.8
IPCSQPPQIEHGTINSSR	1xCarbamidomethyl [C3]; 1xHexNAc(5)Hex(5)Fuc(3) [N15]	13	P08603	P08603	4284.82	18	17	14		547033	1.23088e+06	1.6952e+06		763829			339714	695620	515116	921620	9.30827e+06	3.10173e+06	1.26464e+06	2.44687e+06	804642	319952	1.69055e+06	4.45488e+06	4.9318e+06	5.56648e+06		312513			212045		3.09483e+06	201625	446074	726425	527500	2879420			618764	362501	178855	78282.6	115147
IPCSQPPQIEHGTINSSR	1xCarbamidomethyl [C3]; 1xHexNAc(4)Hex(5)Fuc(3)NeuAc(1) [N15]	44	P08603	P08603	4372.84	18	20	20		7.37882e+06	2.49767e+07	3.00932e+07	9.2515e+06	1.86567e+07	1.67832e+07	1.39975e+07	3.98655e+06	1.46938e+07	9.73659e+06	8.74713e+06	8.33415e+06	2.9307e+07	1.60993e+07	2.54912e+07	3.73671e+07	3.04435e+06	1.93431e+07	2.19397e+07	2.06723e+07	7673113	9.93246e+06	4.24362e+06	3927160	1.26364e+07	6.86303e+06	4.91533e+06	3.63296e+06	6.41917e+06	5.52211e+06	4.72377e+06	1.11228e+07	7.33209e+06	968251	8.95129e+06	7.7878e+06	4.64984e+06	4.58197e+06	4.43963e+06	3.03118e+06
YPHKPEINSTTHPGADLQENFCR	1xCarbamidomethyl [C22]; 1xHexNAc(4)Hex(5)Fuc(2)NeuAc(1) [N8]	11	P00734	P00734	4917.06	23	18	17		37872228	19884484	89564840	2.27298e+06	172485376	44863924	115986544		22598292	9021807		13065057	20221892	45108968	20821536	48998508	143592	12237612	36522116	34971188	10153148	20153554	7.20358e+06		13877103	4756954	13431817	169253	800909	3055411	7367696	5.99517e+06	5.11042e+06			7.37793e+06	225257	534739	974715	232121
LHINHNNLTESVGPLPK	1xHexNAc(6)Hex(7)Fuc(1)NeuAc(2) [N7]	15	P51884	P51884	4964.11	17	17	15			2.00885e+06	1.44518e+06	916126	1.26267e+06		1.83729e+06	215468	666862	4.33122e+06		1.35153e+06	2.83059e+06	4643835	2.6422e+06	6.13795e+06	933689	3.82195e+06	5929603	6.80399e+06		343753	924487		471374	1.17358e+06	865258	504114	642261	544797	776135	1.41865e+06			262466	736068	337129	565126	479366
VCQDCPLLAPLNDTR	2xCarbamidomethyl [C2; C5]; 1xHexNAc(5)Hex(6)NeuAc(3) [N12]	73	P02765	P02765	4632.85	15	20	20		6.39704e+06	1.23279e+07	1.66038e+07	2.05764e+06	36695641	9.31604e+06	4.5823e+07	2.88556e+06	3.79931e+06	3.10232e+06	923222	4.30304e+06	3.04101e+07	27740832	5216143	34807682	248835	16812438	64185001	18593866	1.24175e+06	2.05193e+06	4.34956e+06	683882	3.0211e+06	3.26185e+06	3.96866e+06	1.49558e+06	689423	252629	1.04585e+06	1.85279e+06	1.05488e+06	508934	384089	1.0661e+07	102632	1.3149e+06	11824.1	97701.6
VCQDCPLLAPLNDTR	2xCarbamidomethyl [C2; C5]; 1xHexNAc(5)Hex(6)Fuc(1)NeuAc(3) [N12]	55	P02765	P02765	4778.9	15	20	19		3.46564e+06	1.46803e+07	1.72448e+07	4.07012e+06	2.58244e+07	6.04903e+06	29261486	3.72209e+06	4725569	3.79122e+06	840215	5.56021e+06	3.02724e+07	4.01853e+07	1.10407e+07	4.70624e+07	370339	30516890	1677979	357474	1.73978e+06	1.56989e+06	9.31748e+06	1.79737e+06	4.8335e+06	7.29559e+06	416673	3.08957e+06	2.02267e+06	10724.3	82639.5	3.35304e+06	1.32432e+06	118015	948118	1.04704e+07	55291.3	2.54325e+06		219812
LHINHNNLTESVGPLPK	1xHexNAc(5)Hex(5)Fuc(3) [N7]	12	P51884	P51884	4146.85	17	17	15			2.11782e+06	3.68786e+06	262714		746302	3.32843e+06		3.99629e+06	1.40059e+06	1.65539e+06	1.49348e+06	4.44589e+06	2.77259e+06	3.88119e+06	1.57897e+06	384183	2.92915e+06	4.87135e+06	4.05236e+06	997994	1.7534e+06	758740			1.01491e+06	292245	318193	371348	160893	894798	868517			135318	1.23358e+06	507714	219044	259993
ALGFENATQALGR	1xHexNAc(5)Hex(6)NeuAc(3) [N6]	15	B4DVE1	B4DVE1	4208.7	13	19	14		1.05289e+06	6.7897e+06	2.95708e+06	787949	1.25893e+07	3.35152e+06	5.99524e+06	405494	135382	222403	816910	621289	1.89912e+07	1.69537e+07	1.41001e+07	2.15236e+07		1.31589e+07	1.29677e+07	7.68839e+06	3.07381e+06	644806	13457239	633822	5791352	1.28578e+06	3.303e+06	2.34487e+06	1.06887e+06	73656.5		2077222			148976	8514067		1.56871e+06
VCQDCPLLAPLNDTR	2xCarbamidomethyl [C2; C5]; 1xHexNAc(5)Hex(5)NeuAc(2) [N12]	7	P02765	P02765	4179.7	15	18	15		487705	597190	2.03992e+06	508584	780049	2.33871e+06	2.19205e+06	316533	3.30529e+06	363348	334738	1.8574e+06	1.91901e+06		6.57808e+06	2.91901e+06		871778	1.06395e+07	5.59912e+06	536053	867296	166495			1.80099e+06	991007	213248	204788	279810	1.25072e+06	729560			465670	925967		119007	42266.4	122689
LHINHNNLTESVGPLPK	1xHexNAc(5)Hex(6)Fuc(1) [N7]	8	P51884	P51884	4016.79	17	18	16			3.56869e+06	1.71e+06	463391	2.19483e+06	668477	2.55622e+06		799013	2772085	575569	1025556	2.29387e+06	2718978	2.36126e+06	2.77312e+06	351268	2.06246e+06	3985259	4357749	984317	496466	846425		649654	638922	487592	396483	486246	121875	527352	749687			164063	634490	255959	117181	648304
PSAGNNSLYR	1xHexNAc(4)Hex(5)NeuAc(2) [N5]	82	P02749	P02749	3283.3	10	20	20		2.02121e+07	1.83773e+07	8.85409e+07	2.00119e+07	9.89513e+07	2.23895e+07	6.59142e+07	7.1262e+06	2.64608e+07	1.4063e+07	6.97097e+06	1.81372e+07	2.84883e+07	6.41933e+07	2.96134e+07	6.3486e+07	7.0125e+06	5.55828e+07	5.33976e+07	5.27254e+07	1.15515e+07	1.60889e+07	1.40038e+07	8.23569e+06	12032586	9.74501e+06	1.75893e+07	7.1044e+06	1.04061e+07	2.80426e+07	8.73423e+06	34777158	2.12378e+07	3.81177e+06	7.50402e+06	1.15224e+07	1.18365e+07	7.25634e+06	9.56011e+06	5.81379e+06
ITYSIVQTNCSK	1xCarbamidomethyl [C10]; 1xHexNAc(5)Hex(6)Fuc(1)NeuAc(2) [N9]	20	B4E1C2	B4E1C2	4129.67	12	20	19		1188136	5.2405e+06	1.45671e+06	1.41291e+06	5662571	3.18848e+06	5.10729e+06	1.52478e+06	1.26131e+06	3.86197e+06	1.32187e+06	2.42109e+06	6.11859e+06	1.1074e+07	6.94445e+06	11858036	452146	9.62665e+06	608621	679005	2.09015e+06	1.16832e+06	2.14693e+06	690785	1.32752e+06	717586	1.20817e+06	797227	3.15047e+06	1.17807e+06	1543156	3.35277e+06	1.61604e+06		3.65222e+06	4.42908e+06	1.49351e+06	1.38605e+06	1.16978e+06	1.2835e+06
ALPQPQNVTSLLGCTH	1xCarbamidomethyl [C14]; 1xHexNAc(5)Hex(6)Fuc(1)NeuAc(3) [N7]	13	P02790	P02790	4742.94	16	20	14		3.26763e+06	1072496	3.55564e+06	1.4189e+06	7.1758e+06	1.20595e+06	5.99074e+06	257582	1.6876e+06	197114	91776.4	26882.3	4192130	5.16977e+06	3.76168e+06	6696219	158027	6.82519e+06	164169	190913		499783	809627		1.29285e+06	525946	931806	50631.1	151769	21387.2	728673	1.03823e+06	243153		49278	2.61691e+06		149301
NHSCSEGQISIFR	1xCarbamidomethyl [C4]; 1xHexNAc(4)Hex(5)NeuAc(2) [N1]	84	O75882	O75882	3739.48	13	20	20		14206926	10074769	25446147	3.61181e+06	44968248	1.42427e+07	22493402	1.98261e+06	8905865	9.10374e+06	4.17128e+06	6.38536e+06	8.74236e+06	1.53121e+07	11493980	20215428	901308	1.68659e+07	16534030	1.61819e+07	7.05286e+06	7.15492e+06	5.16754e+06	2.47475e+06	5.0249e+06	4803662	12073687	1.57632e+06	2.84435e+06	6.03579e+06	6499672	6.34498e+06	3.10432e+06	1.86343e+06	1.84093e+06	5.12312e+06	2.35117e+06	3.50366e+06	1.22713e+06	2.46252e+06
LANLTQGEDQYYLR	1xHexNAc(5)Hex(6)Fuc(3)NeuAc(2) [N3]	8	A0A384NKS6	A0A384NKS6	4691.91	14	20	16		6.15397e+06	6.68471e+06	9.16681e+06	909190	1.49562e+07	1.20507e+07	12742816	737316	1.18295e+06	480875	284223	559393	1.09365e+07	6.23276e+06	1.37758e+07	1.31225e+07	185709	1.7402e+07	1.41874e+06	759360	537463	339755	6271255	844173	4.05649e+06	3292733	225275	1289770	448028	71052.4	181931	781525	1.46893e+06	197065		6.04353e+06		373948
SWPAVGNCSSALR	1xCarbamidomethyl [C8]; 1xHexNAc(5)Hex(6)Fuc(1)NeuAc(3) [N7]	14	P02790	P02790	4411.73	13	18	17		7.18269e+06	2.43265e+06	7.07828e+06	3.52744e+06	19327911		16899812	713575	5596235	1.53707e+06	495936		7.95645e+06	6.17687e+06	9.62642e+06	14846418	1.12059e+06	1.90466e+07	1.45546e+06	1.49033e+06	574944		3.53715e+06	937121	2.30709e+06	816546	1808010	458057	208202	305919	2.60262e+06		1.4067e+06	206027	158362	2.23503e+06		973485	77399.9	60595.9
ALGFENATQALGR	1xHexNAc(4)Hex(5)NeuAc(2) [N6]	20	B4DVE1	B4DVE1	3552.47	13	18	17		645846	2.47247e+06	4.15887e+06	633148	15779587	1.6155e+06	7.84125e+06	124969			1.45922e+06	1.25491e+06	10361338	7.27962e+06	1.42547e+07	1.35607e+07	187141	7.21869e+06	3.35223e+06	2.62959e+06	2.39747e+06	1.58027e+06	6.73676e+06	208014	3.24811e+06	486738	3.29333e+06	813835	485511	266386		1.93711e+06			142604	7.26295e+06	402094	1.02564e+06	95054.4	354558
VCQDCPLLAPLNDTR	2xCarbamidomethyl [C2; C5]; 1xHexNAc(5)Hex(6)NeuAc(2) [N12]	19	P02765	P02765	4341.75	15	17	20			2.06753e+06	1.62164e+06	238584	3.79715e+06	1680525	2.83149e+06	1.07701e+06	711971	1.23603e+06		1.55692e+06	4.5513e+06	4.41852e+06	630709	8569843		2753343	1.52071e+07	7.84839e+06	714839	580144	393209	121798	931589	372861	791808	167062	358911	250885	571436	502890	143250	89517.1	610214	1.92955e+06	107100	535750	107360	44911.6
VCQDCPLLAPLNDTR	2xCarbamidomethyl [C2; C5]; 1xHexNAc(5)Hex(6)Fuc(3)NeuAc(2) [N12]	13	P02765	P02765	4779.92	15	20	18		3.46564e+06	1.46803e+07	1.72448e+07	4.07012e+06	2.58244e+07	6.04903e+06	29261486	3.72209e+06	4725569	3.79122e+06	840215	5.56021e+06	3.02724e+07	4.01853e+07	1.10407e+07	4.70624e+07	370339	30516890	3.00173e+06	1.21503e+06	1.4188e+06	1.39593e+06	6307507	1.2824e+06	4.318e+06	5699035		2.29098e+06	1632321	10724.3	100017	2.70484e+06	1.32432e+06	118015	850871	9841241	70468.2	2.11405e+06		219812
ALGFENATQALGR	1xHexNAc(5)Hex(6)Fuc(1)NeuAc(2) [N6]	12	B4DVE1	B4DVE1	4063.66	13	16	17			3.357e+06		184341	3.50491e+06	650944	1.51514e+06	218900		1.32284e+06	1.07393e+06	1.30712e+06	8981597	8.57743e+06	1.15913e+07	1.50073e+07		1.23634e+07	512564	243013	3.75894e+06	700565	8.82767e+06	1.04417e+06	1.63815e+06	1.70744e+06	191932	1244207	1.87955e+06		132288	1.97001e+06			421757	5.29225e+06	988878	1.53113e+06	131508	291280
LANLTQGEDQYYLR	1xHexNAc(5)Hex(6)Fuc(1)NeuAc(3) [N3]	19	A0A384NKS6	A0A384NKS6	4690.89	14	20	18		6.15397e+06	6.68471e+06	1.1706e+07	1.69188e+06	1.49562e+07	1.20507e+07	12742816	737316	2.59755e+06	480875	284223	559393	1.09365e+07	1.66032e+07	1.37758e+07	1.37031e+07	185709	1.78098e+07	1.71925e+06	957478	537463	339755	6271255	844173	4.17664e+06	3292733	696716	1289770	448028	71052.4	181931	781525	3.28332e+06	197065	26803	6.04353e+06		883407		20907.1
VCQDCPLLAPLNDTR	2xCarbamidomethyl [C2; C5]; 1xHexNAc(5)Hex(6)Fuc(3)NeuAc(1) [N12]	7	P02765	P02765	4488.83	15	18	19			3.27545e+06	503154	666875		411494	1.22897e+06	2472363	1.55015e+06	2.65721e+06	1.18505e+06	2.58752e+06	9.33766e+06	9.29078e+06	5.33123e+06	1.53315e+07	246261	7.4603e+06	469695	464905	1.66508e+06	664432	3.12851e+06	1.36146e+06	461007	2.53774e+06	307491	296505	602954	134076	245184	1.98428e+06	166521		2.597e+06	3.18244e+06	314567	891252	307445	78126
SWPAVGNCSSALR	1xCarbamidomethyl [C8]; 1xHexNAc(5)Hex(6)NeuAc(2) [N7]	14	P02790	P02790	3974.57	13	18	16		1.83475e+06	2.01211e+06	1.29563e+07	569404	11612195		10867879	128896	4930817	1.08532e+06	321601		1.29789e+06	2.06753e+06	1.21717e+06	5.04418e+06	221661	5.15222e+06	20360338	20912611	596694	196011	546502	347592	2.02139e+06	459347	4.52939e+06	377168		493119	1.55865e+06		557885	137253	175541	669353		123465	104733
TPLTANITK	1xHexNAc(5)Hex(5)Fuc(1)NeuAc(1) [N6]	82	P0DOX2	P0DOX2	3221.37	9	19	19		6.70466e+06	4.82246e+07		1.64072e+07	12734742	6462731	8.54656e+07	8257321	7.88664e+06	1.32137e+07	28701615	5.64781e+06	1.88834e+07	3.49955e+07	8.41949e+06	2.16796e+06	19855479	4.55156e+07	3.75707e+07	3.48629e+07	2.21615e+07	532551	3.38154e+06	1159259	4469484	1.37568e+07	2.02001e+06	3381307	2.92842e+06	5.22588e+06	5.80151e+06	4869196		494800	7.23015e+06	1.73524e+06	1.64041e+07	2.29013e+06	6.55695e+06	1.08849e+06
IPCSQPPQIEHGTINSSR	1xCarbamidomethyl [C3]; 1xHexNAc(4)Hex(5)Fuc(1) [N15]	9	P08603	P08603	3789.63	18	17	19		366514	5.42285e+06	653022	809674	2.22496e+06				425248	4.3917e+06	3.31482e+06	1.94887e+06	5503399	5.28156e+06	2363158	3.75491e+06	453570	3.7107e+06	1.66413e+06	1.8263e+06	1.15864e+06	459194	953396	450100	409617	2.15194e+06	323446	537533	1.10303e+06	372028	643163	797603	199705		610687	371706	714019	118862	630336	230695
SWPAVGNCSSALR	1xCarbamidomethyl [C8]; 1xHexNAc(5)Hex(6)Fuc(1)NeuAc(2) [N7]	7	P02790	P02790	4120.63	13	18	15		1.67978e+06	808037	5.86447e+06	740597	5082526		6.34518e+06	396250	2.61568e+06	2.72024e+06	211241		5104264	9.02345e+06	3.16087e+06	1.33388e+07	582102	19101272	3.54319e+06	1.5934e+06	420793		3.2955e+06	2.2434e+06	1.62548e+06	796268	786082	394712	611577	96260	2.73676e+06		742507		916720	2.67619e+06		602198	818739
AAIPSALDTNSSK	1xHexNAc(5)Hex(6)NeuAc(2) [N10]	34	B4DVE1	B4DVE1	3844.56	13	18	18		972562	4.62178e+06	2.13576e+06	1.82759e+06	1.24765e+07	5921787	9.2271e+06	743543		1.63412e+06	805875	1.47015e+06	3.77211e+06	9698120	9.37539e+06	22239418		8681763	1.2855e+07	8.76156e+06	4.74929e+06	1.096e+06	7.85101e+06	1.43592e+06	4.74747e+06	621748	2.98222e+06	3.91629e+06	2.24572e+06	843390	880486	2.01145e+06			1.9922e+06	2.9984e+06	2.0524e+06	2.33323e+06	709738	238741
EGYSNISYIVVNHQGISSR	1xHexNAc(4)Hex(5)Fuc(2)NeuAc(1) [N5]	10	P49908	P49908	4328.84	19	19	19		2.97911e+06	5.67823e+06	1.49718e+07	2.99473e+06	20350719	5080698	20718477	178117	3.44292e+06	2.34008e+06	119672	2.12689e+06	4.34476e+06	1.53573e+07	8.71872e+06	1.21596e+07		10007233	1.21722e+07	1.43177e+07	1.15651e+06	1.97855e+06	1.70592e+06		3116505	2.52132e+06	1.0363e+07	322119	544645	1.67455e+06	2.71752e+06	3.28302e+06	1496043	142912	153280	4.52343e+06	161686	132908	76659	97830.5
AAIPSALDTNSSK	1xHexNAc(4)Hex(5)Fuc(1)NeuAc(1) [N10]	34	B4DVE1	B4DVE1	3334.39	13	18	17		1.52857e+06	1.04421e+07	5.57067e+06	788508	4.16645e+06	1.46896e+06		2.69074e+06	1.94316e+06	6.60957e+06	3.88653e+06	5.56061e+06	5.77215e+06	1.02896e+07	5.28603e+06	1.07831e+07		7.75392e+06	5.1705e+06	5.38003e+06	3.24515e+06	1.32444e+06	3556360	1.69972e+06	1.21399e+06	3518512	532653	4.49368e+06	2.94664e+06		4.15776e+06	3.39442e+06			2.08288e+06	2.31031e+06	2.55929e+06	1.33118e+06	1.10294e+06	1.07535e+06
IPCSQPPQIEHGTINSSR	1xCarbamidomethyl [C3]; 1xHexNAc(5)Hex(5)Fuc(1) [N15]	7	P08603	P08603	3992.71	18	19	18		1.15375e+06	6.08693e+06	7.63271e+06	1.19325e+06	3.91075e+06	2.06757e+06	1833224	420766		4.74237e+06	1.64013e+06	1.30961e+06	3726111	3.47855e+06	2.73739e+06	1.04382e+06	661410	1.31291e+06	1.75154e+06	7.31535e+06	1.38985e+06	1.19941e+06	1.34238e+06	407071	1.56515e+06	1.92014e+06		638718	877130	1.63176e+06	375149	2.10299e+06		159213	518695	353688	291742	617775	973773	1.17982e+06
VCQDCPLLAPLNDTR	2xCarbamidomethyl [C2; C5]; 1xHexNAc(1) [N12]	8	P02765	P02765	1974.93	15	18	16			275283	1.32497e+06	222369	916278	244876	902292	127238	138709	304859	125399	573259	1.26881e+06	1.13897e+06	686430	1.91743e+06		806724	845783	419865	200581	896440	374781	142736		307059	687900	79504.4	153493	103265	130932	2.22584e+06		79449.9	133354	286662		82352.4		57408.4
LSDLSINSTECLHVHCR	2xCarbamidomethyl [C11; C16]; 1xHexNAc(4)Hex(5)Fuc(3)NeuAc(1) [N7]	8	E7ETH0	E7ETH0	4392.81	17	18	16		1.76461e+06	2.00367e+06	3.60113e+06	275346	4.10441e+06	1.73694e+06	2508495	199165	1.86053e+06	1.36929e+06		1.45357e+06	1.00131e+06	889523	3.63971e+06	8.43269e+06		2.75005e+06	3.1874e+06	5.29905e+06	182387	2.23845e+06	920255	172175	1.32843e+06	319136	3.77129e+06	91012.7	329915	228103		1.16227e+06	402289		686667	1.10791e+06	228120	161983
ALPQPQNVTSLLGCTH	1xCarbamidomethyl [C14]; 1xHexNAc(5)Hex(6)Fuc(4) [N7]	10	P02790	P02790	4307.83	16	17	16		2.02063e+06		2877217	672381	3.0017e+06	2.89137e+06	5.18537e+06	189652	2.23432e+06	296636	185415		527870	3.52062e+06	2.04106e+06	2522707		5929775	3.51817e+06	1.72069e+06	98604.4	1.48532e+06	441810		797872	407348		59621.4	137842	651479		446772	351432	31913	181474	1.45465e+06		41353.1	74932	30338
IDSTGNVTNELR	1xHexNAc(2)Hex(9) [N6]	22	O75882	O75882	3183.29	12	20	20		2194756	3.21004e+06	3.7738e+06	1.37537e+06	7.18064e+06	2.00621e+06	2909316	1.18762e+06	3.69569e+06	2.50597e+06	2.32474e+06	1.31225e+06	3.95165e+06	3.50361e+06	3.29121e+06	4.34713e+06	907731	4611510	4047419	4.34068e+06	1.51384e+06	1.9009e+06	820586	1.13836e+06	1.17693e+06	1833146	1.38153e+06	692192	1.54056e+06	1.35254e+06	2.07077e+06	1.88622e+06	954257	621246	981361	1.0293e+06	1.18291e+06	1.04194e+06	758514	713498
LNAENNATFYFK	1xHexNAc(5)Hex(6)Fuc(1)NeuAc(2) [N6]	10	B4E1C2	B4E1C2	4147.65	12	20	17		2.47938e+06	6000697	2.39984e+06	1.43629e+06	7.0882e+06	3.68454e+06	6.47578e+06	798016	704594	1.38524e+06	1.30557e+06	2.11965e+06	7.31164e+06	1.15842e+07	5.82949e+06	11916826	202969	1.10318e+07	2.52586e+06	1.4761e+06	890081	1.40209e+06	2.79048e+06	392040	1.72906e+06	1.10112e+06	2.957e+06	448477	856960	538226	725267	2.37875e+06	1.00061e+06		403846	3.94962e+06	85018.2	337387
IPCSQPPQIEHGTINSSR	1xCarbamidomethyl [C3]; 1xHexNAc(5)Hex(6)Fuc(1)NeuAc(2) [N15]	9	P08603	P08603	4736.95	18	19	16		676951	2418755	1.91171e+06	1.18178e+06	2.45356e+06		1.34422e+06	230609	600362	1.37005e+06	291487	417207	1.41086e+06	2.3777e+06	884260	1.40257e+06	180735	3774846	2.29557e+06	614565	1.03832e+06	346198		781983	385234	1.24865e+06	264807	139169		224489	220812	1.22256e+06			1.10928e+06	693097	732716	479172	273409	253012
GTANTTTAGVPCQR	1xCarbamidomethyl [C12]; 1xHexNAc(4)Hex(5)NeuAc(2) [N4]	13	P26927	P26927	3638.45	14	18	16		780184	1.55791e+06	4.56082e+06	651070	2651868	1.04404e+06	7.04604e+06	743579		1.22895e+06	613934		3.08878e+06	403011	2.7548e+06	3.38104e+06	495790	3.79809e+06	4.65419e+06	4.40575e+06		1.08814e+06			1.13141e+06	928375	1425797	655655	375267	1.06297e+06	807286	742748		115886	456074	1.63068e+06	378605	520909	330258	453484
NGTLVAFR	1xHexNAc(2)Hex(5) [N1]	50	Q92954	Q92954	2093.91	8	20	20		1.83859e+06	1.4914e+06	6691766	1.45985e+06	9659503	596271	3.63741e+06	530422	2.10371e+06	829138	792454	481259	1.28069e+06	613606	2.564e+06	1.87244e+06	361452	2.29311e+06	1.74861e+06	1.39984e+06	686595	865367	690366	379221	1.11568e+06	874932	2015391	210229	726029	1.73719e+06	736575	1.16843e+06	1.03478e+06	403559	379603	584844	301470	274340	957105	273055
CGNCSLTTLK	2xCarbamidomethyl [C1; C4]; 1xHexNAc(4)Hex(5)NeuAc(2) [N3]	36	P49908	P49908	3358.31	10	20	20		1442078	3.11784e+06	1.23286e+07	2.0964e+06	14308549	3.22038e+06	12627021	647947	2.14481e+06	1391999	637294	1.04125e+06	5.33143e+06	2718688	3.85503e+06	6.61106e+06	508732	5.50029e+06	9.03728e+06	8.28254e+06	3.18502e+06	1.29521e+06	1.66048e+06	858347	1422633	992792	3.67403e+06	727898	859047	2.29883e+06	2.47731e+06	1.59355e+06	1.04132e+06	415600	648752	2.59911e+06	1.02956e+06	554849	872777	537470
LNAENNATFYFK	1xHexNAc(5)Hex(6)Fuc(1)NeuAc(3) [N6]	34	B4E1C2	B4E1C2	4438.75	12	20	19		13618934	16844641	1.00932e+07	3.845e+06	32976334	13834169	2.81431e+07	1.06858e+06	5.14877e+06	3.68394e+06	820873	1.85765e+06	1.2541e+07	2.29122e+07	24732982	2.82964e+07	276896	29899239	2.60896e+06	6.67117e+06	353081	1.24804e+06	5.6166e+06	689409	3.87142e+06	1.43986e+06	4.36415e+06	1.63613e+06	827154	265835	950620	3.3355e+06	4.04828e+06	109242	184654	9751730	67799.4	377826		175832
TPLTANITK	1xHexNAc(5)Hex(5)Fuc(1) [N6]	55	P0DOX2	P0DOX2	2930.28	9	20	18		1.80726e+06	1.17597e+07	911774	8.20196e+06	5332574	1.51466e+06	1.80131e+07	1.55509e+06	2.06869e+06	3.91572e+06	11773512	1594822	5.81616e+06	8661032	3.31153e+06	914953	4.76082e+06	1.0435e+07	1.69827e+07	1.6027e+07	7.68193e+06		1.2316e+06	413854	1.05476e+06	3101937	829446	1.54151e+06	820953	1.74198e+06	2559579	1.39935e+06		142601	3.06231e+06	427661	3780443	351004	1.74443e+06	320618
DIENFNSTQK	1xHexNAc(4)Hex(5)NeuAc(1) [N6]	82	P43652	P43652	3109.24	10	20	20		2.03388e+06	2.78939e+06	10157790	2.55835e+06	1.77608e+07	4.85977e+06	1.82094e+07	1693065	6.38079e+06	4.77165e+06	2.77408e+06	8.80272e+06	18076884	1.52799e+07	7342721	2.14893e+07	829289	1.11887e+07	11986808	1.42722e+07	4.95232e+06	5.65381e+06	5.19519e+06	2980309	4156430	4.47875e+06	3.90794e+06	2525283	3.3826e+06	5.8922e+06	5.62586e+06	8.406e+06	2309494	1147220	3.65641e+06	7.3485e+06	4.43969e+06	3.38852e+06	1.97572e+06	2.16041e+06
DFVNASSK	1xHexNAc(4)Hex(5)NeuAc(2) [N4]	209	P05546	P05546	3072.19	8	20	20		3.62505e+07	24826896	51555626	1.17514e+07	102525781	2.22205e+07	66059196	3163454	2.7382e+07	1.02934e+07	1.68212e+06	1.20135e+07	30450395	3.21475e+07	42437397	46126354	3.34111e+06	3.00984e+07	4.69276e+07	4.85336e+07	1.03575e+07	1.68888e+07	1.09735e+07	6.55979e+06	1.57795e+07	7.74291e+06	1.93748e+07	4656827	7.63599e+06	1.41802e+07	1.10507e+07	10438391	1.2242e+07	4.22122e+06	4.20327e+06	2.03782e+07	5.15919e+06	3.12565e+06	5.35965e+06	6489322
EEQYNSTYR	1xHexNAc(4)Hex(3)Fuc(1) [N5]	93	P0DOX5	P0DOX5	2634.05	9	17	20		1.64701e+07	21896870	1.99046e+07	2.0326e+07	454703				614857	2.58608e+06	6.54431e+06	5.33134e+06	1.35042e+07	1.11462e+07	7.90223e+06	5.74005e+06	9.03097e+06	9.96695e+06	2.31808e+07	3.05997e+07	3809032	1.89975e+06	3660115	1.66717e+06	169040	932652	146136	7.06277e+06	3.13078e+06	775442	2.0284e+06	322272	153067	848552	1.85205e+06	1.28419e+06	2.32744e+06	629398	3.99859e+06	2.38124e+06
NFTENDLLVR	1xHexNAc(4)Hex(5)NeuAc(2) [N1]	174	P00734	P00734	3425.4	10	20	20		1.2197e+08	1.17178e+08	2.3049e+08	5.24822e+07	216252173	1.1225e+08	1.73078e+08	2.64239e+07	1.12137e+08	3.10492e+07	26274341	7.52202e+07	1.07936e+08	1.06465e+08	1.34812e+08	1.61854e+08	28490447	1.62298e+08	169917482	1.30193e+08	75929013	6.32008e+07	5.51395e+07	2.70871e+07	58762545	63658703	116881079	21366920	26591891	3.45755e+07	6.41137e+07	7.69612e+07	36867513	1.83477e+07	16989175	6.85377e+07	9.68521e+06	3.1182e+07	1.07205e+07	20793451
EEQFNSTFR	1xHexNAc(4)Hex(3)Fuc(1) [N5]	100	Q8NF17	Q8NF17	2602.06	9	20	20		24037498	44820109	7305515	61373070	30042364	13747389	25014880	4.73452e+06	2.07209e+07	3.30137e+07	15679845	25937944	1.81863e+07	29626306	1.67017e+07	30973352	2.97291e+07	20908775	37458946	34504360	1.67529e+07	1.66256e+06	3846426	1.0576e+07	1.51088e+06	16816067	5.85824e+06	1.17593e+07	2144060	4.21753e+06	1.05344e+07	7.66543e+06	2.14087e+06	1.70499e+06	3923176	6.51279e+06	5.38251e+06	2.09858e+06	7.51225e+06	3.38203e+06
DIVEYYNDSNGSHVLQGR	1xHexNAc(5)Hex(6)NeuAc(3) [N]	13	A0A140VK00	A0A140VK00	4926.96	18	19	17			1.22845e+06	772755	632018	2.23654e+06	4.68554e+06	1.44083e+06	139674	609314	1.88726e+06	513244	300443	1153328	1.48092e+06	2.22011e+06	2.8011e+06	293916	9432683	6.2108e+06	7.28737e+06	142403	435144	794507		524587	412582	2.86773e+06	461260			112127	751689	974437	58536.6	37959.4	1.58123e+06	73235.2	173514	90313.5	131386
NGSLFAFR	1xHexNAc(3)Hex(5)NeuAc(1) [N1]	43	P04004	P04004	2622.07	8	19	18		1.34825e+07	1.31051e+06	9.74561e+06	1.86328e+06	28903907	5.64882e+06	3.83048e+07	215095	1.178e+07	1.18672e+06	145386	612454	1237173	5.31361e+06	4661219	5.72094e+06		1.11111e+06	3.69413e+06	1.89914e+06	881935	5.81321e+06	733786	1.17319e+06	2.83075e+07		7.4587e+06	162326	532331	2.4026e+06	2.28439e+06	2.30376e+06	5.13868e+06	370240	366332	1.85889e+06	437256		448376	353814
SWPAVGNCSSALR	1xCarbamidomethyl [C8]; 1xHexNAc(5)Hex(6)NeuAc(3) [N7]	29	P02790	P02790	4265.67	13	20	19		9464424	3.66069e+06	22856169	2.3938e+06	31008397	1.52509e+06	1.93888e+07	371254	6.34582e+06	2.09405e+06	568541	179574	1.28415e+07	1.07622e+07	6.72091e+06	1.80788e+07	900264	1.53478e+07	21810404	12531435	542408	173362	4.28098e+06	1.15862e+06	4.61302e+06	836790	7604581	505479	361479	905404	1.60986e+06	226248	1.39703e+06	918158	219028	3.12873e+06		629199	62321.7	73662.2
TPLTANITK	1xHexNAc(5)Hex(4)Fuc(1) [N6]	19	P0DOX2	P0DOX2	2768.22	9	19	17		1.3013e+06	9.24095e+06	413164	9.2797e+06	1.44331e+06	939982	7.53264e+06	997989	1.13763e+06	7.46806e+06	1.79704e+07	1.90495e+06	2.37121e+06	7.80758e+06	4.88558e+06		5.3317e+06	6.32266e+06	1.43691e+07	1.32022e+07	3.71477e+06		490707	143746	210403	2.17852e+06	153708	1.0259e+06	621091	889521	1.66205e+06	1.13373e+06		120439	3.33079e+06		2.08711e+06	122800	1.57406e+06	283545
MDGASNVTCINSR	1xCarbamidomethyl [C9]; 1xHexNAc(4)Hex(5)NeuAc(2) [N6]	24	P08603	P08603	3629.4	13	20	20		4675088	9.56771e+06	1.67071e+07	1.9275e+06	2.85801e+07	5.41706e+06	2.24667e+07	715929	3.71376e+06	4.12264e+06	1.17395e+06	2.18313e+06	5.48323e+06	11089807	7.98497e+06	17087325	761036	7.96928e+06	7.99843e+06	8995678	2.46111e+06	1552310	1533757	1.00095e+06	2963185	1.44699e+06	1.97674e+06	687216	1.38502e+06	3.00263e+06	1.09988e+06	3.0231e+06	2.09471e+06	403340	1.94796e+06	1.14946e+06	826729	473702	404075	321299
CENLTTGK	1xCarbamidomethyl [C1]; 1xHexNAc(4)Hex(5)NeuAc(2) [N3]	27	O75882	O75882	3127.2	8	19	17		1646827	1.19185e+06	3.61246e+06	610134	7134469	1.44063e+06	2788310	405451	1.06439e+06	955152	663790	455185	1.29719e+06	1.19128e+06	1.2807e+06	2557693		2.67286e+06	1.92617e+06	1.23799e+06	587946	1.10219e+06			389538	358556	1.0458e+06		277323	593544	1173581	1.06289e+06	322012	253084	721984	541368	347736	486666	269689	294013
IPCSQPPQIEHGTINSSR	1xCarbamidomethyl [C3]; 1xHexNAc(5)Hex(6)NeuAc(2) [N15]	2	P08603	P08603	4590.89	18	14	14		742599	1596213	1.55083e+06	276656	1.10379e+06	863166	690434	106143	649909	523489						1.03798e+06		709063	5172886	5.13586e+06	245976	267950	316395		279495	299936	1.23771e+06		135320	383986	313358	441380			177642	332737	123035	111022
IDSTGNVTNELR	1xHexNAc(3)Hex(6) [N6]	28	O75882	O75882	2900.21	12	20	19		788038	2.21169e+06	2.07401e+06	741251	2721934	817850	1.32938e+06	326631	1512627	2458113	1.5988e+06	1.38827e+06	2.40059e+06	1.09138e+06	1.18685e+06	2.32814e+06	578398	2819260	1.21624e+06	1.77926e+06	1.14674e+06	816767	832623	503447	260120	737156	698584	500452	881824	754714	760900	649519		107756	622551	436124	606429	474725	601330	461071
LNAENNATFYFK	1xHexNAc(5)Hex(6)NeuAc(2) [N6]	28	B4E1C2	B4E1C2	4001.59	12	19	18		2.41531e+06	1.83155e+06	2.31225e+06	478313	6746381	3.85495e+06	7.89097e+06	331205	1.57893e+06	458151	239532	1.02748e+06	3.79033e+06	6.051e+06	843416	6.72191e+06		3200579	7.72102e+06	8.01155e+06	442918	1.44635e+06	1.32512e+06	226580	1209758	347115	4.9464e+06	371803	301149	872063	766944	1.1821e+06	1.08688e+06		188411	2.63866e+06	64429.7	39982.8	66688
EEQYNSTYR	1xHexNAc(3)Hex(3)Fuc(1) [N5]	26	P0DOX5	P0DOX5	2430.97	9	15	18		1566136	2.64526e+06	2138859	1.84286e+06						254130	574667	393277	1.16845e+06	921186	855352	650593	751842	1.06226e+06	2.13106e+06	2.89562e+06	234946	166999	323989	99109.3	120573		94196.1	577384	314698	91091.1	251405		116016	53686.5	180084	120418	313879	82761.2	458882	254940
DFVNASSK	1xHexNAc(4)Hex(5)NeuAc(1) [N4]	66	P05546	P05546	2781.1	8	19	20		2.29615e+06	1.46737e+06	5.10747e+06	756147	9.49272e+06	1.20287e+06	6.09866e+06	148863	2.05693e+06	482699		802041	2.45156e+06	3.46979e+06	3.4736e+06	3.73965e+06	153679	2.29987e+06	4.12648e+06	3.25038e+06	951299	1.4394e+06	784163	713913	1.6129e+06	609248	2.18288e+06	347976	800941	1.63557e+06	1.33992e+06	1.6799e+06	1426345	435093	597461	2.56493e+06	614881	460898	595281	702198
TLFCNASK	1xCarbamidomethyl [C4]; 1xHexNAc(4)Hex(5)NeuAc(1) [N5]	76	P20851	P20851	2854.13	8	20	20		2870938	1.5564e+06	7.74581e+06	1.48785e+06	8.24828e+06	2.44335e+06	4.70787e+06	214989	1.94579e+06	1.58339e+06	503415	539929	1.26567e+06	1.06774e+06	2416920	2351453	522957	2.00735e+06	5.34658e+06	7.06912e+06	721841	730279	411342	502009	787573	754988	2.15641e+06	384190	394254	1.27084e+06	1.81295e+06	912759	959855	618865	196305	1.07492e+06	375258	388420	810332	487589
EEQFNSTFR	1xHexNAc(4)Hex(4)Fuc(1) [N5]	100	Q8NF17	Q8NF17	2764.11	9	20	20		6.28767e+06	21060980	3.68928e+06	20417352	25302826	7.41749e+06	20001932	4.0824e+06	1.09502e+07	9.61803e+06	4.58497e+06	1.19051e+07	8.99302e+06	1.34245e+07	2.69461e+06	1.3351e+07	1.02989e+07	1.19382e+07	1.08051e+07	1.0624e+07	9.75322e+06	947463	1.44203e+06	5567130	967498	7.17113e+06	4.10715e+06	4.49317e+06	718596	2.31007e+06	2.4873e+06	3.06144e+06	509073	368653	1.8388e+06	4.88686e+06	3.70139e+06	1.57532e+06	2.36885e+06	1.54195e+06
EEQYNSTYR	1xHexNAc(5)Hex(3)Fuc(1) [N5]	63	P0DOX5	P0DOX5	2837.13	9	20	20		1.9802e+06	8.73654e+06	8.42495e+06	5.37139e+06	3.82547e+06	1.97386e+06	1.3602e+06	593527	1.41569e+06	3.68574e+06	3.06166e+06	7.7443e+06	1.31063e+07	1.43624e+07	4.20504e+06	7.08652e+06	4.20276e+06	8.3667e+06	8.30609e+06	8.95201e+06	2.33221e+06	1.93398e+06	2.49939e+06	645801	847116	1.04266e+06	899556	2.17452e+06	1.76032e+06	394572	2.38181e+06	354281	554299	341546	1.83259e+06	1100267	1.3285e+06	528061	1711500	671863
ALPQPQNVTSLLGCTH	1xCarbamidomethyl [C14]; 1xHexNAc(5)Hex(6)NeuAc(2) [N7]	15	P02790	P02790	4305.78	16	17	18		1.31622e+06		5.21081e+06	370723	1.41772e+06	2.37058e+06	3.62098e+06	90220.3	2.09e+06	512301	58198.7		1968895	2.91825e+06	948619	2739679		3.9504e+06	6.08471e+06	3.98512e+06	113295	1.39338e+06	1.12871e+06		1.59795e+06	302289	4.70897e+06	28552	107065	716211	1.50433e+06	921840	770774	31913	87886	1.48343e+06		61272.8	82351.8	44199.5
AAIPSALDTNSSK	1xHexNAc(5)Hex(6)Fuc(1)NeuAc(1) [N10]	24	B4DVE1	B4DVE1	3699.53	13	17	16		891567	4.14499e+06	1.13092e+06	257942	1.14522e+06		547664	443156		3.74517e+06	2.23044e+06	2.3374e+06	3953170	3.12868e+06	4.25264e+06	6.5306e+06		3.91056e+06	1.03153e+06	2.32312e+06	1491145	292871	3.00458e+06	885992	644470	1.11425e+06		942157	1.47881e+06		1.13458e+06	1.3668e+06			1.80173e+06	2.16449e+06	1.2656e+06	643426	346739	331309
SWPAVGNCSSALR	1xCarbamidomethyl [C8]; 1xHexNAc(5)Hex(6)Fuc(2)NeuAc(2) [N7]	3	P02790	P02790	4266.69	13	18	19		4.88304e+06	2957287	1.32329e+07	1.05864e+06	1.02542e+07		1.63711e+07		3002207	586075	568541	265569	9909092	7.98987e+06	4865335	11772647	638361	9774701	6131407	7567585	244061	298035	1641638	515631	2.41011e+06	825974	3.73815e+06	478251	277977	661039	470024	162646	365626	695962	95918.1	2.40679e+06		403402	28789.9	66647.4
LHEITNETFR	1xHexNAc(4)Hex(5)NeuAc(2) [N6]	13	Q6EMK4	Q6EMK4	3464.41	10	16	15		635958	2.00796e+06	1.65176e+06	760326	3289419	1.68317e+06	2.71663e+06				392461		2.27658e+06	1.19028e+06	2202225	3.48937e+06	238772	2.70831e+06	2.04759e+06	1.28961e+06	866800	228016	526169	403770		314927	1.04903e+06	345651	367267	436626	354435	670519				781192	356897	199980		250540
FNETTEK	1xHexNAc(4)Hex(5)NeuAc(2) [N2]	158	P43652	P43652	3073.18	7	20	20		1.0148e+07	1.16975e+07	5.5202e+07	11214742	2.19904e+07	4.72395e+06	2.13921e+07	1.93767e+06	9.15104e+06	1.02179e+07	5.36619e+06	2.04594e+07	4.19366e+07	3.86158e+07	1.82801e+07	4.97504e+07	2.00313e+06	2.60246e+07	3.39292e+07	3.71803e+07	1.19058e+07	1.34558e+07	1.18249e+07	6.7777e+06	9.89385e+06	8940591	9.45846e+06	5.87967e+06	6.91617e+06	1.20994e+07	1.04926e+07	1.15565e+07	5.54136e+06	3.5486e+06	6.73352e+06	1.88729e+07	8.21917e+06	9.53307e+06	3.84325e+06	5.09112e+06
CINQSICEK	2xCarbamidomethyl [C1; C7]; 1xHexNAc(4)Hex(5)NeuAc(2) [N3]	43	O75882	O75882	3356.29	9	20	20		7.01651e+06	4.02063e+06	11566123	721985	17047722	4634891	8531945	1.45167e+06	5501282	2.99467e+06	1.45572e+06	1.79665e+06	4.36225e+06	3.57642e+06	5.07e+06	7.7279e+06	115057	6.39991e+06	5802987	6.18582e+06	2.11325e+06	2.08434e+06	1.67319e+06	1.01891e+06	1.9071e+06	1.6805e+06	2620148	396440	1.4168e+06	3.51178e+06	3.4741e+06	2.65425e+06	1.26367e+06	558625	1.48607e+06	1.77591e+06	900634	1.39764e+06	349045	857526
LSDLSINSTECLHVHCR	2xCarbamidomethyl [C11; C16]; 1xHexNAc(4)Hex(5)Fuc(1)NeuAc(2) [N7]	3	E7ETH0	E7ETH0	4391.79	17	16	14		730398	1.75136e+06	3.31838e+06		2.18872e+06	1.52963e+06		236223	1.96453e+06	590386		1.53517e+06	2.95673e+06	4.95591e+06	3.63971e+06	4.64675e+06		2.75005e+06	1.38127e+06	2.04066e+06	230892		346683	206473	1336357	274697	2.80307e+06		329915	178667		1.16227e+06			507095	716568	572094		340798	87327
EEQFNSTYR	1xHexNAc(4)Hex(3)Fuc(1) [N5]	24	P01861	P01861	2618.05	9	15	15		4.61189e+06	3.80927e+06	666506	7.13134e+06	7.64752e+06	1.78951e+06				332315	1.58011e+06	869743	1.41165e+06			2.11422e+06	2.62639e+06	1.19554e+06	27957192	24793203	3.58418e+06		177127	1.07106e+06	153801	2.03805e+06	1.09307e+06	1.78645e+06	691395	284006	319923		114827				304885	82968.6	1.62331e+06	538852
TPLTANITK	1xHexNAc(4)Hex(5)Fuc(1)NeuAc(1) [N6]	73	P0DOX2	P0DOX2	3018.29	9	20	18		2.32594e+07	3.62211e+07	2.0133e+06	3.73331e+07	2.26841e+07	1.13013e+07	1.01232e+08	4.11429e+06	3.32092e+06	7.58112e+06	3.69904e+07	2.27752e+06	1.1191e+07	1.49475e+07	7.49583e+06	2.69821e+06	1.61022e+07	1.99064e+07	1.01334e+08	99543933	3.34283e+07	894710	3.73021e+06	1.28986e+06	1868826	6.69831e+06	2450223	8.21222e+06	2370420	1.1037e+07	3.13865e+06	1.84274e+06			1232454	1.01568e+06	1.33986e+07	940152	4890873	915137
NGSLFAFR	1xHexNAc(4)Hex(5)NeuAc(1) [N1]	22	P04004	P04004	2825.15	8	18	20		1.3846e+06	257831	5.54217e+06	169114	8.74805e+06	1.83653e+06	13271567		3.33775e+06	246970		265492	285698	1.13654e+06	565248	1.57752e+06	145838	752122	828350	455697	405633	4.50293e+06	472918	212122	1.84667e+06	268184	3.99282e+06	69765.3	123748	1.32349e+06	1.18605e+06	609821	450346	343548	150934	693661	100591	83526.3	193029	110585
YPHKPEINSTTHPGADLQENFCR	1xCarbamidomethyl [C22]; 1xHexNAc(5)Hex(5)Fuc(1)NeuAc(1) [N8]	37	P00734	P00734	4974.08	23	19	16		1.89842e+07	3.00993e+07	111186902	1.41237e+06	119749524	2.50609e+07	99631760		34862697	7.42947e+06	807520	2.1804e+07	1.99686e+07	32249754	2.53795e+07	4.0152e+07	793848	1.44404e+07	66826681	64709846	2.96775e+06	1.67431e+07	2.73011e+06		1.48639e+07	5.79125e+06	23038807	259449		3.06366e+06	1.91438e+07	4.41305e+06	1.14621e+06			5359887	751505	254657	534350	1.24373e+06
NFTENDLLVR	1xHexNAc(4)Hex(5)NeuAc(1) [N1]	78	P00734	P00734	3134.3	10	20	20		1.60451e+07	2.10969e+07	8.21833e+07	1.3183e+07	56168911	3.34301e+07	51050505	6379869	2.05023e+07	1.84627e+07	3.62671e+06	1.66732e+07	1.89049e+07	1.73386e+07	2.5972e+07	3.94968e+07	3.84186e+06	3.92422e+07	4.58783e+07	2.67937e+07	18439516	1.83347e+07	1.1865e+07	6.27994e+06	1.46049e+07	1.59578e+07	3.17969e+07	7.30615e+06	7.22578e+06	1.26397e+07	2.3419e+07	2.60928e+07	8.84483e+06	6.99857e+06	5.29252e+06	1.71625e+07	4.53807e+06	5.06257e+06	8.62119e+06	8.39015e+06
EEQFNSTFR	1xHexNAc(5)Hex(3)Fuc(1) [N5]	26	Q8NF17	Q8NF17	2805.14	9	20	17		2.27836e+06	8.03598e+06	1.07891e+06	1.14511e+07	4.34174e+06	1.92487e+06	3.05349e+06	1.45973e+06	5.30027e+06	6.08186e+06	2.88879e+06	8.68155e+06	5.43565e+06	9511674	3.23193e+06	5.26126e+06	5.90198e+06	8492566	3.8144e+06	3903766	2.39217e+06		933843	2.13223e+06		3.29966e+06	1.4706e+06	1779357	656400		3057770	2.5609e+06	604008	295700	2.03937e+06	2226277	1.64866e+06	900181	1.32591e+06	659983
DTFVNASR	1xHexNAc(4)Hex(5)Fuc(1)NeuAc(1) [N5]	236	E9PGN7	E9PGN7	2969.18	8	20	20		6.29074e+06	6.56885e+07	4.08088e+07	3.42576e+07	4.2186e+07	2.92935e+07	3.25152e+07	8057762	1.03939e+07	4.02292e+07	2.57773e+07	1.42827e+07	3.90338e+07	3.93628e+07	4.68939e+07	3.90191e+07	1.18138e+07	4.32806e+07	4.94061e+07	4.69012e+07	1.54163e+07	8.69129e+06	1.07398e+07	8.15149e+06	5.50568e+06	1.92943e+07	1.01724e+07	1.18668e+07	1.5393e+07	7.16223e+06	18639609	1.02962e+07	5.66833e+06	5.76161e+06	1.99313e+07	7.63934e+06	1.53424e+07	7.91368e+06	1.38618e+07	1.06768e+07
NLSMPLLPADFHK	1xHexNAc(4)Hex(5)NeuAc(2) [N1]	16	P05546	P05546	3687.55	13	15	18		4.52126e+06	3778399	1.089e+07		2.70361e+07	1.41389e+06	1.43148e+07	171740	1.19258e+06	1927071		2.34857e+06		7.14734e+06	3.95722e+06	8.14422e+06			2049708	1.18372e+06	64344.5	631988	1.64885e+06	139957	3.11308e+06	1.00691e+06	2.11637e+06	415794		392038		1.08493e+06	2.38825e+06	104327	148502	1.4278e+06	92787.3	205895	40502.4	184019
GLNVTLSSTGR	1xHexNAc(4)Hex(5)NeuAc(1) [N3]	69	P0C0L4	P0C0L4	3018.28	11	20	20		1.58361e+07	3.9872e+06	2987753	3099810	6.0461e+07	1.97026e+07	70948791	740254	9.70313e+06	1.02364e+07	2.41504e+06	3.82146e+06	1.07961e+07	3.57933e+06	2.65938e+06	3.43825e+07	1.36165e+06	9.09037e+06	2.35819e+07	2.28458e+07	1.03045e+07	7.55571e+06	1.29063e+06	5.54332e+06	6.13454e+06	3025692	2.69414e+07	1.53452e+06	8.95567e+06	1.47987e+07	5.59391e+06	6234647	5247719	965864	3.02771e+06	482201	2.53333e+06	4.47936e+06	2.3966e+06	2.96682e+06
LQAPLNYTEFQK	1xHexNAc(4)Hex(5)NeuAc(2) [N6]	5	P03952	P03952	3656.53	12	20	18		6.40074e+06	5988717	10489695	2.03975e+06	18443720	7.27102e+06	15968870	1253234	3.73022e+06	2326853	663628	2.42579e+06	7082608	5.97273e+06	3413167	13276753	693840	8986362	6897383	6.20737e+06	2343840	4888774	4.78909e+06	1.21515e+06	4780665	2467383	11065730	974916	1145294		3.06874e+06		2886470	596034	542499	5.83218e+06	328416	1.43502e+06	315689	563733
EEQYNSTYR	1xHexNAc(4)Hex(4)Fuc(1) [N5]	65	P0DOX5	P0DOX5	2796.1	9	17	20		6.05053e+06	1.40557e+07	16590181	1.38053e+07	410524				316292	1665327	2.75311e+06	3.27595e+06	8.81719e+06	7.66473e+06	4.82582e+06	3.68527e+06	3.90139e+06	8.2982e+06	1.31615e+07	1.78543e+07	3.54105e+06	1.91598e+06	2.59936e+06	1.30212e+06	767098	1.05669e+06	773890	5.44273e+06	2.28155e+06	1.39804e+06	1.07886e+06	279564	608381	545715	1.40793e+06	1.24776e+06	2350091	701377	2.83131e+06	2.03793e+06
DTFVNASR	1xHexNAc(4)Hex(5)NeuAc(1) [N5]	198	E9PGN7	E9PGN7	2823.12	8	20	20		1.52713e+07	2.82361e+07	2.74252e+07	1.34868e+07	77164796	19948032	40671439	2.37469e+06	1.40668e+07	1.60809e+07	8.84292e+06	1.0196e+07	2.93998e+07	2.30602e+07	33887038	3.82261e+07	4.95609e+06	34241525	3.7032e+07	39531605	1.31199e+07	7.92375e+06	1.19805e+07	7.67595e+06	8.50431e+06	1.00312e+07	21659201	5.11021e+06	8.06327e+06	9.0831e+06	1.42286e+07	1.11294e+07	8.17118e+06	6.69442e+06	7.90592e+06	1.65414e+07	1.00373e+07	5.19227e+06	7.79109e+06	8.04526e+06
IDSTGNVTNELR	1xHexNAc(3)Hex(6)NeuAc(1) [N6]	12	O75882	O75882	3191.31	12	14	17		2.33316e+06	2176223	4955038		7778822	2.06814e+06	4992013	478037	2.25327e+06	1.98153e+06	987638	1.23504e+06		1.47926e+06		2935011	369983				1714452	1.782e+06	973203	468972	776976		1.8288e+06	261840	709500	1.26292e+06	912133	804136	340593	425518			526882	609474	333868	330851
FNSSYLQGTNQITGR	1xHexNAc(3)Hex(6)NeuAc(1) [N2]	9	P04114	P04114	3558.47	15	14	17				895123	719326	2.42547e+06			1.08146e+06		462814		550109	955406	1.05307e+06	2.2459e+06	2.58382e+06	477452	1.53907e+06	1.78049e+06	1.37399e+06	390831		747860	182712		3.57744e+06	400737	286160	641340	737933	761894	1.57335e+06	722478		729436	460174	105108	520109	172664	492642
RNHSCEPCQTLAVR	2xCarbamidomethyl [C5; C8]; 1xHexNAc(4)Hex(5)NeuAc(2) [N2]	53	Q8IZZ5	Q8IZZ5	3932.58	14	20	20		2.169e+06	1.42353e+07	4.42951e+07	6.84371e+06	40311420	24859767	46182371	1.57498e+06	1.3583e+07	4870095	1.96592e+06	9422107	2.34635e+07	3.03754e+07	1.78875e+07	3.72283e+07	1.35959e+06	1.81931e+07	1.97655e+07	1.90737e+07	9.5931e+06	6.30918e+06	6.94586e+06	6.22744e+06	7.66318e+06	8.2965e+06	1.36492e+07	4.10431e+06	2.05331e+06	5.77986e+06	9.05218e+06	5.58447e+06	2.35488e+06	3.16403e+06	3.88247e+06	18739033	3.07624e+06	3.05806e+06	1.29354e+06	1.6654e+06
DTFVNASR	1xHexNAc(3)Hex(4)NeuAc(1) [N5]	36	E9PGN7	E9PGN7	2457.99	8	17	19		785338	3.06847e+06	1.92677e+06	1.25367e+06	4.55977e+06		2.57239e+06		1.28401e+06	1.38978e+06	1.12658e+06	687259	2.83996e+06	1.53171e+06	2.79057e+06	3.03667e+06		2.97926e+06	2.67212e+06	3.45646e+06	751058	367469	615954	386227		380436	967662	356537	329658	544578	781896	316860	401428	246032	640627	1.36124e+06	603993	440228	386755	516557
LQAPLNYTEFQK	1xHexNAc(4)Hex(5)Fuc(2)NeuAc(1) [N6]	4	P03952	P03952	3657.55	12	18	18		1868552	1.3577e+06	1.71019e+06	296401	2.49385e+07		1.79466e+06	147835	2.02616e+06	1.53212e+06	538334	1.21013e+06	5.1492e+06	4.50931e+06	8.17762e+06	6.52207e+06		4.10081e+06	3261411	1.85296e+06		536729	394603	96002.9	560536	362378	1.97783e+06	1.29942e+06	344245	2.50763e+06	842083	4.9046e+06	1.12635e+06		1.13298e+06	2.18446e+06	72376.4	499829	416422	187232
DTFVNASR	1xHexNAc(4)Hex(5)Fuc(1) [N5]	74	E9PGN7	E9PGN7	2678.08	8	20	20		757018	1.70914e+07	4.24891e+06	5.12765e+06	2.09187e+06	1.00701e+06	1.89934e+06	475403	571119	4.60476e+06	4.16088e+06	2.79449e+06	5.16408e+06	6.14885e+06	6.05855e+06	4.17474e+06	2.16316e+06	7540410	6.02429e+06	7.22677e+06	2.6424e+06	547194	1.82235e+06	1.35442e+06	590426	2.68161e+06	1.35598e+06	1.62534e+06	2.82709e+06	1.02527e+06	1.72271e+06	1.5134e+06	557348	559741	2.15752e+06	1.03643e+06	1.76517e+06	651039	2.02339e+06	1.4923e+06
ANQQLNFTEAK	1xHexNAc(5)Hex(6)NeuAc(1) [N6]	34	Q9Y5Y7	Q9Y5Y7	3542.44	11	20	16		685149	1.19665e+07	1518502	3.26011e+06	1.18038e+06	1.35738e+06	1306456	1.42579e+06	1.24871e+06	1.04349e+07	7.46697e+06	2.28594e+06	5.90026e+06	7204981	2.82861e+06	2.22484e+06	6.03176e+06	6.91569e+06	3.66482e+06	3808723	1.89534e+06	536976	2.49435e+06	1.44422e+06		4.21489e+06		747647	2.91374e+06		787212	1.39144e+06	327827		2.11908e+06	484242	1.83595e+06	517460	2.30189e+06	740118
LQAPLNYTEFQK	1xHexNAc(4)Hex(5)NeuAc(1) [N6]	16	P03952	P03952	3365.43	12	18	20		996963	926410	1.96191e+06	849519	2.31077e+06	1170828	1.38685e+06	235704	1.66523e+06			811878	859391	1.25013e+06	1.0441e+06	2.59162e+06	102668	2012068	2.27964e+06	1.77469e+06	614532	1.20699e+06	466176	387591	916593	616109	2.31707e+06	323831	304770	949985	910371	832838	511158	214572	367443	1.26758e+06	262710	195622	162815	357211
DIENFNSTQK	1xHexNAc(4)Hex(5)Fuc(1)NeuAc(2) [N6]	49	P43652	P43652	3546.39	10	20	20		1.79085e+06	2.00986e+06	5879702	2.12476e+06	4.58535e+06	3.61448e+06	8875338	1.92601e+06	3.78831e+06	1.79803e+06	953257	3.29467e+06	4.49801e+06	4.26963e+06	8.1172e+06	8.74318e+06	163987	4.53731e+06	4.03677e+06	4419256	1.87165e+06	2.9423e+06	1.6173e+06	969802	1.73951e+06	2.55928e+06	1.01727e+06	1.08982e+06	1.9753e+06	1.24975e+06	2.14992e+06	3.06673e+06	644625	335467	1.40926e+06	1.98995e+06	1.64106e+06	1.69646e+06	501844	564889
LNAENNATFYFK	1xHexNAc(4)Hex(5)NeuAc(1) [N6]	8	B4E1C2	B4E1C2	3345.37	12	18	18		970254	1.3032e+06	1.22815e+06	414409	7.0794e+06	1.1246e+06	3.26411e+06		1.9309e+06	785592	337086	826753	1.73769e+06	2.64564e+06	1.38269e+06	5200502		2.71211e+06	2.14447e+06	2116027	414868	1.245e+06	512262	157250	878773	493472	4.09155e+06	166653	440820	796154	886259	1.25809e+06	1.24423e+06		84754.3	891501	143045		202929	237583
LNAENNATFYFK	1xHexNAc(5)Hex(6)Fuc(3)NeuAc(2) [N6]	4	B4E1C2	B4E1C2	4439.77	12	20	17		6.02553e+06	1.11534e+07	5.28464e+06	2181011	25753894	13707539	1.83407e+07	413760	1.8161e+06	576301	341864	740433	3.58261e+06	6.50569e+06	8367160	1.05952e+07	59328.5	11380337	1.08962e+06	1.55492e+06	353081	1.17503e+06	3.80078e+06	425305	3.32538e+06	1.47822e+06	2.10301e+06	894478	407819	189615	367256	1.58237e+06	1.74117e+06		14834.9	3377472		231188		61240.9
PSAGNNSLYR	1xHexNAc(4)Hex(5)Fuc(1)NeuAc(2) [N5]	40	P02749	P02749	3429.36	10	20	20		1.39514e+07	8.38991e+06	2.91064e+07	1.05604e+07	18663980	15425052	26268064	2.97205e+06	1.2362e+07	4522977	3499588	6.25119e+06	2.28443e+06	1.41875e+07	30140910	1.87296e+07	2.73578e+06	1.57384e+07	1.93845e+07	1.8917e+07	3.26745e+06	9.52196e+06	2.51976e+06	1.43819e+06	9.13097e+06	5.93574e+06	6363813	2.48179e+06	7.05392e+06	11099461	3789818	22999389	1.17195e+07	3.48706e+06	2.92223e+06	392795	4.22752e+06	472973	4.91856e+06	1.75456e+06
PSAGNNSLYR	1xHexNAc(4)Hex(5)NeuAc(1) [N5]	17	P02749	P02749	2992.2	10	19	20		1.7251e+06	1.04029e+06	7942610	1.37738e+06	9018221	2.20339e+06	4.27972e+06	509335	1.65279e+06		540731	1.5436e+06	2944519	8.69385e+06	2778454	5.98307e+06	364264	4941001	3.7638e+06	5.7712e+06	1.39041e+06	1.85986e+06	1419124	1.0105e+06	1.03553e+06	842541	1.58013e+06	916120	1.06485e+06	3294245	755064	3.85386e+06	2863324	923700	1.02381e+06	1235914	1.43088e+06	747934	1143382	710288
NYTLTGR	1xHexNAc(4)Hex(5)Fuc(1)NeuAc(1) [N1]	224	P10643	P10643	2884.16	7	20	20		5828919	3.847e+07	36530941	2.06907e+07	22382769	1.73496e+07	3.50229e+07	1.05347e+07	1.47125e+07	2.74081e+07	1.36093e+07	2.05989e+07	1.39356e+07	3.15142e+07	3.6282e+07	4.38097e+07	8.77985e+06	3.29009e+07	5.28937e+07	51292583	2.171e+07	7.99388e+06	1.02889e+07	7.48587e+06	6.12905e+06	1.68069e+07	10455255	8.97078e+06	1.09332e+07	5.46796e+06	1.44621e+07	7.4899e+06	4.16158e+06	2.44827e+06	13473024	1.08782e+07	7.1707e+06	3.31404e+06	6.80981e+06	7.16604e+06
NFTENDLLVR	1xHexNAc(4)Hex(4)NeuAc(1) [N1]	11	P00734	P00734	2972.25	10	14	15		610296	294143	1.6389e+06		1.53127e+06		1.19565e+06		1.11658e+06	610875		221180	693595	367248	582921	1.01161e+06		1.02936e+06		185860	148329	716328	113303			286962	387375		200363	191640	181639	344916			105855	182745	65732.8	50423.4	162566	194633
EEQYNSTYR	1xHexNAc(4)Hex(5)Fuc(1) [N5]	17	P0DOX5	P0DOX5	2958.15	9	17	19		1.08374e+06	3043864	6608929	2840651	222391		173498			312381	656350	698148	2.8623e+06	1.9723e+06	1.8297e+06	1238114	1.03637e+06	3.01587e+06	3.0215e+06	4.70252e+06	1.08777e+06	997238	444193	277277	504587	425376	468876	1.87485e+06	739648	395818	315544		277764	85856.9	528220	610914	1.00144e+06	516098	732129	469272
VLNFTTK	1xHexNAc(4)Hex(5)NeuAc(1) [N3]	41	P13671	P13671	2736.15	7	20	20		1492400	1.77019e+06	6.72745e+06	1.71883e+06	6.15012e+06	1529187	4.5713e+06	447448	2.64165e+06	1412203	665608	604301	2.08445e+06	1.67474e+06	2114491	3.2753e+06	274730	2.42178e+06	5.78472e+06	5.73351e+06	771606	665679	782296	610392	799041	660435	2.51752e+06	687536	664292	1.91675e+06	1.64774e+06	2089857	1.09394e+06	697780	899817	982102	988700	283510	951867	598438
DTFVNASR	1xHexNAc(3)Hex(4)Fuc(1) [N5]	35	E9PGN7	E9PGN7	2312.95	8	16	15			4524265	943898	1.40362e+06	642445	328590				1.23517e+06	968701	490196	1.13796e+06	1.14444e+06	1.54371e+06	1.34003e+06	317456	1489770	1.20915e+06	1.54108e+06	480487		462362	223826		752213		378104	564402	240299	322954			107975	583978	265215	360721	219768	520152	377227
DTFVNASR	1xHexNAc(5)Hex(5)Fuc(1) [N5]	79	E9PGN7	E9PGN7	2881.16	8	20	20		714779	2.39764e+07	6.84166e+06	7.40658e+06	4.48177e+06	2.98285e+06	4.47265e+06	1.44061e+06	1.86774e+06	6.45554e+06	6.80778e+06	4061070	8.0997e+06	8.79651e+06	6.96448e+06	4.5111e+06	2.36938e+06	8.61208e+06	8.49898e+06	8.87704e+06	3.91021e+06	933681	1.81645e+06	1.64028e+06	534878	3.56912e+06	1.14308e+06	2.12805e+06	2.70341e+06	772954	1.89344e+06	2.49863e+06	423147	515239	1853043	1.66672e+06	2109817	825708	2.04041e+06	1.34154e+06
NYTLTGR	1xHexNAc(5)Hex(5)Fuc(1) [N1]	97	P10643	P10643	2796.14	7	20	20		1.71209e+06	1.88958e+07	1.38445e+07	6.28841e+06	4.95879e+06	3.73696e+06	9.33721e+06	2.45351e+06	2.98245e+06	5496508	3.9583e+06	2.81716e+06	2.9562e+06	7.83484e+06	5.07689e+06	3.6783e+06	1.89329e+06	1.00604e+07	1.3871e+07	1.46822e+07	9.01002e+06	1.48602e+06	3.43676e+06	1.87011e+06	793696	3.98192e+06	1.85494e+06	2.64048e+06	3.95684e+06	1480154	3.50065e+06	2.73737e+06	336820	265694	1.84125e+06	2.72989e+06	2248790	668466	1.8098e+06	1.23054e+06
VYSGILNQSEIK	1xHexNAc(4)Hex(5)NeuAc(2) [N7]	9	P03951	P03951	3555.5	12	20	19		1.29119e+06	1.6673e+06	3.19709e+06	570497	3439062	847864	1.71634e+06	282630	1.46454e+06	734798	463756	978569	561149	894963	1.3104e+06	3.77438e+06	245653	2.30469e+06	1443304	1.32702e+06	340131	801882	719770	621692	745496	407623	1.3691e+06	395017	368153	591113	784276	757200		280180	394510	920874	236876	507276	191391	365644
AFGSNPNLTK	1xHexNAc(4)Hex(5)NeuAc(2) [N7]	57	P22792	P22792	3253.31	10	20	20		8.88334e+06	8.7779e+06	2.10856e+07	5.16261e+06	47557164	4.68785e+06	2.6412e+07	746039	7.24142e+06	5.84595e+06	1.57747e+06	4.16355e+06	9.64331e+06	4.27043e+06	9.7468e+06	2.04849e+07	2.02604e+06	8.82733e+06	9.92141e+06	1.11481e+07	5083667	4.01022e+06	3.36712e+06	1.17117e+06	2.7122e+06	2004716	5.97002e+06	2.12082e+06	2.29985e+06	5.89925e+06	3.24812e+06	3.03513e+06	2.43276e+06	1.67502e+06	798211	5.01319e+06	2.85047e+06	2.32463e+06	2.25047e+06	2.52575e+06
PSAGNNSLYR	1xHexNAc(4)Hex(5)Fuc(2)NeuAc(1) [N5]	8	P02749	P02749	3284.32	10	19	20		729211	1.39372e+06	2.36461e+06	857984	4.0368e+06	1.03941e+06	2.79334e+06	476776	1.2184e+06	844072		797634	1804848	1.65597e+06	1.09498e+06	4.53114e+06	449492	2.13576e+06	1.67102e+06	2.64816e+06	724158	904890	1.01688e+06	396932	1.05289e+06	664570	1.58933e+06	283125	495606	2.07359e+06	432532	1.33492e+06	621932	4.74213e+06	140583	574402	765787	248917	585575	125205
EHEGAIYPDNTTDFQR	1xHexNAc(5)Hex(5)Fuc(3) [N10]	6	A5PL27	A5PL27	4156.68	16	20	20		4.63929e+07	2.6673e+07	30220727	37689756	3.58183e+07	55923684	1.92256e+07	6.55402e+06	4.12875e+07	2.88345e+07	1.13395e+07	3.23768e+07	12803002	4.05971e+07	2.89972e+07	3.44627e+07	9.26759e+06	4.0151e+07	3.56266e+07	29855471	2.15714e+07	2.73357e+07	2.97061e+07	2.69483e+06	4.47991e+07	2.04871e+07	5.21009e+07	5.47868e+06	4.60241e+06	7.28246e+06	1.17208e+07	2.04392e+07	4.6712e+07	4.74791e+06	1.84421e+06	1.40121e+07	6.30903e+06	3.12826e+06	2.4706e+06	5.75316e+06
DIVEYYNDSNGSHVLQGR	1xHexNAc(5)Hex(6)Fuc(2)NeuAc(2) [N]	10	A0A140VK00	A0A140VK00	4927.98	18	20	18		1.59586e+06	3.91488e+06	6.62174e+06	2.19633e+06	6.12374e+06	4.24593e+06	3.20467e+06	139674	1.22337e+06	366717	724082	971177	6.12119e+06	7.85492e+06	5.13031e+06	6999275	1.43712e+06	9.70317e+06	1.29267e+07	6.87661e+06	142403	435144	1.52039e+06		1.09525e+06	1.25648e+06	2623689	687230	143269	82730.8	306698	751689	425403	156805	37959.4	1.4371e+06	73235.2	349515	46087.7
FNETTEK	1xHexNAc(4)Hex(5)Fuc(1)NeuAc(2) [N2]	37	P43652	P43652	3219.24	7	19	20		692820	1.46334e+06	3.34672e+06	697423	812605	839563	2.8382e+06	258751	544872	832108	267228	1.22039e+06	1669286	1051438	2.51783e+06	1.65245e+06		1.13892e+06	1.21741e+06	2.10852e+06	568220	1.11208e+06	415152	300519	1.02364e+06	773634	363955	238371	373654	383142	884262	859377	236240	137510	279643	381262	512570	743606	643181	207470
EEQFNSTFR	1xHexNAc(4)Hex(5)Fuc(1) [N5]	24	Q8NF17	Q8NF17	2926.16	9	20	15		1.29916e+06	4.97472e+06	970342	4.4186e+06	1.02915e+07	2.18317e+06	8705491	1.13234e+06	3.22759e+06	2.36322e+06	1.45328e+06	3.11554e+06	3.37629e+06	5.1162e+06	468448	3.29681e+06	2.4053e+06	4598909	3.06666e+06	2866017	4.3235e+06			2.2491e+06	651979	1.69599e+06	1.53171e+06	1.41927e+06		908912	747232	426730			267641	1.82181e+06	2.66466e+06	1.02384e+06	822976	676120
NFTENDLLVR	1xHexNAc(4)Hex(5) [N1]	23	P00734	P00734	2843.21	10	16	20		513494	583282	2.37891e+06	216939	1.48104e+06	916716		133499	1.39854e+06	554515		536173		693579	942534	1.00733e+06		1.73e+06	1.95702e+06	1.5814e+06	666374	753943	441524	136334	555167	547203	1.22237e+06	464130	447170	516881	892696	1.58051e+06	378777	106307	332350	689308	306752	180941	666207	493895
NGTLVAFR	1xHexNAc(3)Hex(6)NeuAc(1) [N1]	6	Q92954	Q92954	2750.14	8	14	15		580896	1.15853e+06	2.14875e+06	813291	3.05378e+06		1177028		702078	531782			1.51661e+06		2194446	1.15611e+06		1.99715e+06	1.37786e+06	1.29022e+06	521852				700252		1.58316e+06	184879	559262	994517	738107	808798	448425	296146	200231	1.1267e+06	213314		390212	232543
GVNFNVSK	1xHexNAc(4)Hex(5)NeuAc(2) [N5]	82	P03952	P03952	3069.23	8	20	20		1.91202e+07	1.27816e+07	2.3876e+07	7.25034e+06	59588487	1.11742e+07	3.05524e+07	3969725	1.24087e+07	5.55657e+06	2.58534e+06	1.09847e+07	2.07082e+07	2.61533e+07	1.55869e+07	39358282	1.76715e+06	2.34097e+07	2.14814e+07	2.20487e+07	6.12665e+06	1.01863e+07	8.60404e+06	5.87104e+06	9.07538e+06	3.89478e+06	1.36414e+07	3.45303e+06	4.65896e+06	9.80172e+06	6.76713e+06	6242679	6.21349e+06	2.04439e+06	4.25764e+06	1.07115e+07	4.34972e+06	3.59858e+06	1.99933e+06	1.98397e+06
DTFVNASR	1xHexNAc(4)Hex(5)NeuAc(2) [N5]	259	E9PGN7	E9PGN7	3114.21	8	20	20		1.29525e+08	2.84423e+08	2.06691e+08	1.35851e+08	6.09344e+08	1.69081e+08	3.27887e+08	2.4104e+07	1.0046e+08	1.29434e+08	9.18211e+07	7.22254e+07	2.29566e+08	1.55318e+08	2.64762e+08	2.99357e+08	6.16516e+07	2.79813e+08	2.68138e+08	2.53734e+08	1.11539e+08	59658806	9.72071e+07	6.16906e+07	6.36277e+07	6.12808e+07	1.41601e+08	5.47402e+07	5.79885e+07	6.30204e+07	9.00273e+07	6.09522e+07	4.28932e+07	2.90228e+07	4.47868e+07	1.03807e+08	6.59446e+07	4.22968e+07	4.06694e+07	5.58578e+07
CINQSICEK	2xCarbamidomethyl [C1; C7]; 1xHexNAc(4)Hex(5)Fuc(1)NeuAc(1) [N3]	17	O75882	O75882	3211.25	9	19	18			2.39938e+06	1.20927e+06	656079	1.57646e+06	281962	764042	187568	392709	1.03897e+06	679714	358391	1.29413e+06	1.48464e+06	771805	1.60935e+06	147574	1335061	1509087	2.12988e+06	478747			136705	218653	727250	270032	180492	378501	196696	406537	276755	88999.8	65291.4	422233	99345.9	206897	174185	205839	167594
ALPQPQNVTSLLGCTH	1xCarbamidomethyl [C14]; 1xHexNAc(5)Hex(6)Fuc(2)NeuAc(2) [N7]	8	P02790	P02790	4597.9	16	20	15		4.12084e+06	543235	8.73677e+06	821270	5.81187e+06	941562	2.40445e+06	40841.7	1.19178e+06	501355	59865.2	85016.5	7240672	8866229	3.50226e+06	7.24737e+06	49164.2	6.32349e+06	10205525	5249229		602983	1.22455e+06		2427748	207057	4365589	203812	131764	310945	386591	885166	843731	22464.6	69596.6	2.51626e+06		102211
DIENFNSTQK	1xHexNAc(4)Hex(5)Fuc(2)NeuAc(1) [N6]	32	P43652	P43652	3401.35	10	20	17		1.4454e+06	3.62981e+06	1.94328e+06	556420	3.16051e+06	1.51253e+06	4.4657e+06	1.12881e+06	1.3337e+06	1.50588e+06	1.9047e+06	2.68915e+06	6770406	3.56708e+06	767378	4.21985e+06	95885.8	3.31513e+06	3429954	2767009	3.75621e+06		1.67747e+06	834067	1.72656e+06	2.48527e+06		1.22033e+06	1.25288e+06	2004994		895424	536902	145670	3.8221e+06	3.10665e+06	982764	1.74868e+06	117110	199678
IPCSQPPQIEHGTINSSR	1xCarbamidomethyl [C3]; 1xHexNAc(5)Hex(6)Fuc(3) [N15]	7	P08603	P08603	4446.87	18	16	15			1.85537e+06	1604972	941166				246364	471607	1.72591e+06	1.62002e+06	664676	2834135	2.37473e+06	1.61398e+06	3.56995e+06	148262	3073442	1.93114e+06	1.98763e+06	714923		1.07387e+06	393410	376441	891381		252645	865206	139578	404101	895476			919891	609064	709052	274648	407182
IPCSQPPQIEHGTINSSR	1xCarbamidomethyl [C3]; 1xHexNAc(5)Hex(6)Fuc(4) [N15]	8	P08603	P08603	4592.93	18	20	20		4.95131e+06	1.43918e+06	8.57236e+06	8.66803e+06	5.46552e+06	4.74838e+06	1.33714e+07	2.57881e+06	2.9247e+06	2.7455e+06	2.54259e+06	266622	1.53761e+07	7.22433e+06	1.74153e+07	1.31522e+07	5.07524e+06	2.41444e+07	5.46722e+06	6726884	2.29645e+06	2.15175e+06	3.49542e+06	2.45483e+06	2.7848e+06	1.63866e+06	602413	1.00152e+06	3.49808e+06	1.29744e+06	2910572	4491201	1.23319e+06	242171	3.42922e+06	3.19819e+06	776292	3.43969e+06	2.33689e+06	1.07985e+06
NGSLFAFR	1xHexNAc(4)Hex(5)NeuAc(2) [N1]	24	P04004	P04004	3116.25	8	15	19		20835105	2.18937e+06	2.77155e+07	651162	63555158	1.72201e+07	81827245	315911	2.09068e+07		417092	749855		8.94686e+06	4.18618e+06	8.55241e+06			2.90622e+06		2116999	2.62054e+07	3.44635e+06	1.41678e+06	1.26813e+07	1.27858e+06	2.23614e+07	417626	518556	4402237	4.14348e+06	2366314	2.50899e+06	1.25737e+06	436524		178744	510637	251153	498988
AIIANLTCK	1xCarbamidomethyl [C8]; 1xHexNAc(4)Hex(5)NeuAc(2) [N5]	9	E7EUF1	E7EUF1	3208.33	9	18	16		692858	2.18066e+06	877478	767802	1.53777e+06		2.05239e+06	463796		971035	444479	978266	2.90302e+06	3.37043e+06	2.80281e+06	5.47652e+06	215528	3.32129e+06	2203443	2.30658e+06	1.14614e+06	713219	1048951	677088	653079	451792		163086	794862		320344	520178			746461	682769	591592	363182	183756	247819
LDVDQALNR	1xHexNAc(4)Hex(5)NeuAc(1) [N8]	20	I3L145	I3L145	2957.23	9	18	20			1.45519e+06	2.12908e+06	718759	2.77424e+06	478227	3290023	477337	1.6958e+06	2.92721e+06		1.81435e+06	2903831	2.19438e+06	2560984	3.67072e+06	332790	2923951	2344837	2.11629e+06	1.70151e+06	2.13274e+06	1036651	357184	492210	1.16157e+06	459251	544647	987420	253749	436790	1.26754e+06	258502	187479	431092	1.14171e+06	587342	509973	765893	1.20493e+06
GVNFNVSK	1xHexNAc(4)Hex(5)NeuAc(1) [N5]	30	P03952	P03952	2778.13	8	18	20		2.27238e+06	977167	6.72779e+06	1.35364e+06	9289691	2.74927e+06	3.43769e+06	416494	2.18336e+06	1.19425e+06		1.35883e+06	1.76502e+06	2.51355e+06	1.14382e+06	7.11094e+06		4.17141e+06	6.08365e+06	6.06602e+06	678830	2.14878e+06	1.04332e+06	635387	1.46595e+06	1.06165e+06	2.91316e+06	1.00003e+06	863900	2.58458e+06	1.26025e+06	1.75126e+06	1.33614e+06	716910	668473	1.74019e+06	575145	526187	416432	489693
GHVNITR	1xHexNAc(4)Hex(5)NeuAc(2) [N4]	12	P00734	P00734	3001.21	7	16	20		4.39999e+07	1.08218e+06	1.1287e+07	2.07637e+06	449758		330778		33200	121857		120429	426778	577727	549516	685581		1.0379e+06	794573	1.45302e+06	110820	138587	111329	106853	126587	72594.7	164198	104380	145636	173500	169068	130610	189897	211923	126221	296284	262576	188992	130626	212908
FNETTEK	1xHexNAc(5)Hex(6)NeuAc(3) [N2]	16	P43652	P43652	3729.4	7	14	17		338215		1.46361e+06	598352	2.42362e+06	1.08987e+06	2.22369e+06	558705				1.24565e+06	5.38468e+06	2.98782e+06		2.84342e+06		1.28783e+06	2.82234e+06	2.88916e+06	650010	1.21457e+06	1.92597e+06	703782	369930	360142	1.08048e+06	343457	498176	868082	237925	491016			685955	1.15741e+06	825591	365837		260256
LISNCSK	1xCarbamidomethyl [C5]; 1xHexNAc(4)Hex(5)NeuAc(2) [N4]	47	E7ETH0	E7ETH0	3026.19	7	17	20		1.45257e+07	7793001	2.25132e+07	4.79169e+06	275497	122920			169116	282647		313871	1.85047e+06	1.20063e+06	2.14037e+06	620544	733411	5849903	5.08382e+06	6800296	1.49834e+06	732283	719426	765094	1886762	250585	682244	837305	886853	1078654	1.45271e+06	933733	1.73763e+06	1.2935e+06	1.75126e+06	2.81169e+06	2115655	1.09854e+06	1.4766e+06	1.48558e+06
ALGFENATQALGR	1xHexNAc(5)Hex(6)NeuAc(2) [N6]	8	B4DVE1	B4DVE1	3917.61	13	16	16			367276		120793	2.5088e+06	989368	1.28748e+06			151447	225131	194860	2.48922e+06	1.48638e+06	645055	6425221	65940.2	2.71742e+06	4398091	4.58246e+06	1.18967e+06	1.04941e+06	2745761	164312	924918	254038	1.48238e+06	884065	431318	204000	94951.7	1.01176e+06			137014	2.23456e+06	123565	229900
NNLTTYK	1xHexNAc(4)Hex(5)NeuAc(2) [N2]	28	P48740	P48740	3058.21	7	16	20		1.54828e+06	1.42271e+06	3.35057e+06	558007	4.98783e+06	792166	2.38606e+06			1.00133e+06		517353	1.95695e+06	2.45118e+06	1.25631e+06	2.25401e+06		2.71463e+06	2.0523e+06	1.08583e+06	1.20225e+06	1.72612e+06	791464	570983	496435	393435	1.67734e+06	527616	800988	251383	1.53721e+06	885112	439444	184244	312533	1562925	413022	136746	326520	517989
EHEGAIYPDNTTDFQR	1xHexNAc(5)Hex(5)Fuc(1)NeuAc(1) [N10]	21	A5PL27	A5PL27	4155.66	16	20	20		3.76213e+06	1.6321e+07	13715905	2.49751e+06	25301908	6.78332e+06	1.56334e+07	181687	5.66972e+06	2.51555e+06	8.04268e+06	7.09348e+06	3.45817e+06	8.02856e+06	5.5374e+06	6049186	2.5263e+06	1.33136e+07	1.53787e+07	1.35923e+07	321905	2.7916e+06	1.36592e+06	623985	3.32758e+06	1.67842e+06	7.96322e+06	814320	1.28317e+06	675909	9.35204e+06	1.38979e+06	716195	1.40333e+06	734375	6.71129e+06	1.40362e+06	1.3305e+06	754140	2.63758e+06
VLNFTTK	1xHexNAc(4)Hex(5)NeuAc(2) [N3]	126	P13671	P13671	3027.24	7	20	20		2.34896e+07	2.2752e+07	5.55625e+07	9.75587e+06	58262426	1.20463e+07	4.65801e+07	6.83303e+06	1.97506e+07	1.64578e+07	6.979e+06	14550133	1.35865e+07	2.67672e+07	2.19787e+07	3.35269e+07	4.68695e+06	3.15479e+07	4.08071e+07	3.9358e+07	1.32589e+07	1.03946e+07	1.07356e+07	7.41561e+06	10717662	6.86677e+06	2.00748e+07	5.335e+06	7.69515e+06	1.31583e+07	1.37116e+07	1.36784e+07	8.02366e+06	4.46786e+06	6.1353e+06	1.35837e+07	7.71044e+06	3.79681e+06	7.58435e+06	5.05516e+06
EEQFNSTFR	1xHexNAc(5)Hex(4)Fuc(1) [N5]	14	Q8NF17	Q8NF17	2967.19	9	16	18			2.56405e+06		3.3752e+06	2953683	1.02075e+06	1.63829e+06	1.1083e+06	3473797	1.75532e+06		4375880	3.37994e+06	4061408	2179793		1.66309e+06	5505176	2.47645e+06	2.13782e+06	1.13439e+06		296585	649300	402875	1.47787e+06		310824	279526	457621	657280	1.04522e+06	277886	168493	937014	1.42628e+06	977396	690453	528723	423412
ITYSIVQTNCSK	1xCarbamidomethyl [C10]; 1xHexNAc(5)Hex(6)Fuc(2)NeuAc(2) [N9]	9	B4E1C2	B4E1C2	4275.72	12	15	19		8482703	1.88888e+07	3.5833e+06	4.54401e+06	32535548					4.13477e+06	742943	3230624	5.71888e+06	11258454		18741742	580336	12236496	26776110	13434508	4555077	2.07278e+06	9865647	2195188	5288189	603712	9920239	1.22087e+06	2.25678e+06	2.25116e+06	3.06547e+06	6.14327e+06		447072	2232201	5.05741e+06	1.10903e+06	1.76085e+06	664067	1.40101e+06
NYTLTGR	1xHexNAc(4)Hex(5)Fuc(1) [N1]	61	P10643	P10643	2593.07	7	20	20		407454	4.27749e+06	3.17182e+06	1.39859e+06	690412	636434	878747	302300	498867	1.58845e+06	973496	896833	629051	2.19096e+06	1.97351e+06	1.78774e+06	517770	2.41538e+06	3.48241e+06	3.57101e+06	1.52315e+06	487428	723902	637705	397992	1.15231e+06	699334	774866	1.01874e+06	325473	1.17469e+06	734734	278618	155712	861023	659170	498134	184118	588761	499248
GLTFQQNASSMCVPDQDTAIR	1xCarbamidomethyl [C12]; 1xHexNAc(6)Hex(5)Fuc(2) [N7]	37	P0DOX6	P0DOX6	4659.93	21	19	19			5.85268e+07	7.36614e+07	3939948	2.23468e+07	1.23733e+07	3013392	2.00825e+06	6829864	4.26934e+07	5.05799e+06	1.43685e+07	1.89306e+07	15972148	3.46808e+07	2.90408e+07	3.46903e+06	4.97047e+07	1.93028e+07	1.78341e+07	3.54262e+06	1.98077e+06	9.08506e+06	353851	1.91181e+06	3.2491e+06	4.57798e+06	797524	9.45167e+06		1.15902e+06	2.46741e+06	427641	296691	9.83579e+06	6.22115e+06	5.24756e+06	301810	991380	656048
EEQYNSTYR	1xHexNAc(4)Hex(3) [N5]	2	P0DOX5	P0DOX5	2487.99	9	18	14		426665	1.56621e+06	1.81987e+06	1.15401e+06	458569	571281	1.88259e+06	659861	639880	1.2963e+06		3.2657e+06	1.56678e+06	789390		246709	1.18131e+06	1.73134e+06	2.23063e+06	1.97831e+06	1.08788e+06	169028	317340		358662	1.21382e+06		923757				419316	99863.7		457705	802280	377592	214829	396066	1.48002e+06
TLFCNASK	1xCarbamidomethyl [C4]; 1xHexNAc(4)Hex(5)NeuAc(2) [N5]	62	P20851	P20851	3145.23	8	20	20		1.3343e+07	6272399	12028636	4299840	30743669	4.41255e+06	1.22219e+07	621377	4.10692e+06	1475683	1.59124e+06	1.22401e+06	5.9352e+06	1216808	9440071	7.93533e+06	1.26449e+06	7.80181e+06	11545131	12453115	3.62066e+06	3.68415e+06	2.41924e+06	1.89549e+06	3.01935e+06	1.0937e+06	6.62821e+06	1.50055e+06	2.09321e+06	3.30663e+06	4542660	2.98737e+06	2163346	871174	1.03563e+06	4269239	1.42262e+06	1.52501e+06	1.18427e+06	737946
IGEADFNR	1xHexNAc(4)Hex(5)NeuAc(1) [N7]	14	P04275	P04275	2835.12	8	19	20			4.44622e+06	3786100	1.86914e+06	2.40785e+06	1.30117e+06	1.64295e+06	267285	1.74216e+06	4.49992e+06	1.56077e+06	1.96681e+06	1.2834e+07	3.66351e+06	3955066	1.42992e+06	1.03564e+06	3.16064e+06	5.27473e+06	4853062	1.13449e+06	976038	866677	671262	6.85681e+06	1.3641e+06	2.0291e+06	1.06307e+06	809212	1.03848e+06	4.49667e+06	1.35675e+07	748417	267541	872916	1.28023e+06	751414	218235	923501	620360
LNAENNATFYFK	1xHexNAc(5)Hex(6)Fuc(3)NeuAc(1) [N6]	6	B4E1C2	B4E1C2	4148.67	12	20	17		2.47938e+06	6000697	2.39984e+06	1.43629e+06	7.0882e+06	3.68454e+06	6.47578e+06	798016	704594	1.38524e+06	1.30557e+06	2.11965e+06	7.31164e+06	1.15842e+07	5.82949e+06	11916826	202969	1.10318e+07	2.52586e+06	1.4761e+06	890081	1.40209e+06	2.79048e+06	392040	1.72906e+06	1.10112e+06	2.957e+06	448477	856960	538226	725267	2.37875e+06	1.00061e+06		403846	3.94962e+06	85018.2	337387
FNDTEVLQR	1xHexNAc(4)Hex(5)NeuAc(2) [N2]	16	A0A5F9ZH15	A0A5F9ZH15	3326.33	9	20	19		2.06454e+06	3.14349e+06	9.53552e+06	1.85845e+06	10628810	1.5249e+06	8913490	1.07601e+06	4.38108e+06	2.58519e+06	836249	2.58826e+06	2603015	6.76478e+06	3.13554e+06	7.72066e+06	1.08855e+06	5.08015e+06	6.63031e+06	4370227	2484240		1.38579e+06	901665	1.56984e+06	1.36942e+06	3470319	794684	840540	2.91732e+06	2.07483e+06	946830	1.62832e+06	920976	353460	3.05239e+06	1.00389e+06	1.08211e+06	580804	1.33696e+06
GTANTTTAGVPCQR	1xCarbamidomethyl [C12]; 1xHexNAc(4)Hex(5)Fuc(2)NeuAc(1) [N4]	12	P26927	P26927	3639.47	14	14	14		842969	652109		637642	4.18288e+06	1.15158e+06			481527	775639	823910	280535	1.76637e+06	1.72182e+06	1.10125e+06	1.53833e+06		1.46509e+06			870589		742221	461127		398472	351224	219524	615438			215900	380406	83297.6	671206		832877		692272	221572
SWPAVGNCSSALR	1xCarbamidomethyl [C8]; 1xHexNAc(5)Hex(6)Fuc(3)NeuAc(2) [N7]	10	P02790	P02790	4412.75	13	18	17		7.18269e+06	2.43265e+06	7.07828e+06	3.52744e+06	19327911		16899812	713575	5596235	1.53707e+06	495936		7.95645e+06	6.17687e+06	9.62642e+06	14846418	1.12059e+06	1.90466e+07	1.45546e+06	1.49033e+06	574944		3.53715e+06	937121	2.30709e+06	816546	1808010	458057	208202	305919	2.60262e+06		1.4067e+06	206027	158362	2.23503e+06		973485	77399.9	60595.9
NYTLTGR	1xHexNAc(3)Hex(4)Fuc(1) [N1]	16	P10643	P10643	2227.93	7	16	19		1.40505e+06	1.94392e+06	1.48785e+06	1.18289e+06			708204	252339		1.74682e+06	370019	571692	1.70842e+06		2226044	2.00611e+06	157239	1.56404e+06	1.90743e+06	1.95112e+06	1.07305e+06	571068	750567	229329	367649	506870	216618	309695	360808		975943	669226	240028	116295	1017435	589952	354000	295926	184905	465056
NNATVHEQVGGPSLTSDLQAQSK	1xHexNAc(5)Hex(5)Fuc(3) [N2]	6	P04004	P04004	4645	23	18	16		2.47082e+06	1.37106e+06		1.0175e+06	6219576	2.62947e+06	4.66783e+06		935583	1.44089e+06	658794	1.00438e+06	1.72614e+06	1.64261e+06	2.68049e+06	4957475	614228	4.67311e+06	2.64489e+06	5.01125e+06	413573	1.33295e+06	1.50916e+06	146043	878341	2.06003e+06		509186	278853	2703685		715633	404447	353975			222710	403046	221150	235274
LDVDQALNR	1xHexNAc(4)Hex(5)NeuAc(2) [N8]	49	I3L145	I3L145	3248.32	9	18	20			1.2956e+07	2.36788e+07	7.36265e+06	2.27556e+07		33838539	4.94392e+06	7.90667e+06	2.4401e+07	1816903	6.28104e+06	2.01365e+07	1.72798e+07	2.40833e+07	3.39571e+07	3.3189e+06	2.46353e+07	1.83052e+07	1.803e+07	1.11774e+07	1.19193e+07	6.07795e+06	2194743	4.33478e+06	5.35869e+06	2.887e+06	3.71088e+06	6.39637e+06	913056	1.56796e+06	5.15976e+06	1.11843e+06	1.23879e+06	3.71773e+06	8.29503e+06	2.28859e+06	4.15901e+06	3.63865e+06	6.04877e+06
NYTLTGR	1xHexNAc(5)Hex(4)Fuc(1) [N1]	18	P10643	P10643	2634.09	7	18	15			2.51699e+06	1.60151e+06	707090	588438	339486	1.33609e+06	142279	430458	612490	571151	379327		696941	645815	215228	253044	999371	1.3144e+06	1.09307e+06	760443		320315	129462		363979	325417	209576	360181	104253	457554	157934			160442	300347	131821		185141	107326
VNSTELFHVDR	1xHexNAc(2)Hex(9) [N2]	7	Q7Z7M0	Q7Z7M0	3181.29	11	19	15			792815	1679522	560148	2.66952e+06	1.37418e+06	1.84532e+06	598667	1175117	1148583	688266	901020	1.18855e+06	1.45559e+06	1.5351e+06	2555662	335622	1.69536e+06	1.30204e+06	1.52462e+06	1.47225e+06	786442	341943	523319		796639	425210		553891	338179	423283			155798	590723	189834	211959	252640	306480
EHETCLAPELYNGNYSTTQK	1xCarbamidomethyl [C5]; 1xHexNAc(4)Hex(5)Fuc(2)NeuAc(1) [N14]	4	P05160	P05160	4560.85	20	14	17			764844	4.48178e+06	1.83644e+06	4.29522e+06		4.14373e+06	834245	1.82632e+06	2.1575e+06	543085			3.61325e+06	4.44397e+06	4.62982e+06	151697	1.28408e+06			1.85606e+06	1.85149e+06	3.63885e+06	421998	1.59218e+06		1.70945e+06	900360	803559	228621	1.19715e+06		594066	346691	533877	2.12668e+06	386161	661069		279364
VCQDCPLLAPLNDTR	2xCarbamidomethyl [C2; C5]; 1xHexNAc(5)Hex(5)Fuc(2)NeuAc(1) [N12]	2	P02765	P02765	4180.72	15	18	18		1.78174e+06		1.3144e+06	380234	961531	1.03843e+06	2.11848e+06		2.29629e+06	721880	334738	1.67197e+06	2.39233e+06	1.38092e+06	4573382	2465727	81341.7	2.05094e+06	8334974	7.33694e+06	466820	287754	174304	51132.8	790304	1.09212e+06	1.28338e+06	212666	404970	412531	461133	831891	112612		291184	970707		97150.2	122527	122689
DNNSIITR	1xHexNAc(4)Hex(5)NeuAc(2) [N2]	7	P06276	P06276	3137.25	8	19	19		1.18087e+06	474259	3592062	243071	7137527	804061	5655751	267462	983621	393752	590347	502852	938366	436350	555804	1214434		1.78707e+06	1.50853e+06	2.22936e+06	308166	1.64285e+06	493214	299506	840966	349716	2.25804e+06	253728	122320	1506000	907629	631219	389294	366099	431316	539308	393001	422650		393698
EEQYNSTFR	1xHexNAc(4)Hex(3)Fuc(1) [N5]	20	P01860	P01860	2618.05	9	15	15		4.61189e+06	3.80927e+06	666506	7.13134e+06	7.64752e+06	1.78951e+06				332315	1.58011e+06	869743	1.41165e+06			2.11422e+06	2.62639e+06	1.19554e+06	27957192	24793203	3.58418e+06		177127	1.07106e+06	153801	2.03805e+06	1.09307e+06	1.78645e+06	691395	284006	319923		114827				304885	82968.6	1.62331e+06	538852
CATPHGDNASLEATFVK	1xCarbamidomethyl [C1]; 1xHexNAc(4)Hex(5)Fuc(1)NeuAc(2) [N8]	8	B1AHL2	B1AHL2	4168.68	17	19	20			3.32752e+06	2186816	1.28678e+06	1.37387e+06	638625	3.25687e+06	605361	1.57815e+06	2.74546e+06	649747	1.45789e+06	1.61414e+06	3.37122e+06	3294861	5.02123e+06	676922	3744801	5.38637e+06	4.40236e+06	716091	624623	502517	484314	544320	1.01924e+06	886607	1.01803e+06	1.08614e+06	1.19412e+06	1.1885e+06	1.02438e+06	472442	136691	863670	1.21726e+06	1.05551e+06	632714	1.07113e+06	483321
TVLTPATNHMGNVTFTIPANR	1xHexNAc(4)Hex(6)Fuc(1) [N12]	29	P01024	P01024	4185.85	21	19	18		7409566	4084096	1.73793e+07	774902	18411548	8001321	2.96433e+07		1.05705e+07	3.0913e+06	347258	3484480	5.68702e+06	5.53487e+06	3550738	8.28405e+06	376888	4938428	9.4902e+06	9628884	3.85038e+06	5.41285e+06	2.09733e+06		4.28896e+06	1.15977e+06	1.04276e+07	267599	519934	2.46216e+06	2.00364e+06	1.35152e+06	754348	129839		1.93073e+06	441012	620660	530291	647636
SWPAVGNCSSALR	1xCarbamidomethyl [C8]; 1xHexNAc(3)Hex(6)NeuAc(1) [N7]	5	P02790	P02790	3277.32	13	16	15		1.64244e+06		2.50739e+06	335208	4030704		2.33168e+06		745813	334930	226478		1059447	1589652	930886	1.29769e+06	142496	1.44919e+06	2.51609e+06	2.7822e+06	240605		379316	603178	562838		1.26295e+06		132958	873319	1160709		342932	116403	167758	335392		108261	115829	115918
NNATVHEQVGGPSLTSDLQAQSK	1xHexNAc(5)Hex(5)Fuc(1)NeuAc(1) [N2]	7	P04004	P04004	4643.98	23	18	15		573160	2.58769e+06	1.49146e+07	381365	7425202	564335	4425491	234081	861634	2.23627e+06	307694	2.09041e+06	209221	3.04004e+06	787229			970681	2573537	807644	508901	1.59878e+06	563605		2.22454e+06		8.18019e+06		569386	1.30138e+06	5.87124e+06	873090			261055	4.76996e+06	150550	454438	139681	274363
NHSCSEGQISIFR	1xCarbamidomethyl [C4]; 1xHexNAc(4)Hex(5)Fuc(1)NeuAc(1) [N1]	28	O75882	O75882	3594.44	13	19	17			3.14916e+06	1.04252e+06	658342	2.7772e+06	481522	1.79808e+06	125044	573212	2.42536e+06	1184269	657543	3.29661e+06	1.74195e+06	1.59101e+06	2.36397e+06	279057	3282997	2.64067e+06	3.47939e+06	1.32357e+06	218923		212089	268748	1.13944e+06	384647	240907	348553	269443	829344	552974			441194	271543	667787	161683	315025	262820
LANLTQGEDQYYLR	1xHexNAc(5)Hex(6)Fuc(3)NeuAc(1) [N3]	3	A0A384NKS6	A0A384NKS6	4400.82	14	15	17			1.02128e+06	917263	380891	1.10551e+06	762935	1126925		395312	385890	294316		993341	2.62083e+06	1.33584e+06	1.34268e+06		2.83076e+06		490961	249426	281017	687279	129844	219648	879563	269413	215757	368535	73887.5	190004		172716	45390.1	148110	1.02878e+06		98231.7		44454.7
AAIPSALDTNSSK	1xHexNAc(5)Hex(6)Fuc(1)NeuAc(2) [N10]	12	B4DVE1	B4DVE1	3990.62	13	14	14			1.67661e+06	1.35589e+06					352358	691720	931239	845738	515650	5.70958e+06	5.46904e+06	3.8759e+06	7.14309e+06	138112	5935708		696074	3.26852e+06		5.60533e+06	1.90493e+06	617028	354805		814911	2.27119e+06		317915	223541			1600372	2.25731e+06	1.6195e+06	953442	94809.5
GLNVTLSSTGR	1xHexNAc(4)Hex(5)Fuc(1)NeuAc(2) [N3]	12	P0C0L4	P0C0L4	3455.43	11	20	20		1.07796e+07	1.30736e+07	18008552	6.54896e+06	52027988	1.91839e+07	4.55093e+07	1.92745e+06	7.3363e+06	9.68084e+06	3.30574e+06	4577924	8.12836e+06	7.48551e+06	8.96706e+06	1.27829e+07	1.8314e+06	1.14975e+07	23146671	1.77728e+07	1.03082e+07	9.07249e+06	5.3012e+06	5.04838e+06	7.81562e+06	4.65971e+06	1.49107e+07	3.0435e+06	4.16081e+06	5.56166e+06	8.18624e+06	5.67898e+06	2.42442e+06	584179	2.56706e+06	4471580	2.04431e+06	2.65337e+06	2.20142e+06	3.28227e+06
ELHHLQEQNVSNAFLDK	1xHexNAc(5)Hex(5)Fuc(1)NeuAc(1) [N9]	22	A5PL27	A5PL27	4284.82	17	19	20		4.82409e+06	1.80315e+07	3.20761e+07		51097096	1.05589e+07	2.2345e+07	252769	9755963	3.69458e+06	1.54293e+07	1.20152e+07	7.24983e+06	9.20796e+06	1.18073e+07	1.72361e+07	5.3685e+06	1.67166e+07	1.84176e+07	6201877	2.99015e+06	5.3024e+06	2.46146e+06	160211	1.98589e+06	4.9006e+06	1.73255e+07	1.85231e+06	2.76826e+06	3.58127e+06	1.45733e+07	3.65545e+06	636361	698266	1.25422e+06	9075524	2.62468e+06	2964839	720542	4.57534e+06
ITYSIVQTNCSK	1xCarbamidomethyl [C10]; 1xHexNAc(5)Hex(6)Fuc(2)NeuAc(1) [N9]	14	B4E1C2	B4E1C2	3984.63	12	19	15		1.53345e+06	2387204	528816	407350	1.28847e+06	1.05011e+06		745670	898105	1.62224e+06	1.15013e+06	766935	2.33299e+06	598247	1.76786e+06	819676	178048	482001	765805	5.92001e+06	481170	716968	903926	318972	900912	911587	648139	398839	1.18191e+06	202407	195593	162821				326023	1.71926e+06		494525
FLNNGTCTAEGK	1xCarbamidomethyl [C7]; 1xHexNAc(4)Hex(5)Fuc(1)NeuAc(1) [N4]	4	E7ETH0	E7ETH0	3371.33	12	20	19		571934	1.13138e+06	1822841	352395	985841	389947	1.09068e+06	244311	366594	396486	542981	518619	1455344	1.34513e+06	2.07606e+06	1.45868e+06	254487	2.66767e+06	617316	858954	711595		324146	487314	169790	568695	372156	170950	623244	154625	872056	418527	107561	72074.9	680193	448655	532065	193853	374987	119192
NYTLTGR	1xHexNAc(4)Hex(5)Fuc(1)NeuAc(2) [N1]	195	P10643	P10643	3175.26	7	20	20		9311845	6.09153e+07	7.79055e+07	5.31324e+07	2.76065e+07	4.32822e+07	5.01341e+07	3.54188e+07	5.17846e+07	5.86596e+07	3.21927e+07	36324577	23416756	3.36522e+07	9.57967e+07	1.2166e+08	2.81935e+07	7.10104e+07	1.52207e+08	152253043	5.27254e+07	2.48563e+07	2.80178e+07	2.36609e+07	1.65308e+07	4.27419e+07	2.07695e+07	2.21459e+07	3.92299e+07	1.19131e+07	3.20923e+07	1.39718e+07	9.08979e+06	3.92864e+06	3.7472e+07	3.18684e+07	1.85495e+07	8.82172e+06	1.76802e+07	1.33407e+07
VELEDFNGNR	1xHexNAc(4)Hex(5)Fuc(1)NeuAc(2) [N9]	35	Q6UY50	Q6UY50	3543.39	10	20	20		4.40023e+06	4.44582e+06	8.77576e+06	4.46297e+06	28272621	7.30849e+06	29328923	2.01048e+06	4.13456e+06	2.22112e+06	2.62009e+06	4.61737e+06	2.34183e+07	7.41079e+06	15830703	1.31034e+07	2.03624e+06	1.40324e+07	1.13477e+07	5.24694e+06	7.94895e+06	5739004	5.9588e+06	6.33449e+06	3.48515e+06	978161	1.16771e+07	4651714	3.62659e+06	4.55569e+06	4.20429e+06	2.4712e+06	2.93424e+06	903903	1.90122e+06	1.49624e+07	1.46375e+06	2.94888e+06	696075	1.02868e+06
AATCINPLNGSVCER	2xCarbamidomethyl [C4; C13]; 1xHexNAc(4)Hex(5)NeuAc(2) [N9]	5	O75882	O75882	3866.55	15	18	20		3.18437e+06	1.54151e+06	2.35959e+06		923068		7.818e+06	941903	1.61955e+06	1.47466e+06	1.19315e+06	484944	958143	1768875	1.89692e+06	2.85714e+06	489314	2.44091e+06	3.67484e+06	2.05767e+06	1.10785e+06	178694	547129	673402	440344	656656	361950	341708	925649	690356	961273	1.28899e+06	265893	194812	716298	465726	669140	534248	155530	103861
ANQQLNFTEAK	1xHexNAc(5)Hex(6)NeuAc(2) [N6]	15	Q9Y5Y7	Q9Y5Y7	3833.54	11	18	16			4.68549e+06	1.22489e+06	1.17991e+06	1.30406e+06	558838		596222	492725	4.33366e+06	2.45463e+06	1.24682e+06	1.11094e+06	5.58088e+06	825250	2.3664e+06	1.34194e+06	3791651	2631880	3.18338e+06	1.11412e+06	284748	702190	555077	325606	732879		188152	1.35867e+06		972390	764446			1.25783e+06	382160	680477	174448	944252	182666
KEDALNETR	1xHexNAc(5)Hex(6)NeuAc(3) [N6]	9	A0A384NKS6	A0A384NKS6	3936.54	9	17	17		836891	758038	2.89127e+06	381228	5.33234e+06	898725	2.93641e+06		264224	427343		323519	2.27643e+06	2.38285e+06	1.12858e+06	3.7294e+06		1.39428e+06	4.52724e+06	3.7445e+06	236315	790203	851619	269778	406474		876599	127496	316089	674546	534119	446597		178729	105765	579827	186714	300689	105549
DTFVNASR	1xHexNAc(4)Hex(5)Fuc(1)NeuAc(2) [N5]	217	E9PGN7	E9PGN7	3260.27	8	20	20		38685772	7.73891e+07	4.65909e+07	4.93139e+07	7.21674e+07	5.96701e+07	7.82598e+07	9.45756e+06	3.22184e+07	4.19912e+07	3.75242e+07	2.4705e+07	50174805	3.08055e+07	1.3609e+08	7.46927e+07	1.62326e+07	6.1803e+07	7.27665e+07	7.26287e+07	2.62076e+07	1.81191e+07	2.00309e+07	1.29935e+07	2.08857e+07	2.46532e+07	2.45657e+07	14855141	2.5722e+07	1.25759e+07	2.46173e+07	1.90194e+07	1.06926e+07	7.83855e+06	2.10894e+07	1.34688e+07	1.69708e+07	9.9717e+06	1.52546e+07	1.19568e+07
EDALNETR	1xHexNAc(4)Hex(5)NeuAc(2) [N5]	32	A0A384NKS6	A0A384NKS6	3152.22	8	18	19			1.39463e+06	23436607	2.23148e+06	2.05619e+07		15275193	307525	3127870	1.64648e+06	742842	2.20379e+06	5984904	3054959	6184727	8616178	821928	4744143	6.64943e+06	7.14048e+06	1.5768e+06	3481199	1.75936e+06	541311	2.39035e+06	1.42872e+06	5.40344e+06	348689		3.88005e+06	2.84958e+06	1.98256e+06	2.32777e+06	1.34905e+06	240047	3.36821e+06	978917	1.25157e+06	662080	1254915
EDALNETR	1xHexNAc(5)Hex(6)NeuAc(3) [N5]	66	A0A384NKS6	A0A384NKS6	3808.44	8	20	20		6.01887e+06	7.14163e+06	1.18903e+07	3.79254e+06	9.41118e+06	9.23336e+06	1.28052e+07	959677	2.46382e+06	1.98892e+06	1.26126e+06	2.27434e+06	13069347	12539926	8097139	21506878	195443	1.14234e+07	14901449	1.81375e+07	2.12444e+06	1.9696e+06	4587607	2.03843e+06	3329940	900548	6.69068e+06	636899	1.05522e+06	3.51219e+06	2.07611e+06	2.10273e+06	1.09952e+06	1.17685e+06	787647	2.94715e+06	1.36578e+06	1261670	270417	792080
NYTLTGR	1xHexNAc(5)Hex(5)Fuc(1)NeuAc(1) [N1]	112	P10643	P10643	3087.24	7	20	20		3.27302e+06	4.33287e+07	4.22998e+07	20032005	9122902	11193919	3.21193e+07	1.09606e+07	1.09858e+07	1.59536e+07	1.15389e+07	1.50769e+07	9.75461e+06	2.44559e+07	1.11018e+07	8.38366e+06	6.16228e+06	3.05767e+07	4.2163e+07	4.32891e+07	29351922	7.56772e+06	1.48894e+07	6172419	2.85405e+06	1.30747e+07	6.22164e+06	9855468	1.37854e+07	4.27098e+06	10461449	8.65541e+06	1.64506e+06	650937	6.27596e+06	1.3136e+07	8.13648e+06	3.01613e+06	5.54062e+06	3.41342e+06
IPCSQPPQIEHGTINSSR	1xCarbamidomethyl [C3]; 1xHexNAc(5)Hex(5)Fuc(1)NeuAc(1) [N15]	20	P08603	P08603	4283.8	18	20	19		16710633	30556710	57839480	7292440	43163544	16687268	21766680	2.12624e+06	27760722	20163368	7664428	4.79401e+06	16803492	13828647	19695562	27329316	3.44145e+06	31477094	55367348	53007616		8863739	6420415	2943063	10296300	10691842	26350032	1.35916e+06	5970103	13857219	28272370	7366397	1.49507e+06	2.71001e+06	5.71319e+06	17217226	4.19568e+06	3334012	4138326	5.76428e+06
LQNNENNISCVER	1xCarbamidomethyl [C10]; 1xHexNAc(4)Hex(5)NeuAc(1) [N7]	10	Q03591	Q03591	3503.41	13	16	20		1.44738e+06	1.40157e+06			1.19403e+06	2.41801e+06	1.20557e+06		1.22698e+06	571789	223873	498430	997649	1.68496e+06		2.0636e+06	409564	1.54134e+06	2.37536e+06	2.04732e+06	635784	576184	414970	567125	618461	848060	1.89359e+06	331084	329677	1.41791e+06	937790	1.69889e+06	563164	157084	315391	1.0467e+06	406186	398664	366516	427709
ITYSIVQTNCSK	1xCarbamidomethyl [C10]; 1xHexNAc(5)Hex(6)Fuc(3)NeuAc(1) [N9]	15	B4E1C2	B4E1C2	4130.69	12	19	19		1188136	4.90518e+06	2.40965e+06	1.86663e+06	5662571	3.18848e+06	5.80244e+06	1.15514e+06	1.26131e+06	3.86197e+06	1.0371e+06	2.19588e+06	5.64168e+06	8.17721e+06	6.94445e+06	11858036	452146	9.62665e+06		671613	1.4722e+06	1.16832e+06	2.14693e+06	690785	1.32752e+06	717586	321990	797227	3.15047e+06	1.17807e+06	1543156	4.2585e+06	1.61604e+06		3.65222e+06	4.42908e+06	849298	1.05227e+06	1.26155e+06	1.2835e+06
NFTENDLLVR	1xHexNAc(4)Hex(5)Fuc(1)NeuAc(2) [N1]	9	P00734	P00734	3571.46	10	20	19		1.69659e+06	2.51366e+06	4.0307e+06	1.11104e+06	2.16504e+06	1.71816e+06	2.96083e+06	271677	2.40043e+06	761431	74655.3	1.35038e+06	689722	715205	5.84444e+06	1.55038e+06	557206	2.99355e+06	1.6755e+06	1.81187e+06	1.24073e+06	1.05685e+06	463434	465069	590371	1.88063e+06	1.25918e+06	176370	805882	364556	1.41401e+06	2.26869e+06		228732	402123	477152	209763	614844	184802	203219
ELHHLQEQNVSNAFLDK	1xHexNAc(5)Hex(6)Fuc(2) [N9]	8	A5PL27	A5PL27	4301.83	17	19	19		649972	1.37727e+06	3.22694e+06	245471	6.52246e+06	780018	4.21484e+06		1725220	1.28178e+06	657082	1.19632e+06	1.94536e+06	4.48749e+06	2.44932e+06	6.67792e+06	202518	3.43742e+06	4.58834e+06	6.19829e+06	1.40428e+06	784945	740295		489408	357815	2.66813e+06	170643	144733	906346	918354	2.0446e+06	303860	126675	134345	1.57492e+06	461897	151312	185233	350177
FGCEIENNR	1xCarbamidomethyl [C3]; 1xHexNAc(4)Hex(5)NeuAc(2) [N8]	93	A0A140VK00	A0A140VK00	3343.27	9	20	20		1.72412e+07	7.47783e+07	9.27398e+07	4.41766e+07	8.8317e+07	70646597	6.55269e+07	7.57928e+06	3.59642e+07	3.82712e+07	2.41587e+07	3.02043e+07	3.22339e+07	3.93071e+07	5.68197e+07	79034602	2.47461e+07	7.82952e+07	1.04726e+08	97665234	18578600	1.28206e+07	1.68476e+07	1.54348e+07	1.84567e+07	2.77008e+07	5.96301e+07	1.77085e+07	3.20162e+07	3.4167e+07	4.8812e+07	4.82065e+07	2.08656e+07	1.8441e+07	1.06351e+07	3.27536e+07	1.75444e+07	9.19692e+06	2.07291e+07	1.95686e+07
DTFVNASR	1xHexNAc(5)Hex(4)Fuc(1) [N5]	12	E9PGN7	E9PGN7	2719.11	8	17	18			1.90149e+06	665233	733060	615514		388452		228602	789690	832709	441110	625115	1.0537e+06	849255	222713	195334	784602	557688	548187	282167		214890	150101		376997	97328.3	217415	307101	69176.3	251325	251253	41403.7	89205.5	205759	128294	128004	96698.2	286868	78586.7
NYTLTGR	1xHexNAc(5)Hex(5)Fuc(1)NeuAc(2) [N1]	76	P10643	P10643	3378.34	7	19	20			1.19384e+07	1.97622e+07	1.01421e+07	3130343	5134628	1.1032e+07	5.05324e+06	7.22381e+06	7260025	6.86221e+06	5.1868e+06	4.72175e+06	8477060	8.72898e+06	6.08963e+06	5.01959e+06	1.31973e+07	25297472	24427919	1.36457e+07	4.47756e+06	8.0393e+06	2.45713e+06	936652	8.40615e+06	3.30705e+06	4.78877e+06	9.00385e+06	1.34232e+06	4.31538e+06	4.06225e+06	382317	329144	4.05672e+06	8818586	4.1239e+06	1.46376e+06	2.82127e+06	1.37225e+06
CNYSIR	1xCarbamidomethyl [C1]; 1xHexNAc(4)Hex(5)NeuAc(1) [N2]	53	B4DPQ0	B4DPQ0	2726.05	6	20	19		2.30278e+06	2.39509e+06	7.50638e+06	1.6787e+06	4593399	2.39067e+06	4.78106e+06	766423	1.78399e+06	1.63813e+06	345256	1.35587e+06	1817832	2.87361e+06	2.12253e+06	3.275e+06	335381	2395132	4.80016e+06	4.80562e+06	1.86038e+06	502095	412808	385057	626857		2.69168e+06	696082	555914	1.2755e+06	1.46811e+06	1.19918e+06	483888	647389	348915	885162	261634	398705	390860	254167
ENLTAR	1xHexNAc(4)Hex(5)NeuAc(2) [N2]	53	Q06033	Q06033	2908.15	6	19	18		3.91441e+06	9.53219e+06	1.18519e+07	5079143	9.0451e+06	5.19656e+06	8.89905e+06		4.56144e+06	4.69012e+06	2297794	4071088	4.9417e+06	4147456	6.12877e+06	6.74677e+06	2.03502e+06	9.34212e+06	9.4539e+06	7.45595e+06	3.15361e+06	1.85924e+06	2.98391e+06	1.31371e+06	1731518	1.64672e+06	3.22884e+06		2.0926e+06	2.61912e+06	2.0523e+06	1721696	1.58858e+06	2.47099e+06	1.91357e+06	3013100		1.12007e+06	2.46244e+06	1808916
LCDNLSTK	1xCarbamidomethyl [C2]; 1xHexNAc(4)Hex(5)NeuAc(2) [N4]	13	V9HWI6	V9HWI6	3155.23	8	16	15		773358	566014	2.13366e+06	480260	2.08316e+06	702496	1.84384e+06		931416			319839	849441	997088	491285	1.72086e+06		1.16027e+06	1622108	1364659					365052	193919	590324	156644	158213	551788	613711	458214	250499	133948		232121	284740	244847	222609	220974
LQAPLNYTEFQK	1xHexNAc(4)Hex(5)Fuc(1)NeuAc(2) [N6]	5	P03952	P03952	3802.58	12	14	15		503607	707164	528274		2.40726e+06	985327	2.27074e+06	288912	917692			147567			827907	1.80183e+06		1.09116e+06	1.09009e+06	643244	171573	970087	591350		784529	234968	1.0728e+06	241124	102615	239291	280915	621729	210587		107167	209690		157112
VCQDCPLLAPLNDTR	2xCarbamidomethyl [C2; C5]; 1xHexNAc(5)Hex(5)Fuc(1)NeuAc(1) [N12]	32	P02765	P02765	4034.66	15	20	19		6.83727e+06	29859648	42538088	5.06802e+06	2.8079e+07	8436498	41216029	3.07659e+06	25964414	37475511	8006779	48445384	51427360	38448402	32015722	42408804	2.90567e+06	47768524	69499776	26318448		5.36235e+06	4.80596e+06	2.44292e+06	10930329	15188850	27975708	5394780	4600850	6.39736e+06	22533700	6.83448e+06	3566588	3.41972e+06	6.79394e+06	50046742	2.33036e+06	6544990	2035131	4.12456e+06
NHSCSEGQISIFR	1xCarbamidomethyl [C4]; 1xHexNAc(4)Hex(5)Fuc(1)NeuAc(2) [N1]	15	O75882	O75882	3885.54	13	15	17			1.64753e+06		604856	2.02146e+06				362154	2.22208e+06	910140	428575	936768	3.48839e+06	1.68062e+06	3.59646e+06	1.08539e+06	5.4239e+06	2.47469e+06	4.31603e+06	1.4105e+06			529196	460546	1.50445e+06	707604	76783.5	527245	328078	1.38059e+06	1.06368e+06		204715	512074	464072	281696	470683	123720	603513
PEINSTTHPGADLQENFCR	1xCarbamidomethyl [C18]; 1xHexNAc(5)Hex(5)Fuc(1)NeuAc(1) [N4]	21	P00734	P00734	4448.81	19	20	20		6.73313e+06	17731183	43884380	5.14674e+06	35873536	13157875	33180810	2.26728e+06	8.21442e+06	1.3997e+07	3.77523e+06	6557320	4.7405e+06	15618358	16548407	2.11872e+07	2.00114e+06	2.41426e+07	35783488	1.90914e+07	7833186	6.22689e+06	5.49787e+06	1.28321e+06	5.94694e+06	6.57345e+06	1.28955e+07	2.45294e+06	2.95297e+06	5.8846e+06	8.61117e+06	6916706	2249063	1.03615e+06	1.10833e+06	1.0176e+07	1.20533e+06	3.78408e+06	1.66443e+06	2.57188e+06
EDALNETR	1xHexNAc(5)Hex(6)Fuc(1)NeuAc(3) [N5]	37	A0A384NKS6	A0A384NKS6	3954.5	8	19	20		5.87512e+06	4.74145e+06	9.53799e+06	5.67022e+06	6.52763e+06	6.55613e+06	9.7073e+06	1.28817e+06	2.61734e+06	2.92432e+06	725323	1.8441e+06	7.45587e+06	7095998	9392377	1.3499e+07	362291	1.03075e+07		779965	2.00508e+06	3.28374e+06	3.77727e+06	2.36326e+06	2.01263e+06	1.62127e+06	1.72838e+06	749246	2.12194e+06	1.6932e+06	3.95287e+06	1.48708e+06	1.12673e+06	860105	1.04382e+06	5.61043e+06	2.34056e+06	2.38302e+06	359741	1.34687e+06
HEEGHMLNCTCFGQGR	2xCarbamidomethyl [C9; C11]; 1xHexNAc(5)Hex(5) [N8]	7	A0A384MR03	A0A384MR03	3758.45	16	15	15			2.3466e+06	1.87737e+06	80610			179195		289272	1.18792e+06		483392	4.29699e+06	2.58123e+06	1.02139e+06	2.15614e+06	202511	1.18866e+06	2.66985e+06	3.28518e+06	990952	308244	89352.1	30803.1	2.11251e+06	485566		124911	19191.7		755796	1.72385e+06	158378			507536	143154		155320	36752.6
ANQQLNFTEAK	1xHexNAc(5)Hex(6)Fuc(2)NeuAc(1) [N6]	6	Q9Y5Y7	Q9Y5Y7	3834.56	11	15	14					799951	1.06446e+06	1.13806e+06	898542		843208	789742	1.1513e+06	444371	1.11025e+06	2.54542e+06	1.49683e+06	987171	717779		1.24776e+06	2.12702e+06	351814	338058	260233			1.20886e+06	516751	260905	568418	242461		402011		159000	123982	413689		342921		455171
DTFVNASR	1xHexNAc(4)Hex(5)Fuc(2)NeuAc(1) [N5]	18	E9PGN7	E9PGN7	3115.24	8	19	15		3.14668e+06	822689	978471	520392	908398	305409	523989	275922		576058	1.30285e+06	1.49959e+06	2437827	906596	2614515	602315	295995	814416	1.08728e+06	1172197	574144		140586	479627	80518.4	466388		225852	252560		143104	243091			508711	151828	333862	264675	251820	359781
HEEGHMLNCTCFGQGR	2xCarbamidomethyl [C9; C11]; 1xHexNAc(5)	7	A0A384MR03	A0A384MR03	3758.45	16	14	13			2.3466e+06	1.87737e+06				179195		289272	1.18792e+06		483392	4.29699e+06	2.58123e+06	1.02139e+06	2.15614e+06	202511	1.18866e+06	2.66985e+06	3.28518e+06	990952	308244	89352.1		2.11251e+06	485566		124911	19191.7		755796	1.72385e+06				507536	143154		155320	36752.6
VELEDFNGNR	1xHexNAc(4)Hex(5)Fuc(1)NeuAc(1) [N9]	32	Q6UY50	Q6UY50	3252.29	10	20	20		3702151	8480381	8.26622e+06	4399036	19708778	4.47086e+06	2.18205e+07	2391407	5.57129e+06	8.77724e+06	5.13756e+06	7.85936e+06	1.80934e+07	1.44924e+07	8.04553e+06	1.09192e+07	3.53398e+06	1.19311e+07	1.10409e+07	9795735	4.82379e+06	4180164	4730741	5066129	2.39239e+06	2.01653e+06	7058522	3.21048e+06	3.59127e+06	3.45301e+06	3.99591e+06	2.38095e+06	1.93764e+06	751936	2.33322e+06	9.92898e+06	2.39133e+06	1.33247e+06	1.43755e+06	1.0427e+06
FGCEIENNR	1xCarbamidomethyl [C3]; 1xHexNAc(4)Hex(5)NeuAc(1) [N8]	42	A0A140VK00	A0A140VK00	3052.17	9	20	20		1.81175e+06	8100366	1.72371e+07	6.50896e+06	12222643	1.19972e+07	8.37327e+06	747021	5683009	5.98124e+06	2.10928e+06	4.42069e+06	4008010	8.14531e+06	7.7822e+06	8732941	1.97049e+06	10766899	2.22953e+07	1.95963e+07	2526726	1.90948e+06	2.01064e+06	2.25664e+06	2.94955e+06	5760816	1.15345e+07	2.62134e+06	4.58999e+06	6.20808e+06	1.01266e+07	1.08138e+07	4222915	3.94141e+06	1.99166e+06	6.0527e+06	3138149	1.1879e+06	4.07136e+06	3.90739e+06
SWPAVGNCSSALR	1xCarbamidomethyl [C8]; 1xHexNAc(5)Hex(6)NeuAc(1) [N7]	2	P02790	P02790	3683.48	13	19	18		1.29309e+06	399710	3.15225e+06	984636	2.73551e+06	573771	2.39667e+06	206567	403421	1.16525e+06	191185	478930	181923	2.0018e+06	379189	2.93645e+06		4.2615e+06	2.32937e+06	1381066	349274	818398	400236		475703	136768	3.2986e+06	307308	189697	1.24793e+06	486694		236522	438478	127677	422653	98245.8	108534	107492	606788
HEEGHMLNCTCFGQGR	2xCarbamidomethyl [C9; C11]; 1xHexNAc(5)Hex(5)Fuc(2) [N8]	14	A0A384MR03	A0A384MR03	4050.57	16	18	16		152167	1.27306e+06	5819873	212132	1.07623e+06	351344	1.44221e+06		1.06849e+06	1490866	203534	1.45571e+06	1.31799e+07	1.05938e+07	6753241	6.10117e+06		3.57976e+06	2761041	1.24755e+06	2.95758e+06	939965	1.10694e+06	380223	6.38541e+06	1.61344e+06		285819			1.59153e+06	8197310	719213		106451	1.5134e+06	1.00414e+06	84919.1	122047	57638
EWLPLNR	1xHexNAc(4)Hex(5)NeuAc(2) [N6]	18	O75882	O75882	3132.28	7	19	18		5328852	4245242	1.01526e+07	844549	2.00601e+07	4626405	9.29044e+06	730654	3.849e+06	360083	319008	867575		3744165	4399823	6.81496e+06	284920	5.49413e+06	6458666	4580191	706268		1.03345e+06	381472	1.48225e+06	532467	2.11061e+06	308925	239214	505339	725372		889308	236083	177348	1.05876e+06	123614	432677	103275	178319
DTFVNASR	1xHexNAc(5)Hex(6)Fuc(1)NeuAc(2) [N5]	50	E9PGN7	E9PGN7	3625.41	8	20	19		803186	4.81406e+06	2.56857e+06	3.08817e+06	5.07828e+06	2.7365e+06	3696197	1.00155e+06	574310	4.58756e+06	3.14838e+06	1.47319e+06	5.88645e+06	6.72118e+06	7.21206e+06	3.96977e+06	1.05622e+06	9.27973e+06	3039345	2.83462e+06	3.09039e+06	1.07501e+06	3.0467e+06	2.37073e+06	1.23054e+06	2.42701e+06	1.19277e+06	1.23543e+06	2.75243e+06	765195		1.52921e+06	415083	456151	2.72944e+06	2.13809e+06	2.81017e+06	806443	1.51419e+06	760020
DTFVNASR	1xHexNAc(5)Hex(6)Fuc(1)NeuAc(3) [N5]	32	E9PGN7	E9PGN7	3916.5	8	20	19		952226	1.16436e+07	1.95641e+06	4.28886e+06	6.07251e+06	4.78113e+06	4.76121e+06	2.04395e+06	837233	5.89074e+06	1.09533e+06	2.14991e+06	2.89455e+06	6.04844e+06	6.17966e+06	8.0033e+06	1.72085e+06	10197925	1.93909e+06	812742	2.45229e+06		3.81941e+06	3.13911e+06	1.37011e+06	2.46155e+06	618810	1.77445e+06	3.68222e+06	271992	2.36062e+06	1.35418e+06	361322	94870.8	1.78177e+06	3.27656e+06	2.03785e+06	1.18244e+06	412104	857068
PSAGNNSLYR	1xHexNAc(4)Hex(5)Fuc(1)NeuAc(1) [N5]	1	P02749	P02749	3138.26	10	18	19		1.29473e+06	488474	3.58837e+06	885480	2.02703e+06	1.02639e+06	3.16702e+06	296799	754945	591005	281912	677450		1.79041e+06	2.57836e+06	2.12091e+06		1.70549e+06	2.25418e+06	1.60356e+06	426876	1.35452e+06		269491	1.24897e+06	584600	912959	381836	867528	1.36937e+06	401016	4.32363e+06	1.8145e+06	536334	462351	406526	367759	250418	698360	293386
NFTENDLLVR	1xHexNAc(5)Hex(6)NeuAc(2) [N1]	2	P00734	P00734	3790.53	10	16	18			686130	1.89553e+06	148065	838814	762833	984482	89738	736273	267580				365589	213213	488780	96947.6	1.39031e+06	3.22952e+06	1.32978e+06	294962	329596	641241	143041	495891	284274	989939	106655	104525	277855	615461	539952	220862	82025.1	312828	581758		250208	52305.1
EEQYNSTYR	1xHexNAc(5)Hex(4)Fuc(1) [N5]	25	P0DOX5	P0DOX5	2999.18	9	20	20		732954	4289829	7.80433e+06	4639026	3874951	1.38655e+06	2327486	997856	1.28983e+06	2.43827e+06	1.61393e+06	3.5128e+06	6.77963e+06	9.89394e+06	2.37688e+06	3.48284e+06	1785414	6.9087e+06	4.3834e+06	5.21804e+06	1.82721e+06	1.42842e+06	1.52583e+06	499585	679528	1.22313e+06	878398	1.82409e+06	1.28762e+06	652920	1.15901e+06	395286	225302	290846	1.47813e+06	1.0081e+06	1.37831e+06	512513	1.05654e+06	776027
DTFVNASR	1xHexNAc(5)Hex(6)NeuAc(2) [N5]	18	E9PGN7	E9PGN7	3479.35	8	18	20			3.87961e+06	2.07713e+06	1.41204e+06	6986698	2.91564e+06	4410879	278290	654024	2.00356e+06	369805	799695	3.69707e+06	1.50847e+06	2.69885e+06	5.84092e+06		4.238e+06	8.18878e+06	8656914	1.91477e+06	1.26305e+06	1.98216e+06	1.16452e+06	1.26586e+06	954222	2282395	640153	689190	830612	1.39332e+06	951911	559765	235550	1.35739e+06	1.60537e+06	844161	425340	714330	659739
ELHHLQEQNVSNAFLDK	1xHexNAc(5)Hex(5)Fuc(2)NeuAc(1) [N9]	4	A5PL27	A5PL27	4430.88	17	17	17		2933893	8546416	6.731e+06	2585746	3216563	8557666	5132891		5886096	2.23371e+06	5.91147e+06	5.06231e+06			10055346	2.29378e+06	2.82696e+06	2.70821e+06	9034182	9218418	324002	1.24201e+06	747735		2.79422e+06	2389168	6523684		627048	1.24617e+06	6.73476e+06	2.89979e+06	878543	496093		1.60498e+06	646310	755218	887627	501828
EDALNETR	1xHexNAc(4)Hex(5)NeuAc(1) [N5]	5	A0A384NKS6	A0A384NKS6	2861.12	8	19	16		202541	705251	1.98417e+06	224795	401316		340720	72653.4	609407	272524	177592	346614	1.08473e+06	676659	690396	903070	93363.2	442463	1069594	1361505		309616	189462	94737.8		278680	510097		94310.9	407188	303234		270957	146856	117660	403273	206457	118849	112547	168060
NHSCSEGQISIFR	1xCarbamidomethyl [C4]; 1xHexNAc(4)Hex(5)Fuc(3)NeuAc(1) [N1]	7	O75882	O75882	3886.56	13	18	19		554658	2.2472e+06	1.75624e+06	1.03834e+06	3.30983e+06	1.71815e+06	2.47105e+06	131046	1.20768e+06	2.32703e+06	1.08846e+06	1.01017e+06	1.3572e+06	2.27372e+06	2.86852e+06	3.24748e+06		1.7866e+06	2.74384e+06		765599	852818	907853	628189	1.11108e+06	871272	1.42039e+06	778447	821780	455751	614115	975768	356630	75391.2	601014	777192	833765	648945	340999
FGCEIENNR	1xCarbamidomethyl [C3]; 1xHexNAc(4)Hex(5)Fuc(1)NeuAc(2) [N8]	11	A0A140VK00	A0A140VK00	3489.32	9	19	20		1.32284e+06	4500781	4568521	2.75437e+06	2.89434e+06	4.01266e+06	3648579	465467	1.90041e+06	1.60376e+06	655423	1.25808e+06	819040	813275	5780732	3.32707e+06	637531		4293789	3.56467e+06	1.07642e+06	1.30919e+06	659344	374116	1.62831e+06	1.39981e+06	2.74172e+06	829204	2362129	758254	2.80098e+06	4008383	1.01516e+06	467776	807891	667367	927850	483800	1.07577e+06	497483
IGEADFNR	1xHexNAc(4)Hex(5)Fuc(1)NeuAc(1) [N7]	7	P04275	P04275	2981.18	8	18	19		453185	3.86541e+06	3.21252e+06	2033325	664120		957341	235964		3.22893e+06	1.06522e+06	1.28333e+06	8980617	3021052	3.583e+06	917373	907309	2427219	3.09484e+06	3.13647e+06	1.54305e+06	348453	804963	559628	5.38894e+06	1.06039e+06	341651	583795	981007	139166	3134336	1.24814e+07	659684		602423	723427	568977	233617	735890	504580
EEQFNSTFR	1xHexNAc(4)Hex(5)Fuc(1)NeuAc(1) [N5]	4	Q8NF17	Q8NF17	3217.26	9	17	14		1758246	2530535		3.26413e+06	4640643	2.28008e+06	3936548	1.43349e+06	1.477e+06	1.14781e+06	554028	1.03639e+06	589208	2.36341e+06	459755	1.86408e+06	2.28787e+06	2.98222e+06			1.77397e+06			1.025e+06	335625	1.4866e+06	974500	771979		508983		604866			455083	1056031	1.40809e+06	769750	551403	488074
DTFVNASR	1xHexNAc(5)Hex(5)Fuc(1)NeuAc(1) [N5]	44	E9PGN7	E9PGN7	3172.26	8	19	20			13648344	6.06355e+06	5.29741e+06	3180025	3.49175e+06	4361155	1646582	2.35399e+06	5.19338e+06	4.99376e+06	3356446	6.54519e+06	9.12859e+06	7.79815e+06	5.4164e+06	1873807	6703554	7.23458e+06	7.50505e+06	4.06785e+06	1.2992e+06	2.65958e+06	903177	552975	3.53122e+06	1.71037e+06	2.35002e+06	3.05658e+06	779573	2.05935e+06	2.64483e+06	427457	383074	1.93899e+06	2.89449e+06	1.71741e+06	678855	1.90167e+06	1.60755e+06
DTFVNASR	1xHexNAc(5)Hex(6)Fuc(1)NeuAc(1) [N5]	56	E9PGN7	E9PGN7	3334.31	8	20	20		521183	1.19374e+07	2298642	3.97528e+06	7976193	1.8831e+06	5996387	656906	708375	2.4887e+06	2.2452e+06	1.2919e+06	8262019	7.66249e+06	7.3776e+06	8.534e+06	1.54613e+06	8.92977e+06	3114868	6.30162e+06	2.78781e+06	623064	2.60565e+06	929656	542213	2.66995e+06	1.0043e+06	1.59383e+06	2.57893e+06	638210	1.15753e+06	1.06928e+06	669637	254327	2.52626e+06	1.16425e+06	2.57468e+06	918921	1.08625e+06	1.18885e+06
CENLTTGK	1xCarbamidomethyl [C1]; 1xHexNAc(4)Hex(5)Fuc(3)NeuAc(1) [N3]	3	O75882	O75882	3274.28	8	15	14			287598	563212		573353		447889	108559	219248	342444	163505	342384	1.0161e+06	460489	328338	791370	134668		867716		306732		177863			177152	366547	117280	209063	225396	229522			61202.2	217680	219751	179370	102479	91873.5
PGANSTTDAVLLNK	1xHexNAc(4)Hex(5)NeuAc(2) [N4]	36	Q14643	Q14643	3605.51	14	20	20		31414360	144306940	82848974	1.5533e+07	242200640	4.38946e+07	169871046	9.8992e+06	88529124	113484848	16394453	55750972	71414972	80410784	87780976	143692784	1.25118e+07	137432256	175467728	75523748	55672554	44329514	25524761	24432012	41808130	55222648	58760064	1.40104e+07	28831038	38691587	79678680	31779416	1.66369e+07	1.005e+07	41433824	80112832	23813896	21430999	17676384	27456636
CNYSIR	1xCarbamidomethyl [C1]; 1xHexNAc(4)Hex(5)NeuAc(2) [N2]	6	B4DPQ0	B4DPQ0	3017.14	6	20	20		3.57379e+06	3.18923e+06	5271193	1.03707e+06	13360473	2.50493e+06	5007642	215390	1.75739e+06	524018	390201	812790	1685962	1.57154e+06	1.09709e+06	4.23213e+06	719072	3095250	3723812	3.14192e+06	1.112e+06	1.18788e+06	605229	402736	1.34086e+06	225121	3.17326e+06	311377	479868	1.26443e+06	1.20271e+06	1.10521e+06	742343	404530	276467	642948	544270	204850	287909	433091

## Sheet: O_Linked
Table S2: O-linked glycopeptides from HCC and CIRR Groups.
Sequence	Annotated Sequence	Modifications	Modifications (all possible sites)	# PSMs	Master Protein Accessions	Positions in Master Proteins	Master Protein Descriptions	Protein Accessions	Theo. MH+ [Da]	Sequence Length	Abundance Ratio	#CRR	#HCC	Abundance Ratio (log2)	Abundance Ratio Adj. P-Value	Sample_F1 CIRR	Sample_F2 CIRR	Sample_F3 CIRR	Sample_F4 CIRR	Sample_F5 CIRR	Sample_F6 CIRR	Sample_F7 CIRR	Sample_F8 CIRR	Sample_F9 CIRR	Sample_F10 CIRR	Sample_F11 CIRR	Sample_F12 CIRR	Sample_F13 CIRR	Sample_F14 CIRR	Sample_F15 CIRR	Sample_F16 CIRR	Sample_F17 CIRR	Sample_F18 CIRR	Sample_F19 CIRR	Sample_F20 CIRR	Sample_F21 HCC	Sample_F22 CIRR	Sample_F23 CIRR	Sample_F24 CIRR	Sample_F25 CIRR	Sample_F26 CIRR	Sample_F27 CIRR	Sample_F28 CIRR	Sample_F29 CIRR	Sample_F30 CIRR	Sample_F31 CIRR	Sample_F32 CIRR	Sample_F33 CIRR	Sample_F34 CIRR
TVVQPSVGAAAGPVVPPCPGR	[R].TVVQPSVGAAAGPVVPPCPGR.[I]	1xCarbamidomethyl [C18]; 1xHexNAc(2)Hex(1)Fuc(1) [S6]	1xCarbamidomethyl [C18]; 1xHexNAc(2)Hex(1)Fuc(1) [S6]	14	P02765	P02765 [341-361]	Alpha-2-HS-glycoprotein OS=Homo sapiens OX=9606 GN=AHSG PE=1 SV=2	P02765	2730.34	21	2.504	13	14	1.32	0.167727	1.1315e+06	2.77844e+06	1.4934e+06	460356	1.23914e+06		1.61812e+06	780133		1.90308e+06		1.77723e+06	1.47214e+06			1.47678e+06	643817		1.66753e+06			9.97186e+06	1.60683e+06	1.75645e+06	1.28568e+06	1.31954e+06	1.15656e+06	2.42142e+06	6.72274e+06	1.32217e+07		2.01999e+06	2.84564e+06	1.33203e+07
NNEGTYYSPNYNPQSR	[K].NNEGTYYSPNYNPQSR.[S]	1xHexNAc(1)Hex(1)NeuAc(2) [S]	1xHexNAc(1)Hex(1)NeuAc(2) [S8; S15]	7	A5PL27	A5PL27 [485-500]	ferroxidase OS=Homo sapiens OX=9606 GN=CP PE=2 SV=1	A5PL27	2851.14	16	1.918	13	8	0.94	0.369558		2.20147e+06	826629	1.40441e+06	2.5255e+06	618437		739764			7.74562e+06	1.73211e+06	2.09953e+06		1.75432e+06		2.65524e+06	1.90149e+06	917044		4.0465e+06		2.46032e+06	3.30512e+06	1.47977e+06			5.35557e+06	6.03206e+06		2.19024e+06
IPCSQPPQIEHGTINSSR	[K].IPCSQPPQIEHGTINSSR.[S]	1xCarbamidomethyl [C3]; 1xHexNAc(5)Hex(5)Fuc(3) [S16]	1xCarbamidomethyl [C3]; 1xHexNAc(5)Hex(5)Fuc(3) [S16]	10	P08603	P08603 [868-885]	Complement factor H OS=Homo sapiens OX=9606 GN=CFH PE=1 SV=4	P08603	4284.82	18	2.502	10	14	1.32	0.211414		1.6563e+06	1.10573e+06								6.26861e+06	3.4451e+07	3.11954e+06	492717	2.74767e+06	1.77721e+06			5.93227e+06	9.06051e+06	3.8202e+07			3.91385e+07		1.54291e+06		4.92822e+07		1.22565e+08	9.18625e+06		2.24734e+07	4.33317e+06
TEGPTPIPSLAK	[K].TEGPTPIPSLAK.[P]	1xHexNAc(3)Hex(3)Fuc(2)NeuAc(2) [T/S]	1xHexNAc(3)Hex(3)Fuc(2)NeuAc(2) [T1; S9]	3	P01042	P01042 [542-553]	Kininogen-1 OS=Homo sapiens OX=9606 GN=KNG1 PE=1 SV=2	P01042	3180.37	12	1.627	2	2	0.7	0.562602				5.60494e+06							2.0919e+06																	1.04389e+07	2.9748e+06
DIPTNSPELEETLTHTITK	[R].DIPTNSPELEETLTHTITK.[L]	1xHexNAc(1)Hex(1)NeuAc(1) [T12]	1xHexNAc(1)Hex(1)NeuAc(1) [T12]	2	P01042	P01042 [270-288]	Kininogen-1 OS=Homo sapiens OX=9606 GN=KNG1 PE=1 SV=2	P01042	2795.31	19	0.01	15	0	-6.64	1e-17	1.13348e+06		513294		1.27078e+06	6.25822e+06	898897	618538	1.20957e+06	918747		3.28099e+06	1.01578e+06	562400	759796	1.42843e+06		1.64393e+06		397692
TNSTFVQALVEHVK	[R].TNSTFVQALVEHVK.[E]	1xHexNAc(2)Hex(2)Fuc(1) [T4]	1xHexNAc(2)Hex(2)Fuc(1) [T4]	2	P07602	P07602 [214-227]	Prosaposin OS=Homo sapiens OX=9606 GN=PSAP PE=1 SV=2	P07602	2449.16	14	0.876	17	2	-0.19	0.497431	583262	1.01924e+06	507677		1.01552e+06	2484807	652076		324307	1.24078e+06	1.08383e+06	3.65218e+06	1.68479e+06	2.88916e+06	4.23196e+06	2.80387e+06		1.88562e+06	1.8783e+06	1.53623e+06		1.60631e+06
DTEEEDFHVDQATTVK	[K].DTEEEDFHVDQATTVK.[V]	1xHexNAc(2)Hex(2)NeuAc(1) [T13]	1xHexNAc(2)Hex(2)NeuAc(1) [T13]	1	A0A024R6N5	A0A024R6N5 [226-241]	Alpha-1-antitrypsin OS=Homo sapiens OX=9606 GN=SERPINA1 PE=1 SV=1	A0A024R6N5	2885.18	16	2.306	1	10	1.21	0.177427			888757																		4.35454e+06	3.11619e+06				4.42995e+06	1.05309e+06					1.35513e+06	1.66027e+06	2.40118e+06
HPDEAAFFDTASTGK	[R].HPDEAAFFDTASTGK.[T]	1xHexNAc(1)Hex(1)NeuAc(2) [T10]	1xHexNAc(1)Hex(1)NeuAc(2) [T10]	2	P02671	P02671 [513-527]	Fibrinogen alpha chain OS=Homo sapiens OX=9606 GN=FGA PE=1 SV=2	P02671	2541.04	15	0.802	14	6	-0.32	0.461571	1.65897e+06	1.90093e+06	647168	1.64249e+06		1.4896e+06	851287	2.86156e+06			4.8345e+06		1.06966e+06		2.11918e+06		4.82081e+06	2.07633e+06	3.67789e+06	3.26235e+06	1.30069e+06		1.31931e+06	1.56614e+06					2.2889e+06		1.85955e+06
TTPPTTATPIR	[R].TTPPTTATPIR.[H]	1xHexNAc(1)Hex(1)NeuAc(1) [T6]	1xHexNAc(1)Hex(1)NeuAc(1) [T6]	1	B7ZLE5	B7ZLE5 [1945-1955]	Fibronectin OS=Homo sapiens OX=9606 GN=FN1 PE=2 SV=1	B7ZLE5	1811.86	11	2.016	2	9	1.01	0.335249										570848			1.14581e+06									600609			1.71408e+06					963139	3.06586e+06	2.77409e+06	1.63984e+06	1.61071e+06
LAESGGGLVQPGGSLR	[R].LAESGGGLVQPGGSLR.[L]	1xHexNAc(3)Hex(2)Fuc(1)NeuAc(1) [S4]	1xHexNAc(3)Hex(2)Fuc(1)NeuAc(1) [S4]	2	A0A5C2GVB5	A0A5C2GVB5 [4-19]	IG c487_heavy_IGHV3-48_IGHD4-4_IGHJ6 (Fragment) OS=Homo sapiens OX=9606 PE=2 SV=1	A0A5C2GVB5	2868.3	16	1.038	3	10	0.05	0.748493			734357								2.92905e+06									1.94393e+06	1.24458e+06	1.29248e+06		919745	2.21315e+06		1.85561e+06				4.93907e+06		2.02013e+06	1.4643e+06
STHVPIPK	[K].STHVPIPK.[S]	1xHexNAc(2)Hex(2)NeuAc(2) [T2]	1xHexNAc(2)Hex(2)NeuAc(2) [T2]	3	Q6UXB8	Q6UXB8 [310-317]	Peptidase inhibitor 16 OS=Homo sapiens OX=9606 GN=PI16 PE=1 SV=1	Q6UXB8	2190.96	8	0.457	6	13	-1.13	0.0436221				2.03009e+06				666298		1.63648e+06	4.18696e+06	2.2247e+06		1.83752e+06							996301		484357	991897	453841	735956		1.41805e+06	614752	787082	5.72184e+06			854196
WEYCDVSACSAQDVAYPEESPTEPSTK	[K].WEYCDVSACSAQDVAYPEESPTEPSTK.[L]	2xCarbamidomethyl [C4; C9]; 1xHexNAc(1)Hex(1)NeuAc(2) [S]	2xCarbamidomethyl [C4; C9]; 1xHexNAc(1)Hex(1)NeuAc(2) [S10; S20]	3	Q14520	Q14520 [268-294]	Hyaluronan-binding protein 2 OS=Homo sapiens OX=9606 GN=HABP2 PE=1 SV=1	Q14520	4053.62	27	0.891	15	4	-0.17	0.471938		992172	1.80779e+06		2.9829e+06		2.42085e+06	783177		489619	476426	1.43168e+06	1.42942e+06	643563	1.05145e+06	1.22658e+06		2.29908e+06	1.78179e+06	1.59513e+06	1.23423e+06													1.66138e+06
TTPPTTATPIR	[R].TTPPTTATPIR.[H]	1xHexNAc(1)Hex(1) [T1]	1xHexNAc(1)Hex(1) [T1]	1	B7ZLE5	B7ZLE5 [1945-1955]	Fibronectin OS=Homo sapiens OX=9606 GN=FN1 PE=2 SV=1	B7ZLE5	1520.77	11	100	0	7	6.64	1e-17																									593541	258568					897846	2.41544e+06	460539	483452
EPAPTTPK	[KE].EPAPTTPK.[EKAG]	1xHexNAc(2)Hex(2)Fuc(2)NeuAc(1) [T5]	1xHexNAc(2)Hex(2)Fuc(2)NeuAc(1) [T5]	1	Q92954	Q92954 [403-410]; [434-441	Proteoglycan 4 OS=Homo sapiens OX=9606 GN=PRG4 PE=1 SV=3	Q92954	2153.92	8	1.189	2	10	0.25	0.912505								1.10245e+06								1.2061e+06													1.29513e+06	2.71279e+06	2.52109e+06		810598	3.38723e+06
FNSSYLQGTNQITGR	[R].FNSSYLQGTNQITGR.[Y]	1xHexNAc(1) [S3]	1xHexNAc(1) [S3]	1	P04114	P04114 [1522-1536]	Apolipoprotein B-100 OS=Homo sapiens OX=9606 GN=APOB PE=1 SV=3	P04114	1888.9	15	100	0	1	6.64	1e-17																																3.35727e+06
FSEFWDLDPEVRPTSAVAA	[K].FSEFWDLDPEVRPTSAVAA.[-]	1xHexNAc(1)Hex(1)NeuAc(1) [T14]	1xHexNAc(1)Hex(1)NeuAc(1) [T14]	115	A3KPE2	A3KPE2 [81-99]	Apolipoprotein C-III OS=Homo sapiens OX=9606 GN=APOC3 PE=2 SV=1	A3KPE2	2793.25	19	0.12	18	11	-3.06	0.00568892	5.67271e+07	1.31507e+06	6.11345e+07	2.63181e+06	1.28051e+08	97112222	3.92305e+07	724735	2.75634e+06	127137		1.01872e+06	3.83477e+07	1.49974e+08	4.48635e+07	3.42329e+07		1.42456e+07	2.69264e+07	1.93469e+07		730096	4.12724e+06		4.91121e+06	766464	1.13623e+07	546951		418871		477982	7.31929e+06
NSLCEPIGSPEDAQDLPYLVTEAPSFR	[K].NSLCEPIGSPEDAQDLPYLVTEAPSFR.[A]	1xCarbamidomethyl [C4]; 1xHexNAc(1)Hex(1)NeuAc(2) [T/S]	1xCarbamidomethyl [C4]; 1xHexNAc(1)Hex(1)NeuAc(2) [S9; T21]	37	Q6UXB8	Q6UXB8 [194-220]	Peptidase inhibitor 16 OS=Homo sapiens OX=9606 GN=PI16 PE=1 SV=1	Q6UXB8	3952.74	27	0.53	20	6	-0.92	0.420816	5.26337e+06	2.66609e+07	5.213e+06	6.36088e+06	1.06967e+07	5.68728e+06	9.16584e+06	603916	2.70626e+06	782635	4.3404e+06	462361	6.61283e+07	5.69678e+07	5.27817e+06	1.89042e+07	3.12986e+06	2.381e+07	5.73703e+07	4.31836e+07			1.95582e+06		9.91771e+06	7.01952e+06		2.82558e+06					4.59102e+06
IEETTMTTQTPAPIQAPSAILPLPGQSVER	[K].IEETTMTTQTPAPIQAPSAILPLPGQSVER.[L]	1xHexNAc(2)Hex(2)Fuc(2)NeuAc(1) [S/T]	1xHexNAc(2)Hex(2)Fuc(2)NeuAc(1) [T5; T10; S18]	6	Q14624	Q14624 [716-745]	Inter-alpha-trypsin inhibitor heavy chain H4 OS=Homo sapiens OX=9606 GN=ITIH4 PE=1 SV=4	Q14624	4490.13	30	0.62	15	7	-0.69	0.202271	1.30972e+06	1.39348e+06	9.74482e+06	2.10855e+06	1.10251e+07	1.54043e+06	6.59042e+06		624391	259092		139149	2.33822e+06	4.27982e+06	1.5438e+06			1.74211e+06	2.05344e+06				806064		3.59394e+06	316884	1.30289e+06					386934	5.52476e+06
FSEFWDLDPEVRPTSAVAA	[K].FSEFWDLDPEVRPTSAVAA.[-]	1xHexNAc(1)Hex(1) [T14]	1xHexNAc(1)Hex(1) [T14]	7	A3KPE2	A3KPE2 [81-99]	Apolipoprotein C-III OS=Homo sapiens OX=9606 GN=APOC3 PE=2 SV=1	A3KPE2	2502.16	19	2.539	10	1	1.34	0.156107	867510		1.32993e+06		2.53614e+06	4.77488e+06			127597			91633.8	837687	7.60741e+06	904283	862696											2.24913e+06
EPCVESLVSQYFQTVTDYGK	[K].EPCVESLVSQYFQTVTDYGK.[D]	1xCarbamidomethyl [C3]; 1xHexNAc(1)Hex(1)NeuAc(2) [S/T]	1xCarbamidomethyl [C3]; 1xHexNAc(1)Hex(1)NeuAc(2) [S6; S9; T14; T16]	14	V9GYM3	V9GYM3 [60-79]	Apolipoprotein A-II OS=Homo sapiens OX=9606 GN=APOA2 PE=1 SV=1	V9GYM3	3297.41	20	0.01	6	0	-6.64	1e-17						11122473	1.21679e+07		488200	57282.4					421758			1.22866e+06
FSEFWDLDPEVRPTSAVAA	[K].FSEFWDLDPEVRPTSAVAA.[-]	1xHexNAc(1)Hex(1)NeuAc(2) [T14]	1xHexNAc(1)Hex(1)NeuAc(2) [T14]	105	A3KPE2	A3KPE2 [81-99]	Apolipoprotein C-III OS=Homo sapiens OX=9606 GN=APOC3 PE=2 SV=1	A3KPE2	3084.35	19	0.127	20	10	-2.98	0.00710573	3.24616e+08	1.49835e+07	2.1406e+08	2.52599e+07	3.61338e+08	2.06199e+08	1.16061e+08	2.49244e+06	4.28804e+06	281989	270674	517744	9.88101e+07	3.33488e+08	2.75385e+08	6.01984e+07	478467	5.35118e+07	8.76594e+07	8.08317e+07		506454	6.30919e+06		3.3018e+07	7.00656e+06	2.97229e+06	6.25228e+06	949302				3.64463e+07
QCVPTEPCEDAEDDCGNDFQCSTGR	[R].QCVPTEPCEDAEDDCGNDFQCSTGR.[C]	4xCarbamidomethyl [C2; C8; C15; C21]; 1xHexNAc(3)Hex(3)Fuc(2)NeuAc(2) [S22]	4xCarbamidomethyl [C2; C8; C15; C21]; 1xHexNAc(3)Hex(3)Fuc(2)NeuAc(2) [S22]	2	A0A8Q3SI95	A0A8Q3SI95 [63-87]	Complement component C9 OS=Homo sapiens OX=9606 GN=C9 PE=1 SV=1	A0A8Q3SI95	4916.79	25		0	0
EETTVSPPHTSMAPAQDEER	[K].EETTVSPPHTSMAPAQDEER.[D]	1xHexNAc(2)Hex(2)Fuc(2)NeuAc(1) [S11]	1xHexNAc(2)Hex(2)Fuc(2)NeuAc(1) [S11]	3	P01042	P01042 [398-417]	Kininogen-1 OS=Homo sapiens OX=9606 GN=KNG1 PE=1 SV=2	P01042	3525.46	20	1.315	4	3	0.4	0.772285			1.62352e+06				3.19819e+06							1.02422e+06		4.68274e+06									2.39782e+06					3.74584e+06			2.70852e+06
EPCVESLVSQYFQTVTDYGK	[K].EPCVESLVSQYFQTVTDYGK.[D]	1xCarbamidomethyl [C3]; 1xHexNAc(2)Hex(2)NeuAc(2) [T/S]	1xCarbamidomethyl [C3]; 1xHexNAc(2)Hex(2)NeuAc(2) [S9; T14]	5	V9GYM3	V9GYM3 [60-79]	Apolipoprotein A-II OS=Homo sapiens OX=9606 GN=APOA2 PE=1 SV=1	V9GYM3	3662.55	20	0.01	7	0	-6.64	1e-17			2.20572e+06		1.33934e+06		1.05803e+06		41054.8	332288									1.78465e+07	1.21927e+07
LPDATPTELAK	[K].LPDATPTELAK.[L]	1xHexNAc(1)Hex(1)NeuAc(1) [T]	1xHexNAc(1)Hex(1)NeuAc(1) [T5; T7]	5	P02774	P02774 [430-440]	Vitamin D-binding protein OS=Homo sapiens OX=9606 GN=GC PE=1 SV=2	P02774	1811.85	11	1.415	7	9	0.5	0.696081	1.71253e+06			4.57187e+06	1.90868e+06	3.16453e+06	3.5518e+06	1.37836e+06	1.31386e+06												1.78981e+06	2.70159e+06	4.62175e+06		2.5877e+06		4.63274e+06	8.38441e+06				1.45017e+06		3.48718e+06
IPSCDSSPVSTEQLAPTAPPELTPVVQDCYHGDGQSYR	[K].IPSCDSSPVSTEQLAPTAPPELTPVVQDCYHGDGQSYR.[G]	2xCarbamidomethyl [C4; C29]; 1xHexNAc(1)Hex(1) [T]	2xCarbamidomethyl [C4; C29]; 1xHexNAc(1)Hex(1) [T17; T23]	23	P00747	P00747 [349-386]	Plasminogen OS=Homo sapiens OX=9606 GN=PLG PE=1 SV=2	P00747	4524.03	38	0.902	17	6	-0.15	0.882795	4.13112e+06	864673	5.34202e+06	615293	7.13185e+06	933236	6.94447e+06		5.43604e+06	1.0612e+06		2.27321e+06	5.16993e+06	6.14249e+06	4.57238e+06	7.93775e+06		5.01234e+06	5.94223e+06	5.2834e+06		3.06505e+06			6.9968e+06		7.65685e+06			861656			2.43585e+06
ATEHLSTLSEK	[K].ATEHLSTLSEK.[A]	1xHexNAc(2)Hex(2)NeuAc(2) [T7]	1xHexNAc(2)Hex(2)NeuAc(2) [T7]	7	P02647	P02647 [220-230]	Apolipoprotein A-I OS=Homo sapiens OX=9606 GN=APOA1 PE=1 SV=1	P02647	2528.08	11	1.548	8	2	0.63	0.629342				1.25032e+06		1.1654e+06	726223						2.44726e+06	1.28864e+06		1.14249e+06			1.41923e+07	1.68248e+07											1.78651e+06			6.35322e+06
TECFITGWGETQGTFGAGLLK	[R].TECFITGWGETQGTFGAGLLK.[E]	1xCarbamidomethyl [C3]; 1xHexNAc(1)Hex(1)NeuAc(2) [T11]	1xCarbamidomethyl [C3]; 1xHexNAc(1)Hex(1)NeuAc(2) [T11]	5	P00747	P00747 [697-717]	Plasminogen OS=Homo sapiens OX=9606 GN=PLG PE=1 SV=2	P00747	3220.41	21	0.01	12	0	-6.64	1e-17	4.07949e+06	1.95609e+06	4.37945e+06		3.03056e+06	1.14821e+06	4.38757e+06							1.34095e+06	1.2499e+06	1.34297e+06		1.51495e+06	618086	1.09364e+06
TFVLSALQPSPTHSSSNTQR	[R].TFVLSALQPSPTHSSSNTQR.[L]	1xHexNAc(1)Hex(1) [S15]	1xHexNAc(1)Hex(1) [S15]	1	P19827	P19827 [642-661]	Inter-alpha-trypsin inhibitor heavy chain H1 OS=Homo sapiens OX=9606 GN=ITIH1 PE=1 SV=3	P19827	2523.22	20	1.139	10	10	0.19	0.908009	4.89028e+06		3.30946e+06		2.76082e+06	2127325	3.03359e+06		2.59292e+06							2.65178e+06		1.14113e+06	1.72131e+06	2.29161e+06		2.77844e+06			2.63949e+06		3.5129e+06			4.76662e+06	1.87587e+06	7.10577e+06	2.29405e+06	5.28081e+06
LPEATPTELAK	[K].LPEATPTELAK.[L]	1xHexNAc(1)Hex(1)NeuAc(1) [T]	1xHexNAc(1)Hex(1)NeuAc(1) [T5; T7]	8	A0A1B1CYC5	A0A1B1CYC5 [9-19]	Vitamin D binding protein (Fragment) OS=Homo sapiens OX=9606 GN=Gc PE=4 SV=1	A0A1B1CYC5	1825.87	11	2.788	14	9	1.48	0.163838	2.65443e+06	1.37809e+07	1.59973e+06		2.58613e+06	4.55316e+06	220360	1.38337e+07	1.55973e+06	804752	4.28076e+06	1.58211e+06	8.37239e+06	1.14928e+06		746633					3.23904e+06	4.47048e+06		3.84989e+07				2.04536e+06		6.23581e+06			4.02881e+06
VEDLHVGATVAPSSR	[R].VEDLHVGATVAPSSR.[R]	1xHexNAc(1)Hex(1)NeuAc(2) [T9]	1xHexNAc(1)Hex(1)NeuAc(2) [T9]	7	P05154	P05154 [31-45]	Plasma serine protease inhibitor OS=Homo sapiens OX=9606 GN=SERPINA5 PE=1 SV=3	P05154	2485.12	15	0.64	9	2	-0.64	0.23105				1.58886e+06				3.28594e+06	471651				2.79828e+06	1.31141e+06	4.44658e+06	3.03584e+06		2.18359e+06	1.5112e+06			992145							1.84408e+06
EHEGAIYPDNTTDFQR	[K].EHEGAIYPDNTTDFQR.[A]	1xHexNAc(1) [T11]	1xHexNAc(1) [T11]	3	A5PL27	A5PL27 [129-144]	ferroxidase OS=Homo sapiens OX=9606 GN=CP PE=2 SV=1	A5PL27	2095.92	16	2.937	9	8	1.55	0.0727472		886257			1.74257e+06						1.51481e+06	736477		748463	448657	535460			872674	955098	3.01451e+06	6.29851e+06	1.5134e+06			1.67554e+06	1.59124e+06				2.7076e+06	1.43194e+07
RVEDLHVGATVAPSSR	[K].RVEDLHVGATVAPSSR.[R]	1xHexNAc(1)Hex(1)NeuAc(1) [T10]	1xHexNAc(1)Hex(1)NeuAc(1) [T10]	34	P05154	P05154 [30-45]	Plasma serine protease inhibitor OS=Homo sapiens OX=9606 GN=SERPINA5 PE=1 SV=3	P05154	2350.13	16	0.571	19	13	-0.81	0.494685	1.84359e+06	6.23964e+06	2.05989e+07	6.30486e+06	7.76462e+06	6.12866e+06	7.58409e+06	5.11021e+06	6.04462e+06	1.0808e+06		1.73037e+07	4.92861e+06	6.41789e+06	4.927e+06	7.34483e+06	459858	3.55473e+06	1.58178e+07	2.53999e+06		2.81511e+06		3.26781e+06	1.7285e+06		6.24953e+06	1.59937e+06	2.91572e+06	6.77735e+06	5.93242e+06	3.97462e+06		3.78687e+06
AATVGSLAGQPLQER	[R].AATVGSLAGQPLQER.[A]	1xHexNAc(2)Hex(2)Fuc(1)NeuAc(1) [S6]	1xHexNAc(2)Hex(2)Fuc(1)NeuAc(1) [S6]	9	P02649	P02649 [210-224]	Apolipoprotein E OS=Homo sapiens OX=9606 GN=APOE PE=1 SV=1	P02649	2665.22	15	1.395	14	13	0.48	0.635972		5.02976e+06		2.47568e+06		2379365	4.33287e+06	1.10646e+07		9.90904e+06	1.04947e+07	7.70226e+06	3.60344e+06	9.70876e+06	7.63329e+06	2.70427e+06	4.69357e+06	4.99202e+06			5.90693e+06		7.84682e+06	6.54894e+06		7.97654e+06	6.51222e+06	4.06562e+06	9.14476e+06					7.86126e+06
IEETTMTTQTPAPIQAPSAILPLPGQSVER	[K].IEETTMTTQTPAPIQAPSAILPLPGQSVER.[L]	1xHexNAc(2)Hex(2)NeuAc(2) [S18]	1xHexNAc(2)Hex(2)NeuAc(2) [S18]	17	Q14624	Q14624 [716-745]	Inter-alpha-trypsin inhibitor heavy chain H4 OS=Homo sapiens OX=9606 GN=ITIH4 PE=1 SV=4	Q14624	4489.11	30	0.432	18	6	-1.21	0.282252	1.51328e+07	2.831e+06	8.36345e+06	6.07363e+06	1.29401e+07	1.79955e+06	9.29224e+06	897461	3.28153e+06	550801		7.19377e+06	8.2797e+06	1.66246e+07	8.6521e+06	6.51097e+06		3.75433e+06	7.44945e+06	2.00426e+06			482376		3.59394e+06		1.30289e+06					5.91881e+06	5.113e+06
RPGGEPSPEGTTGQSYNQYSQR	[R].RPGGEPSPEGTTGQSYNQYSQR.[Y]	1xHexNAc(1)Hex(1)NeuAc(1) [S/T]	1xHexNAc(1)Hex(1)NeuAc(1) [T12; S15]	2	B7ZLE5	B7ZLE5 [2189-2210]	Fibronectin OS=Homo sapiens OX=9606 GN=FN1 PE=2 SV=1	B7ZLE5	3052.31	22	1.564	8	11	0.65	0.532828	5.37702e+06	4.03906e+06	2.33077e+06		2.13881e+06	1.02297e+06	3.3175e+06												6.68144e+06	1.06171e+07	3.3157e+06	1.36725e+07	1.70582e+06		1.32887e+07		1.96354e+06	7.057e+06		2.25158e+06	1.63288e+07	1.67601e+07	2.79123e+06
IPSCDSSPVSTEQLAPTAPPELTPVVQDCYHGDGQSYR	[K].IPSCDSSPVSTEQLAPTAPPELTPVVQDCYHGDGQSYR.[G]	2xCarbamidomethyl [C4; C29]; 1xHexNAc(2)Hex(1)Fuc(1) [T]	2xCarbamidomethyl [C4; C29]; 1xHexNAc(2)Hex(1)Fuc(1) [T11; T17; T23]	41	P00747	P00747 [349-386]	Plasminogen OS=Homo sapiens OX=9606 GN=PLG PE=1 SV=2	P00747	4873.17	38	0.445	17	7	-1.17	0.300374	1.03258e+07	8.35396e+06	2.20536e+07	2.19403e+06	2.05079e+07	4.32363e+06	1.74977e+07		9.53053e+06	3.98279e+06		3.31881e+06	1.03073e+07	4.64964e+06	6.65432e+06	9.15507e+06		1.59273e+07	1.93618e+07	2.19217e+07		3.81839e+06			1.26881e+07	1.28997e+06	2.5873e+07			726092			3.7179e+06
IPSCDSSPVSTEQLAPTAPPELTPVVQDCYHGDGQSYR	[K].IPSCDSSPVSTEQLAPTAPPELTPVVQDCYHGDGQSYR.[G]	2xCarbamidomethyl [C4; C29]; 1xHexNAc(1)Hex(2)Fuc(1) [T23]	2xCarbamidomethyl [C4; C29]; 1xHexNAc(1)Hex(2)Fuc(1) [T23]	3	P00747	P00747 [349-386]	Plasminogen OS=Homo sapiens OX=9606 GN=PLG PE=1 SV=2	P00747	4832.14	38	1.514	9	3	0.6	0.665909	2.34647e+06	1.24627e+06				1.62072e+06			1.95472e+06	1.2396e+06		568068	1.04367e+06		1.25867e+06	2.14235e+06						1.90555e+06				719006	3.70945e+06
VTTVASHTSDSDVPSGVTEVVVK	[R].VTTVASHTSDSDVPSGVTEVVVK.[L]	1xHexNAc(1) [S]	1xHexNAc(1) [S11; S15]	2	P10909	P10909 [386-408]	Clusterin OS=Homo sapiens OX=9606 GN=CLU PE=1 SV=1	P10909	2517.26	23	0.757	4	2	-0.4	0.333972						1898249			473730				1.39922e+06		1.0638e+06										564008							1.23426e+06
EETTVSPPHTSMAPAQDEER	[K].EETTVSPPHTSMAPAQDEER.[D]	1xHexNAc(2)Hex(2)NeuAc(2) [S11]	1xHexNAc(2)Hex(2)NeuAc(2) [S11]	3	P01042	P01042 [398-417]	Kininogen-1 OS=Homo sapiens OX=9606 GN=KNG1 PE=1 SV=2	P01042	3524.44	20	0.01	4	0	-6.64	1e-17			1.55936e+06		8.40261e+06		2.77816e+06									2.5376e+06
EPCVESLVSQYFQTVTDYGK	[K].EPCVESLVSQYFQTVTDYGK.[D]	1xCarbamidomethyl [C3]; 1xHexNAc(1)Hex(1)NeuAc(1) [S9]	1xCarbamidomethyl [C3]; 1xHexNAc(1)Hex(1)NeuAc(1) [S9]	11	V9GYM3	V9GYM3 [60-79]	Apolipoprotein A-II OS=Homo sapiens OX=9606 GN=APOA2 PE=1 SV=1	V9GYM3	3006.32	20	0.104	11	2	-3.27	5.82095e-06	926555		3.66707e+06		7.26824e+06	4.59886e+06	4.55881e+06		226925					996316	220022	1.84694e+06			3.16918e+06	1.84461e+06					354178		154169
FSEFWDLDPEVRPTSAVAA	[K].FSEFWDLDPEVRPTSAVAA.[-]	1xHexNAc(2)Hex(1)NeuAc(2) [T14]	1xHexNAc(2)Hex(1)NeuAc(2) [T14]	8	A3KPE2	A3KPE2 [81-99]	Apolipoprotein C-III OS=Homo sapiens OX=9606 GN=APOC3 PE=2 SV=1	A3KPE2	3287.43	19	0.31	12	1	-1.69	0.0130776	3.43703e+06		6.10482e+06	709084	4.29023e+06	347751	1.38234e+06		130776				4.17512e+06	1.49791e+07	4.10786e+06				666488	1.00754e+06						676649
FSEFWDLDPEVRPTSAVA	[K].FSEFWDLDPEVRPTSAVA.[A]	1xHexNAc(1)Hex(1)NeuAc(2) [T14]	1xHexNAc(1)Hex(1)NeuAc(2) [T14]	19	A3KPE2	A3KPE2 [81-98]	Apolipoprotein C-III OS=Homo sapiens OX=9606 GN=APOC3 PE=2 SV=1	A3KPE2	3013.31	18	0.199	15	5	-2.33	0.000688395	3.3419e+07	729428	4.59938e+06	390263	1.80356e+07	1.5644e+07	2.92704e+06		93675.9				550554	1.41058e+07	7.76545e+06	969517		596798	2.21217e+06	1.94353e+06			141011		583257		225194						693330
TFVLSALQPSPTHSSSNTQR	[R].TFVLSALQPSPTHSSSNTQR.[L]	1xHexNAc(2)Hex(2)Fuc(2)NeuAc(1) [S/T]	1xHexNAc(2)Hex(2)Fuc(2)NeuAc(1) [T12; S14; S15]	4	P19827	P19827 [642-661]	Inter-alpha-trypsin inhibitor heavy chain H1 OS=Homo sapiens OX=9606 GN=ITIH1 PE=1 SV=3	P19827	3471.56	20	1.03	15	11	0.04	0.802139	2.1298e+06	1.9111e+06	4.16387e+06	2.75518e+06	1.28937e+06	397290	2.4758e+06		1.72075e+06	3.69889e+06		1.32793e+06	2.09625e+06			1.85492e+06	704415		4.2263e+06	3.89978e+06		1.25074e+06		1.80979e+06			996628		956745		6.75032e+06		2.94075e+06
FSEFWDLDPEVRPTSAVAA	[K].FSEFWDLDPEVRPTSAVAA.[-]	1xHexNAc(2)Hex(1)Fuc(1)NeuAc(1) [T14]	1xHexNAc(2)Hex(1)Fuc(1)NeuAc(1) [T14]	2	A3KPE2	A3KPE2 [81-99]	Apolipoprotein C-III OS=Homo sapiens OX=9606 GN=APOC3 PE=2 SV=1	A3KPE2	3142.39	19	0.01	5	0	-6.64	1e-17	1.79092e+06		1.04667e+07			490533								5.88652e+06	4.02586e+06
LSWEYCDLAQCQTPTQAAPPTPVSPR	[R].LSWEYCDLAQCQTPTQAAPPTPVSPR.[L]	2xCarbamidomethyl [C6; C11]; 1xHexNAc(3)Hex(3)Fuc(2)NeuAc(2) [S24]	2xCarbamidomethyl [C6; C11]; 1xHexNAc(3)Hex(3)Fuc(2)NeuAc(2) [S24]	14	P00748	P00748 [285-310]	Coagulation factor XII OS=Homo sapiens OX=9606 GN=F12 PE=1 SV=3	P00748	4943.09	26	0.492	14	1	-1.02	0.366625		4.86534e+06	1.50045e+07	1.12146e+06	8.01532e+06	2.92899e+06	9.60224e+06		252132				1.14339e+07	7.75037e+06	5.71872e+06	1.48028e+07		7.86957e+06	1.21545e+07	6.69469e+06
VLSPEPDHDSLYHPPPEEDQGEERPR	[R].VLSPEPDHDSLYHPPPEEDQGEERPR.[L]	1xHexNAc(1)Hex(1)NeuAc(2) [S10]	1xHexNAc(1)Hex(1)NeuAc(2) [S10]	6	E1U340	E1U340 [261-286]	ZNF511/PRAP1 fusion protein OS=Homo sapiens OX=9606 PE=2 SV=1	E1U340	3972.72	26	0.748	11	6	-0.42	0.359177	2.22426e+06		1.20704e+06	1.63592e+06		6.46668e+06				602865			752276		1.55998e+06	1.55945e+06	680237		1.22789e+07	1.48528e+07		942146			1.16038e+06		3.17575e+06			904829	1.90941e+06
LAILPASATPATSNPDPAVSR	[R].LAILPASATPATSNPDPAVSR.[V]	1xHexNAc(3)Hex(3)Fuc(2)NeuAc(2) [S20]	1xHexNAc(3)Hex(3)Fuc(2)NeuAc(2) [S20]	26	B2RMS9	B2RMS9 [690-710]	Inter-alpha (Globulin) inhibitor H4 (Plasma Kallikrein-sensitive glycoprotein) OS=Homo sapiens OX=9606 GN=ITIH4 PE=2 SV=1	B2RMS9	4018.8	21	1.325	11	10	0.41	0.685249			811381	3.24292e+06	1.82992e+07	2.11417e+07	2.13854e+07		1.63383e+07	4.71293e+07	2.48819e+07	1.38502e+07		1.42536e+07			577652				1.95053e+07	1.82039e+07	2.65524e+07	8.2893e+06	1.56435e+07	2.64505e+07							5.38452e+07
TVVQPSVGAAAGPVVPPCPGRIRHFKV	[R].TVVQPSVGAAAGPVVPPCPGRIRHFKV.[-]	1xCarbamidomethyl [C18]; 1xHexNAc(1)Hex(1)NeuAc(1) [S6]	1xCarbamidomethyl [C18]; 1xHexNAc(1)Hex(1)NeuAc(1) [S6]	15	P02765	P02765 [341-367]	Alpha-2-HS-glycoprotein OS=Homo sapiens OX=9606 GN=AHSG PE=1 SV=2	P02765	3452.77	27	0.302	14	2	-1.73	0.121157		2.12306e+06	7.2683e+06				2.11819e+06		603604	2.67395e+06		7.54081e+06	1.45054e+07	4.58026e+06	1.36065e+07	1.59697e+07	1.21631e+06	2.39229e+06	8.30139e+06	1.30739e+07					938031							2.23213e+06
VFHIHNESWVLLTPK	[R].VFHIHNESWVLLTPK.[A]	1xHexNAc(2)Hex(3) [S8]	1xHexNAc(2)Hex(3) [S8]	1	O75882	O75882 [423-437]	Attractin OS=Homo sapiens OX=9606 GN=ATRN PE=1 SV=2	O75882	2712.3	15	0.417	11	3	-1.26	0.0478118			763873		2.76575e+06		1.72797e+06	529375				476865	5.49711e+06	1.81164e+06	2.01609e+06	2.19144e+06			1.64286e+06	3.47185e+06		729057
FSEFWDLDPEVRPTSAVAA	[K].FSEFWDLDPEVRPTSAVAA.[-]	1xHexNAc(1) [T14]	1xHexNAc(1) [T14]	2	A3KPE2	A3KPE2 [81-99]	Apolipoprotein C-III OS=Homo sapiens OX=9606 GN=APOC3 PE=2 SV=1	A3KPE2	2340.1	19	0.01	4	0	-6.64	1e-17	611191				1.01655e+06	1.02561e+06								1.38755e+06
VQAAVGTSAAPVPSDNH	[K].VQAAVGTSAAPVPSDNH.[-]	1xHexNAc(2)Hex(2)NeuAc(1) [T7]	1xHexNAc(2)Hex(2)NeuAc(1) [T7]	4	P02649	P02649 [301-317]	Apolipoprotein E OS=Homo sapiens OX=9606 GN=APOE PE=1 SV=1	P02649	2642.16	17	0.399	5	1	-1.33	0.0206912		2.76993e+06						2.02503e+06		4.2337e+06	4.88096e+06				1.40962e+06											1.10536e+06
TVVQPSVGAAAGPVVPPCPGR	[R].TVVQPSVGAAAGPVVPPCPGR.[I]	1xCarbamidomethyl [C18]; 1xHexNAc(2)Hex(2)NeuAc(2) [S/T]	1xCarbamidomethyl [C18]; 1xHexNAc(2)Hex(2)NeuAc(2) [T1; S6]	14	P02765	P02765 [341-361]	Alpha-2-HS-glycoprotein OS=Homo sapiens OX=9606 GN=AHSG PE=1 SV=2	P02765	3328.52	21	1.342	9	8	0.42	0.672631		4.54807e+06						1.70924e+07		661040	2.2274e+06	7.63397e+06	1.72075e+07	459500	4.76617e+06	1.181e+07					9.72358e+06	2.27405e+06						1.75481e+07	2.52831e+06
ACDGINDCGDQSDELCCK	[K].ACDGINDCGDQSDELCCK.[A]	4xCarbamidomethyl [C2; C8; C16; C17]; 1xHexNAc(3)Hex(1)NeuAc(1) [S12]	4xCarbamidomethyl [C2; C8; C16; C17]; 1xHexNAc(3)Hex(1)NeuAc(1) [S12]	2	E7ETH0	E7ETH0 [240-257]	Complement factor I OS=Homo sapiens OX=9606 GN=CFI PE=1 SV=1	E7ETH0	3179.15	18		0	0
FSEFWDLDPEVRPTSAVA	[K].FSEFWDLDPEVRPTSAVA.[A]	1xHexNAc(1)Hex(1)NeuAc(1) [T14]	1xHexNAc(1)Hex(1)NeuAc(1) [T14]	10	A3KPE2	A3KPE2 [81-98]	Apolipoprotein C-III OS=Homo sapiens OX=9606 GN=APOC3 PE=2 SV=1	A3KPE2	2722.21	18	0.573	8	1	-0.8	0.163002	2.23982e+06		974296		3.51746e+06	5.59973e+06	915527							3.39937e+06		531554			293596								846755
AATVGSLAGQPLQER	[R].AATVGSLAGQPLQER.[A]	1xHexNAc(2)Hex(2)Fuc(2)NeuAc(1) [S6]	1xHexNAc(2)Hex(2)Fuc(2)NeuAc(1) [S6]	8	P02649	P02649 [210-224]	Apolipoprotein E OS=Homo sapiens OX=9606 GN=APOE PE=1 SV=1	P02649	2811.28	15	1.194	11	14	0.26	0.998096	1.32515e+06			2.50837e+06		1308020	3.44395e+06		1.25138e+06	5.6571e+06			5.06534e+06		5.92311e+06	1.81074e+06	4.78394e+06	2.3474e+06					939271	6.53562e+06		2.43239e+06	1.30789e+06	4.23437e+06	4.04638e+06		3.55005e+06	9.64292e+06	3.01251e+06	4.98695e+06
EEYGHSEVVEYYCNPR	[K].EEYGHSEVVEYYCNPR.[F]	1xCarbamidomethyl [C13]; 1xHexNAc(4)Hex(3)Fuc(1) [S6]	1xCarbamidomethyl [C13]; 1xHexNAc(4)Hex(3)Fuc(1) [S6]	3	P08603	P08603 [647-662]	Complement factor H OS=Homo sapiens OX=9606 GN=CFH PE=1 SV=4	P08603	3475.39	16	0.824	7	7	-0.28	0.521887	3.6691e+06		1.75959e+06		4.17178e+06	2.06478e+06							1.92298e+06	708172	1.28724e+06						860101				661615				1.06103e+06	2.20927e+06	2.65757e+06	3.52205e+06
TVVQPSVGAAAGPVVPPCPGR	[R].TVVQPSVGAAAGPVVPPCPGR.[I]	1xCarbamidomethyl [C18]; 1xHexNAc(2)Hex(2)Fuc(1) [S/T]	1xCarbamidomethyl [C18]; 1xHexNAc(2)Hex(2)Fuc(1) [T1; S6]	6	P02765	P02765 [341-361]	Alpha-2-HS-glycoprotein OS=Homo sapiens OX=9606 GN=AHSG PE=1 SV=2	P02765	2892.39	21	0.01	1	0	-6.64	1e-17	5.9291e+07
TEGPTPIPSLAK	[K].TEGPTPIPSLAK.[P]	1xHexNAc(2)Hex(1)NeuAc(1) [T5]	1xHexNAc(2)Hex(1)NeuAc(1) [T5]	2	P01042	P01042 [542-553]	Kininogen-1 OS=Homo sapiens OX=9606 GN=KNG1 PE=1 SV=2	P01042	2069.97	12	3.283	7	4	1.72	0.0496311	922792			807257	764872					1.39769e+06			970303			2.14236e+06				1.77707e+06										3.57885e+06	2.73453e+06			4.24311e+06
AVPSSSSPQAQALTEDGRPCR	[R].AVPSSSSPQAQALTEDGRPCR.[F]	1xCarbamidomethyl [C20]; 1xHexNAc(1)Hex(1)NeuAc(1) [T/S]	1xCarbamidomethyl [C20]; 1xHexNAc(1)Hex(1)NeuAc(1) [S7; T14]	4	Q04756	Q04756 [89-109]	Hepatocyte growth factor activator OS=Homo sapiens OX=9606 GN=HGFAC PE=1 SV=1	Q04756	2870.28	21	1.341	12	10	0.42	0.753226	1.57172e+06		4.25191e+06	1.66419e+06	4.27241e+06	4.08079e+06	7.99889e+06	6.74455e+06	2.76501e+06	5.292e+06							3.01372e+06	1.65833e+06	3.61437e+06			4.65909e+06		1.80147e+06		1.87286e+06				1.63544e+07	6.44087e+06		3.07477e+06	1.87286e+07
ELLPHAQEEAEAEAELPPSSEVLASVFPAQDK	[R].ELLPHAQEEAEAEAELPPSSEVLASVFPAQDK.[P]	1xHexNAc(1)Hex(1)NeuAc(2) [S19]	1xHexNAc(1)Hex(1)NeuAc(2) [S19]	3	Q6UXB8	Q6UXB8 [348-379]	Peptidase inhibitor 16 OS=Homo sapiens OX=9606 GN=PI16 PE=1 SV=1	Q6UXB8	4379.01	32	0.01	4	0	-6.64	1e-17														3.68185e+06		324894			632057	391869
LAILPASATPATSNPDPAVSR	[R].LAILPASATPATSNPDPAVSR.[V]	1xHexNAc(2)Hex(2)NeuAc(2) [S7]	1xHexNAc(2)Hex(2)NeuAc(2) [S7]	1	B2RMS9	B2RMS9 [690-710]	Inter-alpha (Globulin) inhibitor H4 (Plasma Kallikrein-sensitive glycoprotein) OS=Homo sapiens OX=9606 GN=ITIH4 PE=2 SV=1	B2RMS9	3361.55	21	1.024	8	5	0.03	0.719922					963750	778954	2.38284e+06		789954	2.77257e+06	939785	1.1753e+06		441702							803541										681844	892645
TVVQPSVGAAAGPVVPPCPGR	[R].TVVQPSVGAAAGPVVPPCPGR.[I]	1xCarbamidomethyl [C18]; 1xHexNAc(1)Hex(1)Fuc(1) [S6]	1xCarbamidomethyl [C18]; 1xHexNAc(1)Hex(1)Fuc(1) [S6]	1	P02765	P02765 [341-361]	Alpha-2-HS-glycoprotein OS=Homo sapiens OX=9606 GN=AHSG PE=1 SV=2	P02765	2527.26	21	0.01	3	0	-6.64	1e-17												2.30369e+06	2.64284e+06	1.56992e+06
FSEFWDLDPEVRPTSAVAA	[K].FSEFWDLDPEVRPTSAVAA.[-]	1xHexNAc(1)Hex(1)Fuc(1)NeuAc(1) [T14]	1xHexNAc(1)Hex(1)Fuc(1)NeuAc(1) [T14]	1	A3KPE2	A3KPE2 [81-99]	Apolipoprotein C-III OS=Homo sapiens OX=9606 GN=APOC3 PE=2 SV=1	A3KPE2	2939.31	19	0.44	6	1	-1.18	0.0392627					1.80444e+06							102514	730259			1.59283e+06			2.3137e+06	1.04236e+06													567479
EHEGAIYPDNTTDFQR	[K].EHEGAIYPDNTTDFQR.[A]	1xHexNAc(2) [T12]	1xHexNAc(2) [T12]	1	A5PL27	A5PL27 [129-144]	ferroxidase OS=Homo sapiens OX=9606 GN=CP PE=2 SV=1	A5PL27	2299	16	2.077	1	6	1.05	0.355747								557817													1.22824e+06	6.53019e+06			1.09275e+06					1.00943e+06				3.26457e+06
NNATVHEQVGGPSLTSDLQAQSK	[K].NNATVHEQVGGPSLTSDLQAQSK.[G]	1xHexNAc(1) [S16]	1xHexNAc(1) [S16]	2	P04004	P04004 [85-107]	Vitronectin OS=Homo sapiens OX=9606 GN=VTN PE=1 SV=1	P04004	2584.25	23	100	0	2	6.64	1e-17																						3.3138e+06										6.29029e+06
PALEDLLLGSEANLTCTLTGLR	[R].PALEDLLLGSEANLTCTLTGLR.[D]	1xCarbamidomethyl [C16]; 1xHexNAc(5)Hex(3) [S/T]	1xCarbamidomethyl [C16]; 1xHexNAc(5)Hex(3) [S10; T15]	7	Q9NPP6	Q9NPP6 [195-216]	Immunoglobulin heavy chain variant (Fragment) OS=Homo sapiens OX=9606 PE=2 SV=1	Q9NPP6	3858.79	22	0.01	6	0	-6.64	1e-17		1.45147e+06			3.29723e+06		3.21447e+06							7.57653e+06					1.33019e+06	2.8438e+06
EPCVESLVSQYFQTVTDYGK	[K].EPCVESLVSQYFQTVTDYGK.[D]	1xCarbamidomethyl [C3]; 1xHexNAc(2)Hex(2)Fuc(1)NeuAc(2) [S/T]	1xCarbamidomethyl [C3]; 1xHexNAc(2)Hex(2)Fuc(1)NeuAc(2) [S9; T14]	8	V9GYM3	V9GYM3 [60-79]	Apolipoprotein A-II OS=Homo sapiens OX=9606 GN=APOA2 PE=1 SV=1	V9GYM3	3808.6	20	0.446	11	1	-1.17	0.177698					3.25148e+06	2.04266e+06	1.25236e+06		33556.8	65546.8		160860	6.59035e+06	5.0759e+06	7.02792e+06	7.407e+06		2.30715e+06
TEGPTPIPSLAK	[K].TEGPTPIPSLAK.[P]	1xHexNAc(2)Hex(2)Fuc(2)NeuAc(1) [T/S]	1xHexNAc(2)Hex(2)Fuc(2)NeuAc(1) [T5; S9]	14	P01042	P01042 [542-553]	Kininogen-1 OS=Homo sapiens OX=9606 GN=KNG1 PE=1 SV=2	P01042	2524.14	12	2.007	7	6	1	0.390273		2.47188e+06		1.92912e+06			6.5362e+06	1.6588e+06	1.97863e+06			2.84354e+06							3.86332e+06		4.06772e+06			5.53542e+06		7.87985e+06		2.51171e+06				5.61515e+06		5.2693e+06
DTYAATPR	[R].DTYAATPR.[A]	1xHexNAc(1)Hex(1)NeuAc(2) [T6]	1xHexNAc(1)Hex(1)NeuAc(2) [T6]	1	B8Q183	B8Q183 [51-58]	Glycophorin OS=Homo sapiens OX=9606 GN=GYPA PE=1 SV=1	B8Q183	1841.75	8	1.047	9	7	0.07	0.641353		808648		777153	782158	815354	503795								322952	332591			663770	652194	757803	683144	531046	816040		572018	447172			989790
TEETTMTTQTPAPIQAPSAILPLPGQSVER	[K].TEETTMTTQTPAPIQAPSAILPLPGQSVER.[L]	1xHexNAc(4)Hex(1) [S18]	1xHexNAc(4)Hex(1) [S18]	9	B7Z544	B7Z544 [674-703]	cDNA FLJ51742, highly similar to Inter-alpha-trypsin inhibitor heavy chain H4 OS=Homo sapiens OX=9606 PE=2 SV=1	B7Z544	4138.98	30	0.021	19	1	-5.57	1.56044e-08	6.33557e+06	4.35775e+06	3.39346e+06	8.79103e+06	619990		4.59134e+06	424644	2.03352e+06	6.76996e+06	1.88099e+06	2.13444e+06	8.21605e+06	6.73866e+06	1.00037e+07	5.38332e+06	1.05682e+06	1.76925e+07	4.75433e+06	3.65388e+06										96635
SRPANHCVYFYGDEISFSCHETSR	[K].SRPANHCVYFYGDEISFSCHETSR.[F]	2xCarbamidomethyl [C7; C19]; 1xHexNAc(4)Hex(1) [S1]	2xCarbamidomethyl [C7; C19]; 1xHexNAc(4)Hex(1) [S1]	1	B4E1D8	B4E1D8 [320-343]	cDNA FLJ51597, highly similar to C4b-binding protein alpha chain OS=Homo sapiens OX=9606 PE=2 SV=1	B4E1D8	3893.63	24		0	0
FSDGLESNSSTQFEVK	[R].FSDGLESNSSTQFEVK.[K]	1xHexNAc(4)Hex(4)Fuc(2)NeuAc(1) [T11]	1xHexNAc(4)Hex(4)Fuc(2)NeuAc(1) [T11]	1	P0C0L5	P0C0L5 [219-234]	Complement C4-B OS=Homo sapiens OX=9606 GN=C4B PE=1 SV=2	P0C0L5	3818.55	16	1.431	2	3	0.52	0.699644					4.5374e+06													1.1952e+06			4.82519e+06	2.30184e+06					4.57438e+06
RSDEIPATEPPQLPGR	[K].RSDEIPATEPPQLPGR.[C]	1xHexNAc(1)Hex(1)NeuAc(2) [T8]	1xHexNAc(1)Hex(1)NeuAc(2) [T8]	3	P22897	P22897 [1214-1229]	Macrophage mannose receptor 1 OS=Homo sapiens OX=9606 GN=MRC1 PE=1 SV=1	P22897	2710.23	16	1.232	5	2	0.3	0.90562								714216		1.60818e+06	2.75395e+06				523975		1.65095e+06									812201
TVVQPSVGAAAGPVVPPCPGR	[R].TVVQPSVGAAAGPVVPPCPGR.[I]	1xCarbamidomethyl [C18]; 1xHexNAc(2)Hex(2)NeuAc(1) [S6]	1xCarbamidomethyl [C18]; 1xHexNAc(2)Hex(2)NeuAc(1) [S6]	10	P02765	P02765 [341-361]	Alpha-2-HS-glycoprotein OS=Homo sapiens OX=9606 GN=AHSG PE=1 SV=2	P02765	3037.43	21	0.962	14	9	-0.06	0.682453		3.36364e+06	720554	639012		310753		6.56803e+06			2.35067e+06	3.16346e+06	2.30038e+06	2.94152e+06	6.23227e+06	2.82381e+06	5.82585e+06		2.7733e+06	2.44641e+06	4.08413e+06	1.46722e+06	2.58062e+06			3.99772e+06						1.7599e+06
ESLELEDPSSGLGVTK	[K].ESLELEDPSSGLGVTK.[Q]	1xHexNAc(1)Hex(1)NeuAc(2) [S9]	1xHexNAc(1)Hex(1)NeuAc(2) [S9]	2	U6FVB0	U6FVB0 [209-224]	Tyrosine-protein kinase receptor OS=Homo sapiens OX=9606 GN=CD74-Ntrk1 fusion gene PE=2 SV=1	U6FVB0	2608.15	16	0.01	3	0	-6.64	1e-17																	1.53242e+06		7.03378e+06	4.81178e+06
SAGSVESPSVSSTHR	[R].SAGSVESPSVSSTHR.[V]	1xHexNAc(1)Hex(1)NeuAc(2) [S/T]	1xHexNAc(1)Hex(1)NeuAc(2) [S9; T13]	5	P17936	P17936 [145-159]	Insulin-like growth factor-binding protein 3 OS=Homo sapiens OX=9606 GN=IGFBP3 PE=1 SV=2	P17936	2435.03	15	1.305	13	8	0.38	0.942403	1.94201e+06	735722		625724	1.54947e+06		670653	740385	265449			907084	1.73451e+06	537491		438024			1.77011e+06	2.606e+06	1.30667e+06	1.46562e+06	796974	1.12117e+06			783012					718794		3.63736e+06
VSIQEPQDYTEPVELLAVR	[R].VSIQEPQDYTEPVELLAVR.[I]	1xHexNAc(1)Hex(1)NeuAc(2) [T10]	1xHexNAc(1)Hex(1)NeuAc(2) [T10]	6	Q8WZ75	Q8WZ75 [223-241]	Roundabout homolog 4 OS=Homo sapiens OX=9606 GN=ROBO4 PE=1 SV=1	Q8WZ75	3133.46	19	0.486	14	2	-1.04	0.0757424		3.25431e+06		1.24991e+06		1.58943e+06				940908	545060	560340	3.02904e+06	2.95841e+06	446768	1.53166e+06	348979	2.53521e+06	2.7668e+06	2.02957e+06					944236	635785
VATTVISK	[K].VATTVISK.[M]	1xHexNAc(2)Hex(2)Fuc(1)NeuAc(1) [T/S]	1xHexNAc(2)Hex(2)Fuc(1)NeuAc(1) [T3; T4; S7]	57	E9PGN7	E9PGN7 [79-86]	Serpin family G member 1 OS=Homo sapiens OX=9606 GN=SERPING1 PE=1 SV=1	E9PGN7	1985.92	8	0.934	13	13	-0.1	0.954702		1.0456e+07		7.9818e+06	559492			3.10705e+06		4.36236e+06	1.52886e+07	6.97873e+06	1.46494e+07	5.65877e+06	1.46564e+07	8.36824e+06	2.17874e+06	6.52537e+06			9.46768e+06	526281		5.59427e+06		3.6511e+06		1.33731e+07	8.25882e+06		3.38692e+06
QVQLQESGGGLVQPGGSLR	[-].QVQLQESGGGLVQPGGSLR.[L]	1xHexNAc(2)Hex(2)Fuc(1)NeuAc(2) [S7]	1xHexNAc(2)Hex(2)Fuc(1)NeuAc(2) [S7]	4	A2NZ55	A2NZ55 [1-19]	Variable immnoglobulin anti-estradiol heavy chain (Fragment) OS=Homo sapiens OX=9606 PE=2 SV=1	A2NZ55	3368.52	19	1.208	12	10	0.27	0.776823		1.38336e+07	4.93459e+06	5.68916e+06	5.9193e+06	1886064	6.45069e+06	1.19525e+07		1.78071e+06	8.79391e+06		9.9977e+06					9.83345e+06		5.35224e+06	1.9015e+07			9.74787e+06	4.25244e+06			1.23097e+07	8.72166e+06			7.18879e+06
GVAHNNLMAMAQETGDNLYWGSVTGSQSNAVSPTPAPR	[R].GVAHNNLMAMAQETGDNLYWGSVTGSQSNAVSPTPAPR.[N]	1xHexNAc(3)Hex(1) [T/S]	1xHexNAc(3)Hex(1) [S32; T34]	30	P0C0L5	P0C0L5 [1211-1248]	Complement C4-B OS=Homo sapiens OX=9606 GN=C4B PE=1 SV=2	P0C0L5	4700.13	38	0.467	12	2	-1.1	0.330811	2.12051e+06	1.06854e+06	5.59825e+06		3.32832e+07	6856572	5.68963e+07		3.26886e+06	3.69735e+06			4.93796e+06			1.08835e+07			5.73142e+06	1.78577e+07					1.40799e+06		9.03575e+06
RVEDLHVGATVAPSSR	[K].RVEDLHVGATVAPSSR.[R]	1xHexNAc(1) [T10]	1xHexNAc(1) [T10]	8	P05154	P05154 [30-45]	Plasma serine protease inhibitor OS=Homo sapiens OX=9606 GN=SERPINA5 PE=1 SV=3	P05154	1896.98	16	1.161	13	2	0.22	0.937962			1.17373e+06		862836	1.05088e+06	1.01214e+06		1.60178e+06			5.08213e+06	1.97222e+06	1.62551e+06	1.13928e+06	2.91213e+06		1.63509e+06	782848	1.55969e+06							1.2068e+06				1.91902e+06
TVVQPSVGAAAGPVVPPCPGR	[R].TVVQPSVGAAAGPVVPPCPGR.[I]	1xCarbamidomethyl [C18]; 1xHexNAc(2)Hex(2)Fuc(2) [S6]	1xCarbamidomethyl [C18]; 1xHexNAc(2)Hex(2)Fuc(2) [S6]	5	P02765	P02765 [341-361]	Alpha-2-HS-glycoprotein OS=Homo sapiens OX=9606 GN=AHSG PE=1 SV=2	P02765	3038.45	21	1.496	11	5	0.58	0.680685		4.31348e+06		576054		556039		1.50897e+06	257667		937298	5.50221e+06		1.08609e+06		6.14247e+06		326626	3.13325e+06			1.25013e+06		2.25769e+06				2.70028e+06	1.62548e+06	1.40138e+06
FSEFWDLDPEVRPTSAVAA	[K].FSEFWDLDPEVRPTSAVAA.[-]	1xHexNAc(2)Hex(2)Fuc(3) [T14]	1xHexNAc(2)Hex(2)Fuc(3) [T14]	4	A3KPE2	A3KPE2 [81-99]	Apolipoprotein C-III OS=Homo sapiens OX=9606 GN=APOC3 PE=2 SV=1	A3KPE2	3305.46	19	0.01	8	0	-6.64	1e-17	718114	825366			5.44602e+06	2.79903e+06	1.31431e+06							970562					6.20569e+06	4.7352e+06
KPTPKPPVVDEAGSGLDNGDFK	[K].KPTPKPPVVDEAGSGLDNGDFK.[V]	1xHexNAc(1)Hex(1)NeuAc(1) [T3]	1xHexNAc(1)Hex(1)NeuAc(1) [T3]	2	Q92954	Q92954 [211-232]	Proteoglycan 4 OS=Homo sapiens OX=9606 GN=PRG4 PE=1 SV=3	Q92954	2924.38	22	0.01	2	0	-6.64	1e-17			1.09609e+06	1.55561e+06
VEDLHVGATVAPSSR	[R].VEDLHVGATVAPSSR.[R]	1xHexNAc(1)Hex(1)NeuAc(1) [T9]	1xHexNAc(1)Hex(1)NeuAc(1) [T9]	2	P05154	P05154 [31-45]	Plasma serine protease inhibitor OS=Homo sapiens OX=9606 GN=SERPINA5 PE=1 SV=3	P05154	2194.02	15	1.069	7	3	0.1	0.837694					1.73902e+06	3.16544e+06	1.20091e+06					2.62108e+06		365196		1.42211e+06			1.17511e+06			1.42877e+06								3.04783e+06	1.25596e+06
ATEHLSTLSEK	[K].ATEHLSTLSEK.[A]	1xHexNAc(1)Hex(1)NeuAc(2) [T7]	1xHexNAc(1)Hex(1)NeuAc(2) [T7]	1	P02647	P02647 [220-230]	Apolipoprotein A-I OS=Homo sapiens OX=9606 GN=APOA1 PE=1 SV=1	P02647	2162.94	11	1.331	12	3	0.41	0.853071	748881		1.74785e+06	6.56065e+06	1.1994e+06	3.00177e+06	679998	2.5596e+06	1.20259e+06			988904					2.15313e+06		5.67077e+06	4.23436e+06		1.00136e+06												4.28243e+06
TTPPTTATPIR	[R].TTPPTTATPIR.[H]	1xHexNAc(2)Hex(2)Fuc(2)NeuAc(1) [T]	1xHexNAc(2)Hex(2)Fuc(2)NeuAc(1) [T2; T5; T6]	27	B7ZLE5	B7ZLE5 [1945-1955]	Fibronectin OS=Homo sapiens OX=9606 GN=FN1 PE=2 SV=1	B7ZLE5	2469.11	11	2.433	12	13	1.28	0.185354	1.08315e+06			1.81911e+06	925924	849905		959673		795303			3.56284e+06		3.60463e+06	1.30427e+06	2.48608e+06	998850		1.61938e+06	1.69284e+06	2.4856e+06		821006	2.08457e+06			1.1185e+07	6.69995e+06	1.49437e+06	4.4295e+06	1.09267e+07		8.66001e+06
SQGNINNPTPGPVPVPGPK	[K].SQGNINNPTPGPVPVPGPK.[S]	1xHexNAc(1)Hex(1)NeuAc(2) [S1]	1xHexNAc(1)Hex(1)NeuAc(2) [S1]	2	Q13508	Q13508 [338-356]	Ecto-ADP-ribosyltransferase 3 OS=Homo sapiens OX=9606 GN=ART3 PE=1 SV=2	Q13508	2817.3	19	0.01	6	0	-6.64	1e-17				1.09261e+06							1.49148e+06			444735			753945		1.48527e+06	1.82001e+06
AATVGSLAGQPLQER	[R].AATVGSLAGQPLQER.[A]	1xHexNAc(1)Hex(1)NeuAc(1) [S6]	1xHexNAc(1)Hex(1)NeuAc(1) [S6]	3	P02649	P02649 [210-224]	Apolipoprotein E OS=Homo sapiens OX=9606 GN=APOE PE=1 SV=1	P02649	2154.03	15	1.276	12	11	0.35	0.92603		1.06228e+06		2.68499e+06		1.21307e+06		3.59089e+06	1.70378e+06	5.18449e+06	1.85714e+06	2.79247e+06	1.33042e+06	2.09022e+06	1.22395e+06		1.39572e+06					1.67429e+06		1.33911e+06		2.69022e+06		1.08647e+06	1.76547e+06			1.75727e+06		5.00514e+06
TPPQSQTPGALPAK	[R].TPPQSQTPGALPAK.[R]	1xHexNAc(2)Hex(2)NeuAc(2) [S/T]	1xHexNAc(2)Hex(2)NeuAc(2) [S5; T7]	7	P00748	P00748 [331-344]	Coagulation factor XII OS=Homo sapiens OX=9606 GN=F12 PE=1 SV=3	P00748	2705.2	14	1.278	15	8	0.35	0.929588			2.13811e+06	2.48937e+06	929901	463249	821145	2.21736e+06	629812			1.21033e+06	2.45189e+06	905231	1.72501e+06	3.67607e+06	1.4884e+06	1.03962e+06	2.33232e+06					2.54698e+06				2.33099e+06		1.66364e+06	2.29702e+06			2.62353e+06
LPEATPTELAK	[K].LPEATPTELAK.[L]	1xHexNAc(1) [T7]	1xHexNAc(1) [T7]	2	A0A1B1CYC5	A0A1B1CYC5 [9-19]	Vitamin D binding protein (Fragment) OS=Homo sapiens OX=9606 GN=Gc PE=4 SV=1	A0A1B1CYC5	1372.72	11	0.911	3	5	-0.14	0.587879	624526	5.13032e+06						3.66423e+06																4.97661e+06									1.60288e+06
DANISQPETTK	[K].DANISQPETTK.[E]	1xHexNAc(1)Hex(1)NeuAc(1) [S/T]	1xHexNAc(1)Hex(1)NeuAc(1) [S5; T10]	4	Q13790	Q13790 [265-275]	Apolipoprotein F OS=Homo sapiens OX=9606 GN=APOF PE=1 SV=2	Q13790	1859.81	11	1.621	10	4	0.7	0.591127	693018		1.46538e+06	594827	4.29374e+06	1.36475e+06	582122			567979	970697								528884	708044		770638					1.5448e+06			1.27649e+06				2.25412e+06
PQPTTRTPPQSQTPGALPAK	[K].PQPTTRTPPQSQTPGALPAK.[R]	1xHexNAc(3)Hex(3)Fuc(2)NeuAc(2) [T/S]	1xHexNAc(3)Hex(3)Fuc(2)NeuAc(2) [S11; T13]	2	P00748	P00748 [325-344]	Coagulation factor XII OS=Homo sapiens OX=9606 GN=F12 PE=1 SV=3	P00748	4042.81	20	0.01	6	0	-6.64	1e-17			5.25605e+06	2.83166e+06									4.45149e+06	1.86449e+06		6.70632e+06		3.5213e+06
QLEESGGGLVQPGGSLR	[V].QLEESGGGLVQPGGSLR.[L]	1xHexNAc(2)Hex(3)NeuAc(1) [S]	1xHexNAc(2)Hex(3)NeuAc(1) [S5; S15]	12	Q9ULB6	Q9ULB6 [2-18]	Imunoglobulin heavy chain (Fragment) OS=Homo sapiens OX=9606 GN=VH PE=4 SV=1	Q9ULB6	2867.28	17	1.134	9	13	0.18	0.846044	1.35867e+06					1.05244e+06	2.7561e+06	6.2241e+06	1.70533e+07	9.19014e+06	1.45889e+08	8.4992e+06					2.60507e+06					7.48993e+06		6.55336e+06	1.04386e+07	7.43783e+06	3.38821e+06	4.0446e+06	2.64391e+06		4.63721e+06			1.04828e+07
ELHHLQEQNVSNAFLDK	[K].ELHHLQEQNVSNAFLDK.[G]	1xHexNAc(2) [S11]	1xHexNAc(2) [S11]	1	A5PL27	A5PL27 [754-770]	ferroxidase OS=Homo sapiens OX=9606 GN=CP PE=2 SV=1	A5PL27	2428.16	17	100	0	1	6.64	1e-17																						2.85805e+06
VIDFNCTTSSVSSALANTK	[R].VIDFNCTTSSVSSALANTK.[D]	1xCarbamidomethyl [C6]; 1xHexNAc(2) [T7]	1xCarbamidomethyl [C6]; 1xHexNAc(2) [T7]	1	B2R8I2	B2R8I2 [121-139]	Histidine-rich glycoprotein OS=Homo sapiens OX=9606 PE=2 SV=1	B2R8I2	2421.13	19		0	0
QEEDNTQSDDILEESDQPTQVSK	[K].QEEDNTQSDDILEESDQPTQVSK.[M]	1xHexNAc(1)Hex(1)NeuAc(2) [S15]	1xHexNAc(1)Hex(1)NeuAc(2) [S15]	1	Q8N4S1	Q8N4S1 [233-255]	SPARC-like protein 1 OS=Homo sapiens OX=9606 GN=SPARCL1 PE=2 SV=1	Q8N4S1	3582.47	23	0.01	4	0	-6.64	1e-17				1.91001e+06							5.13953e+06								2.66274e+06	5.82697e+06
DTEEEDFHVDQATTVK	[K].DTEEEDFHVDQATTVK.[V]	1xHexNAc(1)Hex(1)NeuAc(1) [T13]	1xHexNAc(1)Hex(1)NeuAc(1) [T13]	2	A0A024R6N5	A0A024R6N5 [226-241]	Alpha-1-antitrypsin OS=Homo sapiens OX=9606 GN=SERPINA1 PE=1 SV=1	A0A024R6N5	2520.05	16	100	0	3	6.64	1e-17																					5.27894e+06	1.65312e+07				6.12432e+06
ELHHLQEQNVSNAFLDK	[K].ELHHLQEQNVSNAFLDK.[G]	1xHexNAc(1) [S11]	1xHexNAc(1) [S11]	3	A5PL27	A5PL27 [754-770]	ferroxidase OS=Homo sapiens OX=9606 GN=CP PE=2 SV=1	A5PL27	2225.08	17	8.88	3	3	3.15	0.00020067					721512									389546		489072					776343	6.05466e+06										6.40729e+06
ITYSIVQTNCSK	[R].ITYSIVQTNCSK.[E]	1xCarbamidomethyl [C10]; 1xHexNAc(1) [S/T]	1xCarbamidomethyl [C10]; 1xHexNAc(1) [T8; S11]	2	P01042	P01042 [197-208]	Kininogen-1 OS=Homo sapiens OX=9606 GN=KNG1 PE=1 SV=2	P01042	1616.78	12	100	0	2	6.64	1e-17																						3.35715e+06										7.5698e+06
AVLDVFEEGTEASAATAVK	[K].AVLDVFEEGTEASAATAVK.[I]	1xHexNAc(1)Hex(1)NeuAc(2) [T10]	1xHexNAc(1)Hex(1)NeuAc(2) [T10]	7	P01011	P01011 [361-379]	Alpha-1-antichymotrypsin OS=Homo sapiens OX=9606 GN=SERPINA3 PE=1 SV=2	P01011	2855.28	19	0.551	17	5	-0.86	0.10375	1.24555e+06	1.59815e+06	959497	1.37623e+06		1.44663e+06	978340	1.45969e+06	474839	972634	1.19232e+06	576870	1.16553e+06	1.36678e+06	1.96588e+06		1.676e+06	2.12621e+06	1.0631e+06			183462			860402		796776				342254
QSTLSYQEPLR	[R].QSTLSYQEPLR.[T]	1xHexNAc(1)Hex(1)NeuAc(2) [S5]	1xHexNAc(1)Hex(1)NeuAc(2) [S5]	15	P05160	P05160 [650-660]	Coagulation factor XIII B chain OS=Homo sapiens OX=9606 GN=F13B PE=1 SV=3	P05160	2269	11	1.013	12	13	0.02	0.740789	769370	2.50174e+06	889143	4.03775e+06		545553		1.92865e+07		2.19813e+06	4.49399e+06	3.49489e+06	3.47585e+06		3.0279e+06		5.5018e+06					1.84125e+06	1.84189e+06	7.6923e+06	3.3172e+06	1.74007e+06		3.77454e+06	3.67495e+06	878893		2.94472e+06
SLVCNGDSDCDEDSADEDR	[K].SLVCNGDSDCDEDSADEDR.[C]	2xCarbamidomethyl [C4; C10]; 1xHexNAc(6)Hex(4)Fuc(2) [S]	2xCarbamidomethyl [C4; C10]; 1xHexNAc(6)Hex(4)Fuc(2) [S1; S8]	11	P10643	P10643 [100-118]	Complement component C7 OS=Homo sapiens OX=9606 GN=C7 PE=1 SV=2	P10643	4317.58	19	0.01	3	0	-6.64	1e-17				5.6338e+06				1.84205e+07												6.12181e+06
APSHQQATTAGSPLR	[K].APSHQQATTAGSPLR.[H]	1xHexNAc(1)Hex(1)NeuAc(2) [S3]	1xHexNAc(1)Hex(1)NeuAc(2) [S3]	4	P12259	P12259 [797-811]	Coagulation factor V OS=Homo sapiens OX=9606 GN=F5 PE=1 SV=4	P12259	2469.1	15	1.527	12	13	0.61	0.705797	268480		824742	807945	642756	232368		1.24094e+06					984868	741224	1.76704e+06	469269	1.18324e+06	1.21601e+06			973072	799305	1.72884e+06	1.82847e+06		533680		996876		734748	1.5162e+06	2.81651e+06	558952
FHLGEPEASTQFMTQNYQDSPTLQAPR	[R].FHLGEPEASTQFMTQNYQDSPTLQAPR.[E]	1xHexNAc(2)Hex(1)Fuc(1)NeuAc(1) [S20]	1xHexNAc(2)Hex(1)Fuc(1)NeuAc(1) [S20]	2	Q96S96	Q96S96 [184-210]	Phosphatidylethanolamine-binding protein 4 OS=Homo sapiens OX=9606 GN=PEBP4 PE=1 SV=3	Q96S96	4098.8	27	0.01	2	0	-6.64	1e-17																			9.0892e+06	8.38914e+06
VCQDCPLLAPLNDTR	[K].VCQDCPLLAPLNDTR.[V]	2xCarbamidomethyl [C2; C5]; 1xHexNAc(1) [T14]	2xCarbamidomethyl [C2; C5]; 1xHexNAc(1) [T14]	4	P02765	P02765 [145-159]	Alpha-2-HS-glycoprotein OS=Homo sapiens OX=9606 GN=AHSG PE=1 SV=2	P02765	1974.93	15	1.784	13	7	0.84	0.466901		735638	372233		1.35278e+06		1.0133e+06					939666	870193	669734	839561	994237	803065	976094	563303	481736		5.43242e+06	1.01094e+06	991797		1.14572e+06	1.77402e+06		794036			1.58274e+07
LANLTQGEDQYYLR	[R].LANLTQGEDQYYLR.[V]	1xHexNAc(1) [T5]	1xHexNAc(1) [T5]	1	P10909	P10909 [372-385]	Clusterin OS=Homo sapiens OX=9606 GN=CLU PE=1 SV=1	P10909	1886.91	14		0	0
TPLTANITK	[K].TPLTANITK.[S]	1xHexNAc(4)Hex(3)Fuc(1) [T4]	1xHexNAc(4)Hex(3)Fuc(1) [T4]	6	Q9NPP6	Q9NPP6 [276-284]	Immunoglobulin heavy chain variant (Fragment) OS=Homo sapiens OX=9606 PE=2 SV=1	Q9NPP6	2403.09	9	2.096	8	2	1.07	0.284712		985403		1.3203e+06						1.11815e+06	1.29605e+07	838716					2.59871e+06	1.13401e+06	1.2032e+06
DTEEEDFHVDQATTVK	[K].DTEEEDFHVDQATTVK.[V]	1xHexNAc(1)Hex(1)NeuAc(2) [T13]	1xHexNAc(1)Hex(1)NeuAc(2) [T13]	2	A0A024R6N5	A0A024R6N5 [226-241]	Alpha-1-antitrypsin OS=Homo sapiens OX=9606 GN=SERPINA1 PE=1 SV=1	A0A024R6N5	2811.15	16	8.081	2	2	3.01	0.000226636				547540						506478											4.96938e+06	3.64443e+06
QGDVGGTCGVVDDEPRPTGK	[R].QGDVGGTCGVVDDEPRPTGK.[A]	1xCarbamidomethyl [C8]; 1xHexNAc(1)Hex(1)NeuAc(2) [T18]	1xCarbamidomethyl [C8]; 1xHexNAc(1)Hex(1)NeuAc(2) [T18]	1	B2RB33	B2RB33 [174-193]	cDNA, FLJ95281, highly similar to Homo sapiens a disintegrin-like and metalloprotease (reprolysintype) with thrombospondin type 1 motif, 1 (ADAMTS1), mRNA OS=Homo sapiens OX=9606 PE=2 SV=1	B2RB33	2991.26	20		0	0
QLEESGGGLVQPGGSLR	[V].QLEESGGGLVQPGGSLR.[L]	1xHexNAc(2)Hex(2)NeuAc(1) [S]	1xHexNAc(2)Hex(2)NeuAc(1) [S5; S15]	9	Q9ULB6	Q9ULB6 [2-18]	Imunoglobulin heavy chain (Fragment) OS=Homo sapiens OX=9606 GN=VH PE=4 SV=1	Q9ULB6	2705.23	17	2.39	9	7	1.26	0.196828	733726		1.83594e+06	1.65181e+06	1.09919e+06	625094	810381		980474						2.5874e+06	2.72427e+06						2.05097e+06				2.3438e+06		2.37444e+06	3.33704e+06					2.47944e+06
PQAGTARPQDVNR	[K].PQAGTARPQDVNR.[R]	1xHexNAc(1)Hex(1)NeuAc(2) [T5]	1xHexNAc(1)Hex(1)NeuAc(2) [T5]	4	P24592	P24592 [122-134]	Insulin-like growth factor-binding protein 6 OS=Homo sapiens OX=9606 GN=IGFBP6 PE=1 SV=1	P24592	2357.05	13	0.677	17	8	-0.56	0.197713	247059	1.52156e+06		3.52779e+06	416342		380283	746712		555540	5.83652e+06	1.50745e+06	1.19437e+06	1.52076e+06	1.70156e+06	575797	3.34762e+06	1.42932e+06	4.67559e+06	5.79367e+06	1.00764e+06		623667			514331		2.42755e+06	597579	550648
TPPQSQTPGALPAK	[R].TPPQSQTPGALPAK.[R]	1xHexNAc(2)Hex(2)Fuc(2)NeuAc(1) [T/S]	1xHexNAc(2)Hex(2)Fuc(2)NeuAc(1) [S5; T7]	3	P00748	P00748 [331-344]	Coagulation factor XII OS=Homo sapiens OX=9606 GN=F12 PE=1 SV=3	P00748	2706.22	14	0.842	11	8	-0.25	0.438044		1.20455e+06			1.38208e+06		1.28136e+06		871499		1.68571e+06	1.87573e+06	2.58204e+06	1.13334e+06			1.89703e+06	1.94067e+06		1.49513e+06	1.5141e+06		703597			836895	946474							3.23104e+06
SHAPEVITSSPL	[K].SHAPEVITSSPL.[K]	1xHexNAc(1)Hex(1)NeuAc(1) [S/T]	1xHexNAc(1)Hex(1)NeuAc(1) [S1; T8; S9; S10]	8	P00742	P00742 [476-487]	Coagulation factor X OS=Homo sapiens OX=9606 GN=F10 PE=1 SV=2	P00742	1893.87	12	1.299	19	9	0.38	0.921243	780595	1.53199e+06	644667	2.5564e+06		355216	361545	2.03388e+06	617881	1.31915e+06	3.0219e+06	1.47936e+06	1.60899e+06	1.43033e+06	2.47864e+06	2.56342e+06	2.42378e+06	2.10653e+06	892943	804069	1.14847e+06							1.07116e+06	2.29588e+06
EVQMVDSGGGLVQPGGSLR	[-].EVQMVDSGGGLVQPGGSLR.[L]	1xHexNAc(3)Hex(1)NeuAc(1) [S7]	1xHexNAc(3)Hex(1)NeuAc(1) [S7]	1	A0A7S5EX52	A0A7S5EX52 [1-19]	IGH c1218_heavy_IGHV3-48_IGHD2-2_IGHJ6 (Fragment) OS=Homo sapiens OX=9606 PE=2 SV=1	A0A7S5EX52	2948.33	19		0	0
EVQLAESGGGLVQPGGSLR	[-].EVQLAESGGGLVQPGGSLR.[L]	1xHexNAc(1)Hex(1) [S]	1xHexNAc(1)Hex(1) [S7; S17]	2	A0A7S5BZN7	A0A7S5BZN7 [1-19]	IGH c1012_heavy_IGHV3-7_IGHD7-27_IGHJ5 (Fragment) OS=Homo sapiens OX=9606 PE=2 SV=1	A0A7S5BZN7	2219.1	19	0.01	2	0	-6.64	1e-17												1.06598e+06								1.13307e+06
LDAPTNLQFVNETDSTVLVR	[K].LDAPTNLQFVNETDSTVLVR.[W]	1xHexNAc(1) [T5]	1xHexNAc(1) [T5]	1	B7ZLE5	B7ZLE5 [997-1016]	Fibronectin OS=Homo sapiens OX=9606 GN=FN1 PE=2 SV=1	B7ZLE5	2435.23	20	1.791	6	3	0.84	0.466428		3.68946e+06	1.06172e+06		784553	579341						407967	1.5417e+06									1.63418e+06			587355							7.75479e+07
SDEIPATEPPQLPGR	[R].SDEIPATEPPQLPGR.[C]	1xHexNAc(1)Hex(1)NeuAc(2) [T7]	1xHexNAc(1)Hex(1)NeuAc(2) [T7]	2	P22897	P22897 [1215-1229]	Macrophage mannose receptor 1 OS=Homo sapiens OX=9606 GN=MRC1 PE=1 SV=1	P22897	2554.13	15	1.578	9	2	0.66	0.701195		539220		1.29372e+06		435190		714724		2.68204e+06	1.12657e+06			538030	417872		1.87358e+06
EPAPTTPKEPAPTTPK	[K].EPAPTTPKEPAPTTPK.[KEG]	1xHexNAc(3)Hex(3)Fuc(2)NeuAc(2) [T]	1xHexNAc(3)Hex(3)Fuc(2)NeuAc(2) [T6; T14]	2	Q92954	Q92954 [559-574]; [679-694]; [764-779]	Proteoglycan 4 OS=Homo sapiens OX=9606 GN=PRG4 PE=1 SV=3	Q92954	3631.58	16	1.356	3	1	0.44	0.773175			1.95052e+06		1.54116e+06											1.55714e+06											2.11194e+06
LAILPASAPPATSNPDPAVSR	[R].LAILPASAPPATSNPDPAVSR.[V]	1xHexNAc(2)Hex(2)Fuc(2)NeuAc(1) [S/T]	1xHexNAc(2)Hex(2)Fuc(2)NeuAc(1) [S7; T12]	4	Q14624	Q14624 [690-710]	Inter-alpha-trypsin inhibitor heavy chain H4 OS=Homo sapiens OX=9606 GN=ITIH4 PE=1 SV=4	Q14624	3358.58	21	0.984	8	13	-0.02	0.688763	942007	1.7471e+06	2.79175e+06	3.83683e+06						1.21374e+06		1.98895e+06		1.66311e+06				5.5877e+06				1.23787e+06	1.20558e+06		739606	3.47483e+06	1.45129e+06	4.14013e+06	1.96461e+06		4.3058e+06	3.7585e+06	1.32924e+06
ATEHLSTLSEK	[K].ATEHLSTLSEK.[A]	1xHexNAc(1)Hex(1)NeuAc(1) [S6]	1xHexNAc(1)Hex(1)NeuAc(1) [S6]	2	P02647	P02647 [220-230]	Apolipoprotein A-I OS=Homo sapiens OX=9606 GN=APOA1 PE=1 SV=1	P02647	1871.85	11	4.629	8	1	2.21	0.00678876	231986		509915	836512	487920	1.18418e+06				437395									477103	720756														2.3091e+06
VQAAVGTSAAPVPSDNH	[K].VQAAVGTSAAPVPSDNH.[-]	1xHexNAc(1)Hex(1) [T7]	1xHexNAc(1)Hex(1) [T7]	6	P02649	P02649 [301-317]	Apolipoprotein E OS=Homo sapiens OX=9606 GN=APOE PE=1 SV=1	P02649	1985.93	17	1.816	9	1	0.86	0.446511						955568				2.58939e+06		1.9204e+06	611743	1.41873e+06	785198			492439	676305	811852
ATEHLSTLSEK	[K].ATEHLSTLSEK.[A]	1xHexNAc(2)Hex(2)NeuAc(1) [S/T]	1xHexNAc(2)Hex(2)NeuAc(1) [T2; S6]	2	P02647	P02647 [220-230]	Apolipoprotein A-I OS=Homo sapiens OX=9606 GN=APOA1 PE=1 SV=1	P02647	2236.98	11	0.01	5	0	-6.64	1e-17				198139		144049										164650			1.46847e+06	1.90443e+06
LAILPASATPATSNPDPAVSR	[R].LAILPASATPATSNPDPAVSR.[V]	1xHexNAc(2)Hex(2)Fuc(2)NeuAc(1) [S]	1xHexNAc(2)Hex(2)Fuc(2)NeuAc(1) [S7; S13]	4	B2RMS9	B2RMS9 [690-710]	Inter-alpha (Globulin) inhibitor H4 (Plasma Kallikrein-sensitive glycoprotein) OS=Homo sapiens OX=9606 GN=ITIH4 PE=2 SV=1	B2RMS9	3362.57	21	1.109	9	10	0.15	0.90816	1.57838e+06	1.06615e+06			1.81861e+06	1.98243e+06	2.40118e+06		2.0273e+06	2.99657e+06	942982			456951								1.52598e+06	1.07131e+06			1.35433e+06		1.6926e+06					1.73042e+06
VATTVISK	[K].VATTVISK.[M]	1xHexNAc(2)Hex(1)NeuAc(2) [T/S]	1xHexNAc(2)Hex(1)NeuAc(2) [T4; S7]	4	E9PGN7	E9PGN7 [79-86]	Serpin family G member 1 OS=Homo sapiens OX=9606 GN=SERPING1 PE=1 SV=1	E9PGN7	1968.9	8	1.343	15	8	0.42	0.885486	556784	1.24415e+06		398500				646495		599799	1.76262e+06	976617	1.92692e+06	803525	1.19881e+06	782342	2.11328e+06	2.77967e+06	1.10916e+06	1.05953e+06	1.74455e+06			999954					1.62999e+06
IPKPEASFSPR	[K].IPKPEASFSPR.[R]	1xHexNAc(2)Hex(2)NeuAc(2) [S7]	1xHexNAc(2)Hex(2)NeuAc(2) [S7]	5	Q14624	Q14624 [634-644]	Inter-alpha-trypsin inhibitor heavy chain H4 OS=Homo sapiens OX=9606 GN=ITIH4 PE=1 SV=4	Q14624	2541.12	11	1.93	4	4	0.95	0.323697						262390							1.86736e+06		2.16007e+06	1.23719e+06					2.76338e+06							2.81037e+06
ATEHLSTLSEK	[K].ATEHLSTLSEK.[A]	1xHexNAc(2)Hex(2)Fuc(1)NeuAc(2) [S/T]	1xHexNAc(2)Hex(2)Fuc(1)NeuAc(2) [T2; S6]	5	P02647	P02647 [220-230]	Apolipoprotein A-I OS=Homo sapiens OX=9606 GN=APOA1 PE=1 SV=1	P02647	2674.13	11	1.549	3	1	0.63	0.640214				1.41076e+06									2.87299e+06	1.5666e+06															2.42641e+06
SSTTKPPFK	[R].SSTTKPPFK.[P]	1xHexNAc(1)Hex(1)NeuAc(2) [T4]	1xHexNAc(1)Hex(1)NeuAc(2) [T4]	3	B2R8I2	B2R8I2 [271-279]	Histidine-rich glycoprotein OS=Homo sapiens OX=9606 PE=2 SV=1	B2R8I2	1939.86	9	2.001	8	9	1	0.317935	2.76259e+06	1.07726e+06	788268	3.79969e+06										189727	253417			1.61241e+06		405406									3.28475e+06		1.17672e+06		865907
ALPQPQNVTSLLGCTH	[K].ALPQPQNVTSLLGCTH.[-]	1xCarbamidomethyl [C14]; 1xHexNAc(1) [T9]	1xCarbamidomethyl [C14]; 1xHexNAc(1) [T9]	8	P02790	P02790 [447-462]	Hemopexin OS=Homo sapiens OX=9606 GN=HPX PE=1 SV=2	P02790	1938.96	16	2.953	11	5	1.56	0.137991	538933		1.30887e+06		2.46712e+06		1.56523e+06		1.00457e+06					922999	582226	769694		1.97801e+06	1.23154e+06	558617		7.28517e+06	599135				3.33572e+06				1.03678e+06	1.85393e+07
GVAHNNLMAMAQETGDNLYWGSVTGSQSNAVSPTPAPR	[R].GVAHNNLMAMAQETGDNLYWGSVTGSQSNAVSPTPAPR.[N]	1xHexNAc(3)Hex(1)NeuAc(1) [T34]	1xHexNAc(3)Hex(1)NeuAc(1) [T34]	10	P0C0L5	P0C0L5 [1211-1248]	Complement C4-B OS=Homo sapiens OX=9606 GN=C4B PE=1 SV=2	P0C0L5	4991.22	38	0.758	9	2	-0.4	0.739495	5.15999e+06				4.41847e+07	5465478	9.11744e+07		5.86764e+06	7.72443e+06						2.53685e+06			5.17816e+06	2.01021e+07					6.34036e+06		4.03182e+06
STHVPIPK	[K].STHVPIPK.[S]	1xHexNAc(3)Hex(3)NeuAc(2) [T2]	1xHexNAc(3)Hex(3)NeuAc(2) [T2]	6	Q6UXB8	Q6UXB8 [310-317]	Peptidase inhibitor 16 OS=Homo sapiens OX=9606 GN=PI16 PE=1 SV=1	Q6UXB8	2556.1	8	2.277	9	7	1.19	0.283009			2.04043e+06	634743						2.59169e+06	2.88826e+06	775949	5.6829e+06				2.53744e+06		3.96473e+06	2.62109e+06	3.15958e+06	3.57824e+06				3.1931e+06		5.9678e+06			1.46412e+07	1.38552e+07
ENLTAPGSDSAVFFEQGTTR	[K].ENLTAPGSDSAVFFEQGTTR.[I]	1xHexNAc(1) [S]	1xHexNAc(1) [S8; S10]	2	A5PL27	A5PL27 [396-415]	ferroxidase OS=Homo sapiens OX=9606 GN=CP PE=2 SV=1	A5PL27	2330.08	20	1.987	4	6	0.99	0.308017					619341		783106			485155			2.39851e+06									1.42279e+06									1.37895e+06	7.2958e+06	3.1862e+06
TPLTANITK	[K].TPLTANITK.[S]	1xHexNAc(5)Hex(5)Fuc(3) [T]	1xHexNAc(5)Hex(5)Fuc(3) [T4; T8]	11	Q9NPP6	Q9NPP6 [276-284]	Immunoglobulin heavy chain variant (Fragment) OS=Homo sapiens OX=9606 PE=2 SV=1	Q9NPP6	3222.39	9	0.596	17	13	-0.75	0.515229	994201	968351	8.05228e+06	986051	2.26562e+06	2.44052e+06	2.52893e+06	3.17337e+06	1.42557e+07	3.31276e+07		2.10996e+07	1.35439e+07		4.48846e+06	9.59913e+06		1.28337e+08	1.37436e+07	1.33433e+07	2.04285e+06	2.5825e+06			1.63729e+07	4.53913e+06			1.41415e+06	5.05767e+06	1.22426e+07		3.21985e+06
GVAHNNLMAMAQETGDNLYWGSVTGSQSNAVSPTPAPR	[R].GVAHNNLMAMAQETGDNLYWGSVTGSQSNAVSPTPAPR.[N]	1xHexNAc(3)Hex(1)Fuc(2) [T34]	1xHexNAc(3)Hex(1)Fuc(2) [T34]	26	P0C0L5	P0C0L5 [1211-1248]	Complement C4-B OS=Homo sapiens OX=9606 GN=C4B PE=1 SV=2	P0C0L5	4992.24	38	3.403	14	1	1.77	0.0987101	4.07112e+06	4.38852e+06	2.25717e+06		8.04692e+06	2.29188e+06	1.75771e+07					836388	7.28237e+06	6.3193e+06	2.89273e+06	1.30562e+07		4.74449e+06	2.45066e+07	2.85261e+07							1.86332e+07
GVAHNNLMAMAQETGDNLYWGSVTGSQSNAVSPTPAPR	[R].GVAHNNLMAMAQETGDNLYWGSVTGSQSNAVSPTPAPR.[N]	1xHexNAc(2)Hex(2) [T/S]	1xHexNAc(2)Hex(2) [S32; T34]	9	P0C0L5	P0C0L5 [1211-1248]	Complement C4-B OS=Homo sapiens OX=9606 GN=C4B PE=1 SV=2	P0C0L5	4659.1	38	0.748	12	1	-0.42	0.440808	4.19743e+06		1.00789e+06	627225	7.83595e+06	3.63462e+06	1.36039e+07		2.43186e+06	1.03198e+06			1.63228e+06			9.1398e+06			1.25235e+06	1.50058e+06							1.4894e+06
VTTVASHTSDSDVPSGVTEVVVK	[R].VTTVASHTSDSDVPSGVTEVVVK.[L]	1xHexNAc(3)Hex(3)Fuc(2) [S15]	1xHexNAc(3)Hex(3)Fuc(2) [S15]	1	P10909	P10909 [386-408]	Clusterin OS=Homo sapiens OX=9606 GN=CLU PE=1 SV=1	P10909	3701.69	23	0.01	1	0	-6.64	1e-17																3.23048e+06
VQMVESGGGLVQPGGSLR	[E].VQMVESGGGLVQPGGSLR.[L]	1xHexNAc(3) [S6]	1xHexNAc(3) [S6]	14	A0A7S5C552	A0A7S5C552 [2-19]	IGH c3545_heavy_IGHV3-48_IGHD6-13_IGHJ4 (Fragment) OS=Homo sapiens OX=9606 PE=2 SV=1	A0A7S5C552	2380.15	18	0.897	10	9	-0.16	0.564176	982606							1.22366e+06			2.2814e+06	2.38452e+06	2.59224e+06	1.29142e+06		3.02554e+06	1.80868e+06		2.10151e+06	3.1263e+06	2.18278e+06	2.78744e+06	2.15173e+06				2.92597e+06				1.57612e+06		1.10718e+06
[truncated: 274 more rows]
[truncated: 6 more columns]
